# Supplementary material for: Single Cell Transcriptome and Surface Epitope Analysis of Ankylosing Spondylitis Facilitates Disease Classification by Machine Learning
Source: Front Immunol. 2022 May 13;13:838636. doi: 10.3389/fimmu.2022.838636 (PMC9135966; doi:10.3389/fimmu.2022.838636)
Supplement: Supplementary Table 1 — Clinical and demographic characteristics of study subjects. [file Table_1.xlsx]

## Sheet: info
Supplementary Table 1. Subject information.
Variable	Description
SubjectID	Subject ID in sequencing data
Age	Age in years
Gender	Self-reported gender
Status	AS: New York Modified Criteria-diagnosed ankylosing spondylitis, Healthy: healthy controls with no autoimmune or inflammatory condition
Ethnicity	Self-reported ethnicity
BMI	body mass index
HLA 27	HLB27 positivity (Yes = 1, No = 0)
Biologic	Biologic drug use (Y=1, N=0)
csDMARDs	csDMARDs use (Y=1, N=0)
NSAIDS	Non-steroidal anti-inflammatory medication use (Y=1, N=0)
Prednisone	Prednisone use (Y=1, N=0)
Age of onset	AS age of onset
AS self-severity rating	AS self-severity rating
BASDAI (0-10)	Bath Ankylosing Spondylitis Disease Activity Index
Physician severity rating	Physician severity rating (MD Global scale)

## Sheet: PatientInfo
SubjectID	Age	Gender	Status	Ethnicity	BMI	HLA 27 (Yes = 1, No = 0)	Biologic (Y=1, N=0)	csDMARDs (Y=1, N=0)	NSAIDS (Y=1, N=0)	Prednisone (Y=1, N=0)	Age of onset	AS self-severity rating	BASDAI (0-10)	Physician severity rating (MD Global)	Comment
HC01	61	M	Healthy	White	28.97	NA	0	0	0	0	NA	NA	NA	NA
HC02	64	M	Healthy	White	NA	NA	0	0	0	0	NA	NA	NA	NA
HC03	37	F	Healthy	Asian	22.86	NA	0	0	0	0	NA	NA	NA	NA
HC04	28	M	Healthy	Asian	28.19	NA	0	0	0	0	NA	NA	NA	NA
HC05	26	F	Healthy	Asian	18.55	NA	0	0	0	0	NA	NA	NA	NA
HC06	72	F	Healthy	NA	20.99	NA	0	0	0	0	NA	NA	NA	NA
HC07	41	F	Healthy	White	32.28	NA	0	0	0	0	NA	NA	NA	NA
HC08	57	F	Healthy	Asian	20.7	NA	0	0	0	0	NA	NA	NA	NA
HC09	49	F	Healthy	Other	21.22	NA	0	0	0	0	NA	NA	NA	NA
HC10	38	M	Healthy	African American	34.99	NA	0	0	0	0	NA	NA	NA	NA
HC11	59	M	Healthy	White	24.21	NA	0	0	0	0	NA	NA	NA	NA
HC12	35	M	Healthy	African American	29.56	NA	0	0	0	0	NA	NA	NA	NA
HC13	37	F	Healthy	White	31.82	NA	0	0	0	0	NA	NA	NA	NA
HC14	26	M	Healthy	Asian	18.73	NA	0	0	0	0	NA	NA	NA	NA
HC15	22	F	Healthy	Asian	NA	NA	0	0	0	0	NA	NA	NA	NA
HC16	26	F	Healthy	White	23.3	NA	0	0	0	0	NA	NA	NA	NA
HC17	32	M	Healthy	White	NA	NA	0	0	0	0	NA	NA	NA	NA
HC18	47	M	Healthy	Other	26.34	NA	0	0	0	0	NA	NA	NA	NA
HC19	41	F	Healthy	Asian	27.83	NA	0	0	0	0	NA	NA	NA	NA
HC20	48	F	Healthy	Asian	21.87	NA	0	0	0	0	NA	NA	NA	NA
HC21	64	M	Healthy	Asian	23.72	NA	0	0	0	0	NA	NA	NA	NA
HC22	34	F	Healthy	Asian	24.49	NA	0	0	0	0	NA	NA	NA	NA
HC23	28	M	Healthy	NA	NA	NA	0	0	0	0	NA	NA	NA	NA
HC24	25	F	Healthy	Hispanic	33.47	NA	0	0	0	0	NA	NA	NA	NA
HC25	36	F	Healthy	Asian	22.86	NA	0	0	0	0	NA	NA	NA	NA
HC26	33	M	Healthy	White	NA	NA	0	0	0	0	NA	NA	NA	NA
HC27	46	F	Healthy	Hispanic	25.58	NA	0	0	0	0	NA	NA	NA	NA
HC28	48	F	Healthy	White	24.84	NA	0	0	0	0	NA	NA	NA	NA
HC29	52	F	Healthy	Asian	20.48	NA	0	0	0	0	NA	NA	NA	NA
AS02	50	M	AS	Asian	31.59	1	0	0	1	0	17	5	3.9	NA
AS03	28	M	AS	Asian	21.78	1	0	0	1	0	15	2	1.4	7
AS04	26	F	AS	White	21.11	1	0	0	1	0	24	6	5.8	39
AS05	35	F	AS	White	22.84	1	0	0	1	0	15	8	4	10
AS06	30	F	AS	Other	23.63	1	0	0	1	0	21	0	0.4	3
AS07	26	M	AS	Asian	23.51	1	0	0	0	0	22	5	2.7	14
AS08	26	M	AS	White	25.1	0	1	0	0	0	12	6	3.7	29	Biologic = ustekinumab for Crohns
AS09	43	M	AS	Asian	36.18	0	0	1	1	0	30	3	2.6	19
AS10	57	F	AS	White	21.5	1	0	1	0	0	42	6	5.2	21
AS11	42	M	AS	White	23.79	1	0	1	1	0	18	4	2	31
