# Supplementary material for: Single Cell Transcriptome and Surface Epitope Analysis of Ankylosing Spondylitis Facilitates Disease Classification by Machine Learning
Source: Front Immunol. 2022 May 13;13:838636. doi: 10.3389/fimmu.2022.838636 (PMC9135966; doi:10.3389/fimmu.2022.838636)
Supplement: Supplementary Table 2 — TotalSeq Antibodies. [file Table_2.xlsx]

## Sheet: info
Supplementary Table 2. TotalSeq antibodies.
Variable	Description
FeatureName_Seurat	Antibody target name as it appears in sequencing data
Clone	Antibody clone name
CatNo	Biolegend catalog number
id	Biolegend TotalSeq A number
FeatureName	Antibody target name
read	Read containing ADT barcode sequence
pattern	Cell Ranger-formatted pattern specification for parsing ADT barcode from read sequence
sequence	ADT barcode sequence
Control	Is the feature an isotype control?
QcPass	Did the feature pass manual inspection for expression consistency?

## Sheet: TotalseqAntibodies
FeatureName_Seurat	Clone	CatNo	id	FeatureName	read	pattern	sequence	Control	QcPass
C5L2	1D9-M12	342407	0572	C5L2	R2	5P(BC)	ACAATTTGTCTGCGA	FALSE	TRUE
Cadherin11	16G5	368715	0131	Cadherin11	R2	5P(BC)	CGTTGCCATTAACCA	FALSE	TRUE
CCR10	6588-5	341507	0815	CCR10	R2	5P(BC)	ATCTGTATGTCACAG	FALSE	TRUE
CD101-BB27	BB27		0944	CD101|BB27	R2	5P(BC)	CTACTTCCCTGTCAA	FALSE	TRUE
CD102-ICAM-2	CBR-IC2/2	328509	0244	CD102|ICAM-2	R2	5P(BC)	TGACCTTCCTCTCCT	FALSE	TRUE
CD105	43A3	323221	0068	CD105	R2	5P(BC)	ATCGTCGAGAGCTAG	FALSE	TRUE
CD106	STA	305813	0245	CD106	R2	5P(BC)	TCACAGTTCCTTGGA	FALSE	TRUE
CD107a-LAMP-1	H4A3	328647	0155	CD107a|LAMP-1	R2	5P(BC)	CAGCCCACTGCAATA	FALSE	TRUE
CD109	W7C5	323307	0817	CD109	R2	5P(BC)	CACTTAACTCTGGGT	FALSE	TRUE
CD110	S16017E	393715	0598	CD110	R2	5P(BC)	TGTTGTAAGATGCCA	FALSE	TRUE
CD112-Nectin-2	TX31	337417	0024	CD112|Nectin-2	R2	5P(BC)	AACCTTCCGTCTAAG	FALSE	TRUE
CD115-CSF-1R	9-4D2-1E4	347325	0398	CD115|CSF-1R	R2	5P(BC)	AATCACGGTCCTTGT	FALSE	TRUE
CD116	4H1	305911	0940	CD116	R2	5P(BC)	ATGGACAGTTCGTGT	FALSE	TRUE
CD119-IFN-gammaRalphachain	GIR-208	308607	0219	CD119|IFN-γRαchain	R2	5P(BC)	TGTGTATTCCCTTGT	FALSE	TRUE
CD122-IL-2Rbeta	TU27	339021	0246	CD122|IL-2Rβ	R2	5P(BC)	TCATTTCCTCCGATT	FALSE	TRUE
CD131	1C1	306105	0931	CD131	R2	5P(BC)	CTGCATGAGACCAAA	FALSE	TRUE
CD135-Flt-3Flk-2	BV10A4H2	313317	0351	CD135|Flt-3/Flk-2	R2	5P(BC)	CAGTAGATGGAGCAT	FALSE	TRUE
CD137L-4-1BBLigand	5F4		0022	CD137L|4-1BBLigand	R2	5P(BC)	ATTCGCCTTACGCAA	FALSE	FALSE
CD138-Syndecan-1	DL-101	352325	0831	CD138|Syndecan-1	R2	5P(BC)	GTATAGACCAAAGCC	FALSE	TRUE
CD140a-PDGFRalpha	16A1	323509	0128	CD140a|PDGFRα	R2	5P(BC)	ATGCGCCGAGAATTA	FALSE	TRUE
CD140b-PDGFRbeta	18A2	323609	0129	CD140b|PDGFRβ	R2	5P(BC)	CAATGGTTCACTGCC	FALSE	TRUE
CD142	NY2	365207	0822	CD142	R2	5P(BC)	CACTGCCGTCGATTA	FALSE	TRUE
CD144-VE-Cadherin	BV9	348517	0400	CD144|VE-Cadherin	R2	5P(BC)	TCCACTCATTCTGTA	FALSE	TRUE
CD146	P1H12	361017	0134	CD146	R2	5P(BC)	CCTTGGATAACATCA	FALSE	TRUE
CD15-SSEA-1	W6D3	323046	0392	CD15|SSEA-1	R2	5P(BC)	TCACCAGTACCTAGT	FALSE	TRUE
CD150-SLAM	A12 (7D4)		0870	CD150|SLAM	R2	5P(BC)	GTCATTGTATGTCTG	FALSE	TRUE
CD151-PETA-3	50-6	350409	0861	CD151|PETA-3	R2	5P(BC)	CTTACCTAGTCATTC	FALSE	TRUE
CD158-KIR2DL1S1S3S5	HP-MA4	339515	0420	CD158|KIR2DL1/S1/S3/S5	R2	5P(BC)	TATCAACCAACGCTT	FALSE	TRUE
CD158b-KIR2DL2L3-NKAT2	DX27	312615	0592	CD158b|KIR2DL2/L3_NKAT2	R2	5P(BC)	GACCCGTAGTTTGAT	FALSE	TRUE
CD158d-KIR2DL4	mAb 33	347011	0913	CD158d|KIR2DL4	R2	5P(BC)	TTAGCCCGTAGACCA	FALSE	FALSE
CD158e1-KIR3DL1-NKB1	DX9	312723	0599	CD158e1|KIR3DL1_NKB1	R2	5P(BC)	GGACGCTTTCCTTGA	FALSE	TRUE
CD158f-KIR2DL5	UP-R1	341307	0600	CD158f|KIR2DL5	R2	5P(BC)	AAAGTGATGCCACTG	FALSE	TRUE
CD161	HP-3G10	339945	0149	CD161	R2	5P(BC)	GTACGCAGTCCTTCT	FALSE	TRUE
CD162	KPL-1	328821	0871	CD162	R2	5P(BC)	ATATGTCAGAGCACC	FALSE	TRUE
CD164	67D2	324809	0821	CD164	R2	5P(BC)	GAGGCACTTAACATA	FALSE	TRUE
CD169-Sialoadhesin-Siglec-1	7-239	346011	0206	CD169|Sialoadhesin_Siglec-1	R2	5P(BC)	TACTCAGCGTGTTTG	FALSE	TRUE
CD171-LICAM	L1-OV198.5	371609	0430	CD171|LICAM	R2	5P(BC)	GATGGACGACAATTC	FALSE	TRUE
CD172a-SIRPalpha	15-414	372109	0408	CD172a|SIRPα	R2	5P(BC)	CGTGTTTAACTTGAG	FALSE	TRUE
CD177	MEM-166	315811	0382	CD177	R2	5P(BC)	AGTATGGAGCCATAT	FALSE	TRUE
CD179a-VpreB	HSL96	347405	0934	CD179a|VpreB	R2	5P(BC)	TAGATGGGATTCCGG	FALSE	FALSE
CD186-CXCR6	K041E5	356021	0804	CD186|CXCR6	R2	5P(BC)	GACAGTCGATGCAAC	FALSE	FALSE
CD192-CCR2	K036C2	357229	0242	CD192|CCR2	R2	5P(BC)	GAGTTCCCTTACCTG	FALSE	TRUE
CD193-CCR3	5E8	310729	0397	CD193|CCR3	R2	5P(BC)	ACCAATCCTTTCGTC	FALSE	TRUE
CD198-CCR8	L263G8		0900	CD198|CCR8	R2	5P(BC)	AGCCCGGATGTATTT	FALSE	TRUE
CD199-CCR9	L053E8	358919	0843	CD199|CCR9	R2	5P(BC)	ATTCCTCATTCCTGA	FALSE	TRUE
CD1d	51.1	350317	0164	CD1d	R2	5P(BC)	TCGAGTCGCTTATCA	FALSE	TRUE
CD200-OX2	OX-104	329231	0447	CD200|OX2	R2	5P(BC)	CACGTAGACCTTTGC	FALSE	TRUE
CD201-EPCR	RCR-401	351907	0069	CD201|EPCR	R2	5P(BC)	GTTTCCTTGACCAAG	FALSE	FALSE
CD202b-Tie2Tek	33.1 (Ab33)	334213	0588	CD202b|Tie2/Tek	R2	5P(BC)	CGATCCCTTACCTAT	FALSE	TRUE
CD203c-E-NPP3	NP4D6	324627	0593	CD203c|E-NPP3	R2	5P(BC)	TAACCGTACCTGCAT	FALSE	TRUE
CD204	7C9C20	371909	0399	CD204	R2	5P(BC)	TAGCGAGCCAGATGT	FALSE	TRUE
CD205-DEC-205	HD30	342211	0814	CD205|DEC-205	R2	5P(BC)	CTATCGTTTGATGCA	FALSE	TRUE
CD207-Langerin	10E2	352207	0403	CD207|Langerin	R2	5P(BC)	CATTCTTCACGGGAT	FALSE	TRUE
CD209-DC-SIGN	9E9A8	330119	0597	CD209|DC-SIGN	R2	5P(BC)	TCACTGGACACTTAA	FALSE	TRUE
CD215-IL-15Ralpha	JM7A4		0947	CD215|IL-15Rα	R2	5P(BC)	CATATTCCGCCGTAA	FALSE	TRUE
CD218a-IL-18Ralpha	H44	313815	0862	CD218a|IL-18Rα	R2	5P(BC)	TTGTTGTATCCGATC	FALSE	TRUE
CD22	S-HCL-1	363514	0393	CD22	R2	5P(BC)	GGGTTGTTGTCTTTG	FALSE	TRUE
CD23	EBVCS-5		0897	CD23	R2	5P(BC)	TCTGTATAACCGTCT	FALSE	TRUE
CD230-Prion	3F4	800319	0432	CD230|Prion	R2	5P(BC)	CAGGTCCCTTATTTC	FALSE	TRUE
CD235ab	HIR2	306623	0196	CD235ab	R2	5P(BC)	GCTCCTTTACACGTA	FALSE	TRUE
CD243-ABCB1	4E3.16	919407	0418	CD243|ABCB1	R2	5P(BC)	TGACCCGACCTTTAG	FALSE	TRUE
CD244-2B4	C1.7	329527	0189	CD244|2B4	R2	5P(BC)	TCGCTTGGATGGTAG	FALSE	TRUE
CD252-OX40L	11C3.1	Not found!	0021	CD252|OX40L	R2	5P(BC)	TTTAGTGATCCGACT	FALSE	TRUE
CD253-Trail	RIK-2	308211	0803	CD253|Trail	R2	5P(BC)	GCCATTCCTGCCTAA	FALSE	TRUE
CD254-TRANCE-RANKL	MIH24		0356	CD254|TRANCE_RANKL	R2	5P(BC)	TCCGTGTTAGTTTGT	FALSE	TRUE
CD257-BAFF-BLYS	1D6		0863	CD257|BAFF_BLYS	R2	5P(BC)	CAGAGCACCCATTAA	FALSE	TRUE
CD267-TACI	1A1	311913	0247	CD267|TACI	R2	5P(BC)	AGTGATGGAGCGAAC	FALSE	TRUE
CD268-BAFF-R	11C1	316925	0215	CD268|BAFF-R	R2	5P(BC)	CGAAGTCGATCCGTA	FALSE	TRUE
CD269-BCMA	19F2	357521	0056	CD269|BCMA	R2	5P(BC)	CAGATGATCCACCAT	FALSE	TRUE
CD271-NGFR	ME20.4	345123	0816	CD271|NGFR	R2	5P(BC)	AACCGCGCTTCAGAT	FALSE	TRUE
CD276-B7-H3	DCN.70	331607	0010	CD276|B7-H3	R2	5P(BC)	GACTGGGAGGGTATT	FALSE	TRUE
CD284-TLR4	HTA125	312817	0405	CD284|TLR4	R2	5P(BC)	GCTTAGCTGTATCCG	FALSE	TRUE
CD294-CRTH2	BM16	350127	0102	CD294|CRTH2	R2	5P(BC)	TGTTTACGAGAGCCC	FALSE	TRUE
CD301-CLEC10A	H037G3	354707	0401	CD301|CLEC10A	R2	5P(BC)	ACCTAGAAATCAGCA	FALSE	TRUE
CD303-BDCA-2	201A	354239	0370	CD303|BDCA-2	R2	5P(BC)	GAGATGTCCGAATTT	FALSE	TRUE
CD305-LAIR1	NKTA255	342805	0590	CD305|LAIR1	R2	5P(BC)	ATTTCCATTCCCTGT	FALSE	TRUE
CD307cFcRL3	H5/FcRL3	374411	0826	CD307c/FcRL3	R2	5P(BC)	GCCTAGTTTGAACGC	FALSE	TRUE
CD307d-FcRL4	413D12	340209	0828	CD307d|FcRL4	R2	5P(BC)	CGATTTGATCTGCCT	FALSE	TRUE
CD307e-FcRL5	509f6	340307	0829	CD307e|FcRL5	R2	5P(BC)	TCACGCAGTCCTCAA	FALSE	TRUE
CD309-VEGFR2	7D4-6	359919	0362	CD309|VEGFR2	R2	5P(BC)	TTCACGCAGTAAGAT	FALSE	FALSE
CD31	WM59	303137	0124	CD31	R2	5P(BC)	ACCTTTATGCCACGG	FALSE	TRUE
CD317-BST2-Tetherin	RS38E		0936	CD317|BST2_Tetherin	R2	5P(BC)	AAGAGCCGTTGTGAA	FALSE	TRUE
CD319-CRACC	162.1	331821	0830	CD319|CRACC	R2	5P(BC)	AGTATGCCATGTCTT	FALSE	TRUE
CD32	FUN-2		0142	CD32	R2	5P(BC)	GCTTCCGAATTACCG	FALSE	TRUE
CD321	OV-5B8	353505	0948	CD321	R2	5P(BC)	GACAGTACCGACACT	FALSE	TRUE
CD324-E-Cadherin	67A4	324125	0135	CD324|E-Cadherin	R2	5P(BC)	ATCCTTCTCCCTTTC	FALSE	TRUE
CD325-N-Cadherin	8C11	350817	0433	CD325|N-Cadherin	R2	5P(BC)	CCTTCCCTTTCCTCT	FALSE	FALSE
CD328-Siglec-7	6-434		0902	CD328|Siglec-7	R2	5P(BC)	CTTAGCATTTCACTG	FALSE	TRUE
CD337-NKp30	P30-15	325221	0801	CD337|NKp30	R2	5P(BC)	AAAGTCACTCTGCCG	FALSE	TRUE
CD338-ABCG2	5D3	332021	0569	CD338|ABCG2	R2	5P(BC)	TAAGACTTGGCCGTC	FALSE	TRUE
CD340-erbB2HER-2	24D2	324423	0133	CD340|erbB2/HER-2	R2	5P(BC)	CTGTAGCCGCCTATT	FALSE	TRUE
CD35	E11	333407	0167	CD35	R2	5P(BC)	ACTTCCGTCGATCTT	FALSE	TRUE
CD352-NTB-A	NT-7	317209	0864	CD352|NTB-A	R2	5P(BC)	AGTTTCCACTCAGGC	FALSE	TRUE
CD354-TREM-1	TREM-26	Not found!	0586	CD354|TREM-1	R2	5P(BC)	TAGCCGTTTCCTTTG	FALSE	TRUE
CD36	5-271	336225	0407	CD36	R2	5P(BC)	TTCTTTGCCTTGCCA	FALSE	TRUE
CD365-Tim-1	1D12	353907	0869	CD365|Tim-1	R2	5P(BC)	CTTCTGGGATTCTGG	FALSE	FALSE
CD37	M-B371	356305	0941	CD37	R2	5P(BC)	ACAGTCACTGGGCAA	FALSE	TRUE
CD370-CLEC9ADNGR1	8F9	353807	0207	CD370|CLEC9A/DNGR1	R2	5P(BC)	CTGCATTTCAGTAAG	FALSE	TRUE
CD41	HIP8	303737	0353	CD41	R2	5P(BC)	ACGTTGTGGCCTTGT	FALSE	TRUE
CD42b	HIP1	303937	0216	CD42b	R2	5P(BC)	TCCTAGTACCGAAGT	FALSE	TRUE
CD43	CD43-10G7	343209	0357	CD43	R2	5P(BC)	GATTAACCAGCTCAT	FALSE	TRUE
CD45RB220	RA3-6B2	103263	0103	CD45R/B220	R2	5P(BC)	CCTACACCTCATAAT	FALSE	TRUE
CD45RB	MEM-55	310209	0844	CD45RB	R2	5P(BC)	AGATGGGACTCACCA	FALSE	TRUE
CD46	TRA-2-10	352415	0858	CD46	R2	5P(BC)	ACAGTACGACCTTCT	FALSE	TRUE
CD47	CC2C6	323129	0026	CD47	R2	5P(BC)	GCATTCTGTCACCTA	FALSE	TRUE
CD48	BJ40	336709	0029	CD48	R2	5P(BC)	CTACGACGTAGAAGA	FALSE	TRUE
CD49f	GoH3		0070	CD49f	R2	5P(BC)	TTCCGAGGATGATCT	FALSE	FALSE
CD52	HI186	316017	0033	CD52	R2	5P(BC)	CTTTGTACGAGCAAA	FALSE	TRUE
CD55	JS11	311317	0383	CD55	R2	5P(BC)	GCTCATTACCCATTA	FALSE	TRUE
CD57	QA17A04	393319	0168	CD57	R2	5P(BC)	AACTCCCTATGGAGG	FALSE	TRUE
CD58-LFA-3	TS2/9		0174	CD58|LFA-3	R2	5P(BC)	GTTCCTATGGACGAC	FALSE	TRUE
CD59	p282 (H19)	304709	0361	CD59	R2	5P(BC)	AATTAGCCGTCGAGA	FALSE	TRUE
CD62E	HAE-1f	336017	0248	CD62E	R2	5P(BC)	CTCCCTGTGGCTTAA	FALSE	TRUE
CD62P-P-Selectin	AK4	304933	0218	CD62P|P-Selectin	R2	5P(BC)	CCTTCCGTATCCCTT	FALSE	TRUE
CD63	H5C6	353035	0404	CD63	R2	5P(BC)	GAGATGTCTGCAACT	FALSE	TRUE
CD64	10.1	305037	0162	CD64	R2	5P(BC)	AAGTATGCCCTACGA	FALSE	TRUE
CD66b	6/40c	392905	0166	CD66b	R2	5P(BC)	AGCTGTAAGTTTCGG	FALSE	TRUE
CD70	113-16	355117	0027	CD70	R2	5P(BC)	CGCGAACATAAGAAG	FALSE	TRUE
CD71	CY1G4	334123	0394	CD71	R2	5P(BC)	CCGTGTTCCTCATTA	FALSE	TRUE
CD72	3F3	316205	0419	CD72	R2	5P(BC)	CAGTCGTGGTAGATA	FALSE	TRUE
CD73-Ecto-5prime-nucleotidase	AD2	344029	0577	CD73|Ecto-5prime-nucleotidase	R2	5P(BC)	CAGTTCCTCAGTTCG	FALSE	TRUE
CD74	LN2	326813	0935	CD74	R2	5P(BC)	CTGTAGCATTTCCCT	FALSE	TRUE
CD79b-Igbeta	CB3-1	341415	0187	CD79b|Igβ	R2	5P(BC)	ATTCTTCAACCGAAG	FALSE	TRUE
CD82	ASL-24		0920	CD82	R2	5P(BC)	TCCCACTTCCGCTTT	FALSE	TRUE
CD83	HB15e	305339	0359	CD83	R2	5P(BC)	CCACTCATTTCCGGT	FALSE	TRUE
CD84	CD84.1.21	326011	0872	CD84	R2	5P(BC)	CTCCCTAGTTCCTTT	FALSE	TRUE
CD85g-ILT7	17G10.2	326411	0409	CD85g|ILT7	R2	5P(BC)	TGTCAGTTCCTATGA	FALSE	TRUE
CD85j-ILT2	GHI/75		0896	CD85j|ILT2	R2	5P(BC)	CCTTGTGAGGCTATG	FALSE	TRUE
CD93	VIMD2	336121	0446	CD93	R2	5P(BC)	GCGCTACTTCCTTGA	FALSE	TRUE
CD96-TACTILE	NK92.39	338419	0175	CD96|TACTILE	R2	5P(BC)	TGGCCTATAAATGGT	FALSE	TRUE
CD99	3B2/TA8	371317	0845	CD99	R2	5P(BC)	ACCCGTCCCTAAGAA	FALSE	TRUE
CLEC12A	50C1	353613	0853	CLEC12A	R2	5P(BC)	CATTAGAGTCTGCCA	FALSE	TRUE
CLEC1B-CLEC2	AYP1	372009	0866	CLEC1B|CLEC2	R2	5P(BC)	TGCCAGTATCACGTA	FALSE	TRUE
CX3CR1	K0124E1	355709	0179	CX3CR1	R2	5P(BC)	AGTATCGTCTCTGGG	FALSE	TRUE
EGFR	AY13	352923	0132	EGFR	R2	5P(BC)	GCTTAACATTGGCAC	FALSE	FALSE
FcepsilonRIalpha	AER-37 (CRA-1)		0352	FcεRIα	R2	5P(BC)	CTCGTTTCCGTATCG	FALSE	TRUE
FolateReceptorbeta-FR-beta	94b/FOLR2	391707	0427	FolateReceptorβ|FR-β	R2	5P(BC)	TGTGGCTAGTCAGTT	FALSE	TRUE
Galectin-9	9M1-3	Not found!	0016	Galectin-9	R2	5P(BC)	ACTCACTGGAGTCTC	FALSE	TRUE
GARP-LRRC32	7B11		0901	GARP|LRRC32	R2	5P(BC)	AGGTATGGTAGAGTA	FALSE	TRUE
GP130	2E1B02	Not found!	0820	GP130	R2	5P(BC)	CACGAGAATTTCAGT	FALSE	TRUE
GPR56	CG4	358207	0912	GPR56	R2	5P(BC)	GCCTAGTTTCCGTTT	FALSE	TRUE
HLA-A2	BB7.2		0899	HLA-A2	R2	5P(BC)	GAACATTTCCGACAA	FALSE	TRUE
HLA-DR-DP-DQ	Tu39	361717	1018	HLA-DR_DP_DQ	R2	5P(BC)	AGCTACGAGCAGTAG	FALSE	TRUE
HLA-E	3D12	342617	0918	HLA-E	R2	5P(BC)	GAGTCGAGAAATCAT	FALSE	TRUE
Iglightchainkappa	MHK-49		0894	Iglightchainκ	R2	5P(BC)	AGCTCAGCCAGTATG	FALSE	TRUE
Iglightchainlambda	MHL-38		0898	Iglightchainλ	R2	5P(BC)	CAGCCAGTAAGTCAC	FALSE	TRUE
IgE	MHE-18	325517	0868	IgE	R2	5P(BC)	GGATGTACCGCGTAT	FALSE	TRUE
IgM	MHM-88	314541	0136	IgM	R2	5P(BC)	TAGCGAGCCCGTATA	FALSE	TRUE
AnnexinA1	74/3		0933	AnnexinA1	R2	5P(BC)	CCCACTGGAGCAATT	FALSE	FALSE
integrinbeta7	FIB504	321227	0214	integrinβ7	R2	5P(BC)	TCCTTGGATGTACCG	FALSE	TRUE
KLRG1-MAFA	SA231A2		0153	KLRG1|MAFA	R2	5P(BC)	CTTATTTCCTGCCCT	FALSE	TRUE
LAP-TGF-beta1	TW4-2F8		0939	LAP|TGF-β1	R2	5P(BC)	ATCCTTCCGATTGTG	FALSE	TRUE
LOX-1	15C4	358611	0591	LOX-1	R2	5P(BC)	ACCCTTTACCGAATA	FALSE	TRUE
LymphotoxinbetaReceptor-LT-betaR	31G4D8	322009	0932	LymphotoxinβReceptor|LT-βR	R2	5P(BC)	CCTCTATTCAGAGCA	FALSE	TRUE
Mac-2-Galectin-3	M3/38		0895	Mac-2|Galectin-3	R2	5P(BC)	GATGCAATTAGCCGG	FALSE	TRUE
mastcelltryptase	AA1		0580	mastcelltryptase	R2	5P(BC)	ACTGATAGACCCGCT	FALSE	TRUE
MERTK	590H11G1E3	367617	0423	MERTK	R2	5P(BC)	TCCTGCATGTACCCA	FALSE	TRUE
MICAMICB	6D4	320921	0919	MICA/MICB	R2	5P(BC)	CCCGCAGTATAACGA	FALSE	TRUE
NKp80	5D12	346709	0923	NKp80	R2	5P(BC)	TATAGTTCCTCTGTG	FALSE	TRUE
Notch1	MHN1-519	352109	0213	Notch1	R2	5P(BC)	AATCTGTAGTGCGTT	FALSE	TRUE
Notch3	MHN3-21	345411	0233	Notch3	R2	5P(BC)	CTATTGGACGTATCT	FALSE	TRUE
Podoplanin	NC-08	337019	0127	Podoplanin	R2	5P(BC)	GGTTACTCGTTGTGT	FALSE	TRUE
TCRValpha24-Jalpha18-iNKTcell	6B11	342923	0584	TCRVα24-Jα18|iNKTcell	R2	5P(BC)	AACTTCTGTGGTAGC	FALSE	TRUE
TCRValpha7.2	3C10	351733	0581	TCRVα7.2	R2	5P(BC)	TACGAGCAGTATTCA	FALSE	TRUE
TCRVbeta13.1	H131		0908	TCRVβ13.1	R2	5P(BC)	TTATGGACGTATGGT	FALSE	FALSE
TCRVgamma9	B3	331311	0583	TCRVγ9	R2	5P(BC)	AAGTGATGGTATCTG	FALSE	FALSE
TCRVdelta2	B6	331433	0582	TCRVδ2	R2	5P(BC)	TCAGTCAGATGGTAT	FALSE	TRUE
TIGIT-VSTM3	A15153G	372725	0089	TIGIT|VSTM3	R2	5P(BC)	TTGCTTACCGCCAGA	FALSE	TRUE
TIM-4	9F4	354009	0428	TIM-4	R2	5P(BC)	CGTCATATAGTATGG	FALSE	TRUE
TNF-alpha	MAb11		0945	TNF-α	R2	5P(BC)	CCTATGAACGTAACG	FALSE	TRUE
TSLPR-TSLP-R	1D3	322907	0387	TSLPR|TSLP-R	R2	5P(BC)	CAGTCCTCTCTGTCA	FALSE	TRUE
TSPAN33-BAAM	SA17RN1	395411	0928	TSPAN33|BAAM	R2	5P(BC)	GAGTTCGTTGTTCCA	FALSE	TRUE
VEGFR-3-FLT-4	9D9F9	356207	0865	VEGFR-3|FLT-4	R2	5P(BC)	TGATCCGAAGTCGTG	FALSE	TRUE
XCR1	S15046E	372613	0208	XCR1	R2	5P(BC)	AAGACGCATGTCAAC	FALSE	TRUE
beta2-microglobulin	2M2		0057	β2-microglobulin	R2	5P(BC)	CAGCCCGATTAAGGT	FALSE	TRUE
mouseIgG1-kappaisotypeCtrl	MOPC-21		0090	mouseIgG1_κisotypeCtrl	R2	5P(BC)	GCCGGACGACATTAA	TRUE	TRUE
mouseIgG2a-kappaisotypeCtrl	MOPC-173		0091	mouseIgG2a_κisotypeCtrl	R2	5P(BC)	CTCCTACCTAAACTG	TRUE	TRUE
mouseIgG2b-kappaisotypeCtrl	MPC-11		0092	mouseIgG2b_κisotypeCtrl	R2	5P(BC)	ATATGTATCACGCGA	TRUE	TRUE
ArmenianHamsterIgGIsotypeCtrl	HTK888		0241	ArmenianHamsterIgGIsotypeCtrl	R2	5P(BC)	CCTGTCATTAAGACT	TRUE	TRUE
ratIgG2b-kappaIsotypeCtrl	RTK4530	400673	0095	ratIgG2b_κIsotypeCtrl	R2	5P(BC)	GATTCTTGACGACCT	TRUE	TRUE
ratIgG1-kappaisotypeCtrl	RTK2071	400459	0236	ratIgG1_κisotypeCtrl	R2	5P(BC)	ATCAGATGCCCTCAT	TRUE	TRUE
ratIgG2a-kappaIsotypeCtrl	RTK2758		0238	ratIgG2a_κIsotypeCtrl	R2	5P(BC)	AAGTCAGGTTCGTTT	TRUE	TRUE
ratIgG2c-kappaIsotypeCtrl	RTK4174	400739	0240	ratIgG2c_κIsotypeCtrl	R2	5P(BC)	TCCAGGCTAGTCATT	TRUE	TRUE
ratIgG1-lambdaIsotypeCtrl	G0114F7	401919	0237	ratIgG1_λIsotypeCtrl	R2	5P(BC)	GGGAGCGATTCAACT	TRUE	TRUE
B7-H4	MIH43	358114	0395	B7-H4	R2	5P(BC)	TGTATGTCTGCCTTG	FALSE	TRUE
CD10	HI10a		0062	CD10	R2	5P(BC)	CAGCCATTCATTAGG	FALSE	TRUE
CD103-IntegrinalphaE	Ber-ACT8	350231	0145	CD103|IntegrinαE	R2	5P(BC)	GACCTCATTGTGAAT	FALSE	TRUE
CD117-c-kit	104D2	313241	0061	CD117|c-kit	R2	5P(BC)	AGACTAATAGCTGAC	FALSE	TRUE
CD11a	TS2/4		0185	CD11a	R2	5P(BC)	TATATCCTTGTGAGC	FALSE	TRUE
CD11b	ICRF44	301353	0161	CD11b	R2	5P(BC)	GACAAGTGATCTGCA	FALSE	TRUE
CD11c	S-HCL-3	371519	0053	CD11c	R2	5P(BC)	TACGCCTATAACTTG	FALSE	TRUE
CD123	6H6	306037	0064	CD123	R2	5P(BC)	CTTCACTCTGTCAGG	FALSE	TRUE
CD124-IL-4Ralpha	G077F6	355011	0363	CD124|IL-4Rα	R2	5P(BC)	CCGTCCTGATAGATG	FALSE	TRUE
CD126-IL-6Ralpha	UV4	352813	0819	CD126|IL-6Rα	R2	5P(BC)	TGATGGGAGCTTATC	FALSE	TRUE
CD127-IL-7Ralpha	A019D5	351352	0390	CD127|IL-7Rα	R2	5P(BC)	GTGTGTTGTCCTATG	FALSE	TRUE
CD13	WM15	301729	0364	CD13	R2	5P(BC)	TTTCAACGCCCTTTC	FALSE	TRUE
CD133	S16016B	394005	0594	CD133	R2	5P(BC)	GTAAGACGCCTATGC	FALSE	TRUE
CD134-OX40	Ber-ACT35 (ACT35)	350033	0158	CD134|OX40	R2	5P(BC)	AACCCACCGTTGTTA	FALSE	TRUE
CD137-4-1BB	4B4-1	309835	0355	CD137|4-1BB	R2	5P(BC)	CAGTAAGTTCGGGAC	FALSE	FALSE
CD14	M5E2	301855	0081	CD14	R2	5P(BC)	TCTCAGACCTCCGTA	FALSE	TRUE
CD141-Thrombomodulin	M80	344121	0163	CD141|Thrombomodulin	R2	5P(BC)	GGATAACCGCGCTTT	FALSE	TRUE
CD152-CTLA-4	BNI3	369619	0151	CD152|CTLA-4	R2	5P(BC)	ATGGTTCACGTAATC	FALSE	TRUE
CD154	24-31	310843	0032	CD154	R2	5P(BC)	GCTAGATAGATGCAA	FALSE	TRUE
CD155-PVR	SKII.4	337623	0023	CD155|PVR	R2	5P(BC)	ATCACATCGTTGCCA	FALSE	TRUE
CD16	3G8	302061	0083	CD16	R2	5P(BC)	AAGTTCACTCTTTGC	FALSE	TRUE
CD163	GHI/61	333635	0358	CD163	R2	5P(BC)	GCTTCTCCTTCCTTA	FALSE	TRUE
CD178-Fas-L	NOK-1	306413	0177	CD178|Fas-L	R2	5P(BC)	CCGGTCCTCTGTATT	FALSE	TRUE
CD18	TS1/18	302121	0385	CD18	R2	5P(BC)	TATTGGGACACTTCT	FALSE	TRUE
CD183-CXCR3	G025H7		0140	CD183|CXCR3	R2	5P(BC)	GCGATGGTAGATTAT	FALSE	TRUE
CD184-CXCR4	12G5	306531	0366	CD184|CXCR4	R2	5P(BC)	TCAGGTCCTTTCAAC	FALSE	TRUE
CD185-CXCR5	J252D4	356937	0144	CD185|CXCR5	R2	5P(BC)	AATTCAACCGTCGCC	FALSE	TRUE
CD19	HIB19	302259	0050	CD19	R2	5P(BC)	CTGGGCAATTACTCG	FALSE	TRUE
CD194-CCR4	L291H4	359423	0071	CD194|CCR4	R2	5P(BC)	AGCTTACCTGCACGA	FALSE	TRUE
CD195-CCR5	J418F1	359135	0141	CD195|CCR5	R2	5P(BC)	CCAAAGTAAGAGCCA	FALSE	TRUE
CD196-CCR6	G034E3	353437	0143	CD196|CCR6	R2	5P(BC)	GATCCCTTTGTCACT	FALSE	TRUE
CD197-CCR7	G043H7		0148	CD197|CCR7	R2	5P(BC)	AGTTCAGTCAACCGA	FALSE	TRUE
CD1a	HI149	300133	0402	CD1a	R2	5P(BC)	GATCGTGTTGTGTTA	FALSE	TRUE
CD1c	L161	331539	0160	CD1c	R2	5P(BC)	GAGCTACTTCACTCG	FALSE	TRUE
CD2	TS1/8	309229	0367	CD2	R2	5P(BC)	TACGATTTGTCAGGG	FALSE	TRUE
CD20	2H7	302359	0100	CD20	R2	5P(BC)	TTCTGGGTCCCTAGA	FALSE	TRUE
CD206-MMR	15-2	321143	0205	CD206|MMR	R2	5P(BC)	TCAGAACGTCTAACT	FALSE	TRUE
CD21	Bu32	354915	0181	CD21	R2	5P(BC)	AACCTAGTAGTTCGG	FALSE	TRUE
CD223-LAG-3	11C3C65	369333	0152	CD223|LAG-3	R2	5P(BC)	CATTTGTCTGCCGGT	FALSE	TRUE
CD226-DNAM-1	TX25	337111	0805	CD226|DNAM-1	R2	5P(BC)	AGACCAACTCATTCA	FALSE	TRUE
CD235a-GlycophorinA	HI264	349117	0574	CD235a|GlycophorinA	R2	5P(BC)	AGAGTATGTATGGGA	FALSE	TRUE
CD24	ML5	311137	0180	CD24	R2	5P(BC)	AGATTCCTTCGTGTT	FALSE	TRUE
CD25	BC96	302643	0085	CD25	R2	5P(BC)	TTTGTCCTGTACGCC	FALSE	TRUE
CD26	BA5b	302720	0396	CD26	R2	5P(BC)	GGTGGCTAGATAATG	FALSE	TRUE
CD27	O323	302847	0154	CD27	R2	5P(BC)	GCACTCCTGCATGTA	FALSE	TRUE
CD270-HVEM-TR2	122	318813	0020	CD270|HVEM_TR2	R2	5P(BC)	TGATAGAAACAGACC	FALSE	TRUE
CD272-BTLA	MIH26	344525	0170	CD272|BTLA	R2	5P(BC)	GTTATTGGACTAAGG	FALSE	TRUE
CD273-B7-DC-PD-L2	24F.10C12	329619	0008	CD273|B7-DC_PD-L2	R2	5P(BC)	TCAACGCTTGGCTAG	FALSE	TRUE
CD274-B7-H1-PD-L1	29E.2A3	329743	0007	CD274|B7-H1_PD-L1	R2	5P(BC)	GTTGTCCGACAATAC	FALSE	TRUE
CD275-B7-H2-B7-RP1-ICOSL	9F.8A4	329809	0172	CD275|B7-H2_B7-RP1_ICOSL	R2	5P(BC)	GTTAGTGTTAGCTTG	FALSE	TRUE
CD278-ICOS	C398.4A	313555	0171	CD278|ICOS	R2	5P(BC)	CGCGCACCCATTAAA	FALSE	TRUE
CD279-PD-1	EH12.2H7	329955	0088	CD279|PD-1	R2	5P(BC)	ACAGCGCCGTATTTA	FALSE	TRUE
CD28	CD28.2	302955	0386	CD28	R2	5P(BC)	TGAGAACGACCCTAA	FALSE	TRUE
CD29	TS2/16	303027	0369	CD29	R2	5P(BC)	GTATTCCCTCAGTCA	FALSE	TRUE
CD3	UCHT1	300475	0034	CD3	R2	5P(BC)	CTCATTGTAACTCCT	FALSE	TRUE
CD30	BY88	333913	0028	CD30	R2	5P(BC)	TCAGGGTGTGCTGTA	FALSE	TRUE
CD304-Neuropilin-1	12C2	354525	0406	CD304|Neuropilin-1	R2	5P(BC)	GGACTAAGTTTCGTT	FALSE	TRUE
CD314-NKG2D	1D11	320835	0165	CD314|NKG2D	R2	5P(BC)	CGTGTTTGTTCCTCA	FALSE	TRUE
CD326-Ep-CAM	9C4		0123	CD326|Ep-CAM	R2	5P(BC)	TTCCGAGCAAGTATC	FALSE	TRUE
CD33	P67.6		0052	CD33	R2	5P(BC)	TAACTCAGGGCCTAT	FALSE	TRUE
CD335-NKp46	9E2	331943	0101	CD335|NKp46	R2	5P(BC)	ACAATTTGAACAGCG	FALSE	TRUE
CD336-NKp44	P44-8		0802	CD336|NKp44	R2	5P(BC)	GGGCAATTAGCGAGT	FALSE	TRUE
CD34	581	343537	0054	CD34	R2	5P(BC)	GCAGAAATCTCCCTT	FALSE	TRUE
CD357-GITR	108-17	371225	0360	CD357|GITR	R2	5P(BC)	ACCTTTCGACACTCG	FALSE	TRUE
CD366-Tim-3	F38-2E2	345047	0169	CD366|Tim-3	R2	5P(BC)	TGTCCTACCCAACTT	FALSE	TRUE
CD38	HIT2	303541	0389	CD38	R2	5P(BC)	TGTACCCGCTTGTGA	FALSE	TRUE
CD39	A1	328233	0176	CD39	R2	5P(BC)	TTACCTGGTATCCGT	FALSE	TRUE
CD4	RPA-T4	300563	0072	CD4	R2	5P(BC)	TGTTCCCGCTCAACT	FALSE	TRUE
CD40	5C3	334346	0031	CD40	R2	5P(BC)	CTCAGATGGAGTATG	FALSE	TRUE
CD44	IM7	103045	0073	CD44	R2	5P(BC)	TGGCTTCAGGTCCTA	FALSE	TRUE
CD45	2D1	368543	0048	CD45	R2	5P(BC)	TCCCTTGCGATTTAC	FALSE	TRUE
CD45RA	HI100	304157	0063	CD45RA	R2	5P(BC)	TCAATCCTTCCGCTT	FALSE	TRUE
CD45RO	UCHL1	304255	0087	CD45RO	R2	5P(BC)	CTCCGAATCATGTTG	FALSE	TRUE
CD49a	TS2/7	328315	0575	CD49a	R2	5P(BC)	ACTGATGGACTCAGA	FALSE	TRUE
CD49b	P1E6-C5	359311	0371	CD49b	R2	5P(BC)	GCTTTCTTCAGTATG	FALSE	TRUE
CD49d	9F10	304337	0576	CD49d	R2	5P(BC)	CCATTCAACTTCCGG	FALSE	TRUE
CD5	UCHT2		0138	CD5	R2	5P(BC)	CATTAACGGGATGCC	FALSE	TRUE
CD54	HA58	353123	0217	CD54	R2	5P(BC)	CTGATAGACTTGAGT	FALSE	TRUE
CD56	5.1H11	362557	0047	CD56	R2	5P(BC)	TCCTTTCCTGATAGG	FALSE	TRUE
CD61	VI-PL2	336423	0372	CD61	R2	5P(BC)	AGGTTGGAGTAGACT	FALSE	TRUE
CD62L	DREG-56		0147	CD62L	R2	5P(BC)	GTCCCTGCAACTTGA	FALSE	TRUE
CD69	FN50	310947	0146	CD69	R2	5P(BC)	GTCTCTTGGCTTAAA	FALSE	TRUE
CD7	CD7-6B7		0066	CD7	R2	5P(BC)	TGGATTCCCGGACTT	FALSE	TRUE
CD8	SK1	344751	0046	CD8	R2	5P(BC)	GCGCAACTTGATGAT	FALSE	TRUE
CD80	2D10	305239	0005	CD80	R2	5P(BC)	ACGAATCAATCTGTG	FALSE	TRUE
CD81-TAPA-1	5A6	349521	0373	CD81|TAPA-1	R2	5P(BC)	GTATCCTTCCTTGGC	FALSE	TRUE
CD86	IT2.2	305443	0006	CD86	R2	5P(BC)	GTCTTTGTCAGTGCA	FALSE	TRUE
CD9	HI9a	312119	0579	CD9	R2	5P(BC)	GAGTCACCAATCTGC	FALSE	TRUE
CD90-Thy1	5E10	328135	0060	CD90|Thy1	R2	5P(BC)	GCATTGTACGATTCA	FALSE	TRUE
CD94	DX22		0867	CD94	R2	5P(BC)	CTTTCCGGTCCTACA	FALSE	TRUE
CD95-Fas	DX2	305649	0156	CD95|Fas	R2	5P(BC)	CCAGCTCATTAGAGC	FALSE	TRUE
CD98	MEM-108	315605	0374	CD98	R2	5P(BC)	GCACCAACAGCCATT	FALSE	TRUE
HLA-A-B-C	W6/32		0058	HLA-A_B_C	R2	5P(BC)	TATGCGAGGCTTATC	FALSE	TRUE
HLA-DR	L243	307659	0159	HLA-DR	R2	5P(BC)	AATAGCGAGCAAGTA	FALSE	TRUE
IgD	IA6-2	348243	0384	IgD	R2	5P(BC)	CAGTCTCCGTAGAGT	FALSE	TRUE
IgGFc	M1310G05		0375	IgGFc	R2	5P(BC)	CTGGAGCGATTAGAA	FALSE	TRUE
TCRalphabeta	IP26	306737	0224	TCRα/β	R2	5P(BC)	CGTAACGTAGAGCGA	FALSE	TRUE
TCRgammadelta	B1	331229	0139	TCRγ/δ	R2	5P(BC)	CTTCCGATTCATTCA	FALSE	FALSE
