# Supplementary material for: Single Cell Transcriptome and Surface Epitope Analysis of Ankylosing Spondylitis Facilitates Disease Classification by Machine Learning
Source: Front Immunol. 2022 May 13;13:838636. doi: 10.3389/fimmu.2022.838636 (PMC9135966; doi:10.3389/fimmu.2022.838636)
Supplement: Supplementary Table 3 — Differentially expressed genes between AS and healthy controls. [file Table_3.xlsx]

## Sheet: info
Supplementary Table 3. Differentially expressed genes between AS and healthy controls.
Variable	Description
Gene	HGNC gene symbol
CellType	cell type the gene was differentially expressed in
p_val	negative binomial test p-value
avg_log2FC	log 2 fold change between the average expression in AS cells (numerator) vs. healthy cells of CellType
pct.1	percentage of AS cells in CellType with non-zero expression of the gene
pct.2	percentage of healthy cells in CellType with non-zero expression of the gene
p_val_adj	Bonferroni-adjusted p-value

## Sheet: DEGenes
Gene	CellType	p_val	avg_log2FC	pct.1	pct.2	p_val_adj
CH17-373J23.1	CD14 Mono	0	0.750935	0.663	0.357	0
RPS10	CD14 Mono	0	-0.514286	0.96	0.984	0
RPL36A	CD14 Mono	9.46597e-258	-0.567491	0.79	0.883	1.69138e-253
ACTB	CD14 Mono	5.3682e-252	0.30185	1	1	9.5919e-248
FOS	CD14 Mono	2.1201e-218	0.401719	1	0.997	3.7882e-214
RP11-1143G9.4	CD14 Mono	1.74127e-213	0.619738	0.859	0.65	3.1113e-209
GABARAP	CD14 Mono	7.33282e-196	-0.524991	0.345	0.523	1.31023e-191
MTRNR2L8	CD14 Mono	8.69082e-184	0.382118	0.479	0.207	1.55288e-179
EGR1	CD14 Mono	7.70836e-162	0.748604	0.785	0.539	1.37733e-157
JUNB	CD14 Mono	3.04003e-153	0.351694	0.994	0.973	5.43193e-149
RP11-160E2.6	CD14 Mono	8.62461e-145	0.456018	0.854	0.726	1.54105e-140
LINC00877	CD14 Mono	8.19028e-139	0.286881	0.336	0.171	1.46344e-134
RPS20	CD14 Mono	3.52597e-128	-0.267648	0.977	0.993	6.3002e-124
RPL41	CD14 Mono	2.24105e-124	-0.236081	1	1	4.00432e-120
HSPA1A	CD14 Mono	1.71265e-115	0.28498	0.433	0.273	3.06017e-111
DDX3Y	CD14 Mono	5.43212e-113	0.400893	0.341	0.161	9.7061e-109
TMEM176B	CD14 Mono	5.58819e-113	-0.411034	0.274	0.425	9.98497e-109
DUSP1	CD14 Mono	1.56614e-110	0.311898	0.997	0.985	2.79839e-106
XIST	CD14 Mono	3.4436e-99	-0.486185	0.417	0.593	6.15302e-95
NDUFA13	CD14 Mono	6.8196e-94	-0.288619	0.461	0.584	1.21853e-89
RPL17	CD14 Mono	9.19546e-94	-0.357792	0.437	0.521	1.64304e-89
CTD-3252C9.4	CD14 Mono	2.34532e-93	0.377735	0.703	0.582	4.19062e-89
BTG2	CD14 Mono	3.75457e-93	0.345062	0.677	0.52	6.70867e-89
CD52	CD14 Mono	3.85522e-93	0.365198	0.907	0.818	6.8885e-89
ZFP36	CD14 Mono	2.90914e-92	0.29579	0.96	0.897	5.19805e-88
HLA-C	CD14 Mono	1.8829e-88	-0.229198	0.99	0.993	3.36436e-84
MT-ND4L	CD14 Mono	1.59953e-87	-0.323563	0.845	0.891	2.85804e-83
CAST	CD14 Mono	8.23243e-83	-0.244562	0.888	0.929	1.47097e-78
IER2	CD14 Mono	3.4059e-82	0.329708	0.98	0.949	6.08567e-78
MALAT1	CD14 Mono	1.51211e-79	-0.289604	1	0.999	2.70184e-75
WDR74	CD14 Mono	6.71895e-77	0.329291	0.612	0.442	1.20054e-72
HLA-DRB5	CD14 Mono	1.158e-74	0.396934	0.582	0.405	2.06911e-70
CTSD	CD14 Mono	4.65019e-71	0.240005	0.95	0.902	8.30895e-67
TMEM107	CD14 Mono	4.53243e-69	0.264403	0.468	0.315	8.09855e-65
MT-ND6	CD14 Mono	3.48408e-66	-0.24207	0.211	0.311	6.22535e-62
POLR2L	CD14 Mono	2.32766e-65	0.222782	0.798	0.723	4.15906e-61
NBPF14	CD14 Mono	1.6984e-60	-0.208436	0.252	0.358	3.0347e-56
HIST1H1E	CD14 Mono	1.64481e-59	-0.203863	0.17	0.288	2.93895e-55
LINC00936	CD14 Mono	2.38686e-57	0.27805	0.798	0.684	4.26485e-53
KLF2	CD14 Mono	6.25349e-54	0.248107	0.922	0.87	1.11737e-49
SRRM2	CD14 Mono	3.21619e-51	-0.20083	0.752	0.812	5.74669e-47
ITGAM	CD14 Mono	7.32632e-51	0.202876	0.604	0.481	1.30907e-46
KLF4	CD14 Mono	2.04122e-50	0.250425	0.907	0.834	3.64725e-46
HIF1A	CD14 Mono	4.89619e-50	-0.237165	0.634	0.681	8.74851e-46
NCF1	CD14 Mono	1.03315e-49	0.248118	0.869	0.828	1.84604e-45
NCL	CD14 Mono	1.93624e-48	-0.211346	0.678	0.73	3.45968e-44
KCTD12	CD14 Mono	2.17648e-48	0.202157	0.838	0.778	3.88894e-44
RETN	CD14 Mono	1.27303e-47	0.36089	0.467	0.371	2.27466e-43
RGS2	CD14 Mono	1.36519e-46	0.265964	0.861	0.771	2.43932e-42
RP11-386I14.4	CD14 Mono	9.7924e-46	0.269306	0.411	0.307	1.74971e-41
S100A12	CD14 Mono	1.52193e-44	0.271864	0.926	0.928	2.71938e-40
RPS4Y1	CD14 Mono	9.01723e-44	0.295915	0.454	0.279	1.6112e-39
LGALS2	CD14 Mono	1.14823e-42	-0.264479	0.608	0.711	2.05166e-38
C12orf57	CD14 Mono	2.92e-41	0.273554	0.522	0.4	5.21745e-37
CHMP1B	CD14 Mono	2.84404e-39	0.217208	0.635	0.521	5.08172e-35
CXCL8	CD14 Mono	7.39381e-31	0.462234	0.648	0.435	1.32113e-26
THBS1	CD14 Mono	5.16432e-22	-0.296473	0.21	0.21	9.2276e-18
RPS10	CD8 TEM	6.30225e-187	-0.575845	0.94	0.983	1.0158e-182
RPL36A	CD8 TEM	1.9639e-75	-0.457697	0.724	0.812	3.16542e-71
RPS18	CD8 TEM	1.43142e-67	0.229987	1	1	2.30716e-63
RPS19	CD8 TEM	1.57451e-54	0.209283	1	1	2.53779e-50
MT2A	CD8 TEM	3.84851e-54	0.37723	0.563	0.388	6.20303e-50
GNLY	CD8 TEM	9.91201e-53	-0.703942	0.622	0.81	1.59762e-48
PLCG2	CD8 TEM	1.93553e-52	0.344654	0.414	0.192	3.11968e-48
TXNIP	CD8 TEM	9.15852e-52	-0.315637	0.968	0.979	1.47617e-47
RPL17	CD8 TEM	5.25485e-49	-0.386814	0.402	0.51	8.46977e-45
RPL41	CD8 TEM	1.32946e-46	-0.216594	1	1	2.14283e-42
CMC1	CD8 TEM	5.86616e-40	0.46293	0.531	0.34	9.45508e-36
MYOM2	CD8 TEM	9.03789e-38	-0.261553	0.008	0.106	1.45673e-33
RPS26	CD8 TEM	6.43455e-37	-0.422373	0.825	0.863	1.03712e-32
KLRG1	CD8 TEM	2.40467e-36	0.266843	0.601	0.464	3.87585e-32
DDX5	CD8 TEM	2.21463e-33	-0.206906	0.979	0.988	3.56954e-29
NKG7	CD8 TEM	7.08086e-33	0.283849	0.955	0.956	1.14129e-28
HLA-F	CD8 TEM	1.04035e-32	0.229333	0.741	0.599	1.67684e-28
GZMM	CD8 TEM	1.68459e-32	0.231939	0.812	0.7	2.71522e-28
TRAC	CD8 TEM	1.72765e-31	0.266869	0.814	0.705	2.78463e-27
JUN	CD8 TEM	3.02159e-31	-0.380046	0.835	0.891	4.87019e-27
FGFBP2	CD8 TEM	5.43268e-30	0.38194	0.611	0.533	8.7564e-26
HIST1H4C	CD8 TEM	9.55874e-30	0.234516	0.489	0.374	1.54068e-25
CCL4L2	CD8 TEM	1.6013e-29	0.201948	0.158	0.087	2.58097e-25
GIMAP7	CD8 TEM	3.82186e-29	0.235435	0.641	0.523	6.16007e-25
RARRES3	CD8 TEM	3.58094e-28	0.215948	0.734	0.621	5.77176e-24
PPIA	CD8 TEM	8.78362e-28	0.204432	0.885	0.817	1.41574e-23
MT-ND6	CD8 TEM	1.4557e-27	-0.24904	0.292	0.399	2.3463e-23
CCL4	CD8 TEM	1.60943e-27	0.366293	0.57	0.474	2.59408e-23
FOS	CD8 TEM	2.03723e-27	-0.420964	0.802	0.726	3.28361e-23
CST7	CD8 TEM	5.50752e-27	0.221717	0.898	0.866	8.87701e-23
TRBC2	CD8 TEM	1.67171e-26	0.290542	0.821	0.676	2.69447e-22
PSMB9	CD8 TEM	2.38111e-26	0.204122	0.656	0.548	3.83788e-22
TSC22D3	CD8 TEM	2.66727e-26	-0.270569	0.827	0.817	4.2991e-22
LAIR2	CD8 TEM	5.39904e-26	0.232609	0.204	0.106	8.70217e-22
MT-ND5	CD8 TEM	1.15779e-25	-0.234681	0.987	0.972	1.86613e-21
RPS4Y1	CD8 TEM	1.5428e-24	0.292871	0.558	0.409	2.48669e-20
PRMT2	CD8 TEM	5.31443e-24	-0.218603	0.41	0.505	8.5658e-20
ID2	CD8 TEM	8.42206e-24	0.238221	0.67	0.566	1.35747e-19
GZMB	CD8 TEM	3.36008e-23	0.323706	0.609	0.573	5.41577e-19
NCL	CD8 TEM	1.29258e-21	-0.207968	0.743	0.789	2.08338e-17
PLEK	CD8 TEM	2.11177e-20	0.217282	0.672	0.559	3.40374e-16
TRGC2	CD8 TEM	3.23715e-20	-0.254391	0.495	0.594	5.21764e-16
CD69	CD8 TEM	4.57257e-20	-0.264303	0.518	0.535	7.37006e-16
PABPC1	CD8 TEM	4.86318e-20	-0.206487	0.776	0.773	7.83847e-16
JUND	CD8 TEM	4.97937e-18	-0.211896	0.922	0.906	8.02575e-14
GZMH	CD8 TEM	2.29872e-17	0.254211	0.759	0.739	3.70507e-13
XIST	CD8 TEM	5.48183e-12	-0.205394	0.244	0.333	8.83561e-08
RPS27	CD8 Naive	2.43149e-275	0.327113	1	1	3.62754e-271
RPS10	CD8 Naive	1.7312e-267	-0.627154	0.999	0.999	2.58278e-263
RPS29	CD8 Naive	1.14685e-182	0.300861	1	1	1.71099e-178
RPS18	CD8 Naive	1.32619e-140	0.26814	1	1	1.97854e-136
RPL10	CD8 Naive	1.04052e-123	0.249219	1	1	1.55234e-119
TXNIP	CD8 Naive	6.99969e-107	-0.475975	0.986	0.995	1.04428e-102
RPL37	CD8 Naive	3.69558e-90	0.207299	1	1	5.51343e-86
AC090498.1	CD8 Naive	1.05774e-85	0.402847	0.402	0.172	1.57804e-81
RPL36A	CD8 Naive	5.63202e-85	-0.462529	0.968	0.986	8.40241e-81
PLCG2	CD8 Naive	1.92574e-82	0.472932	0.343	0.111	2.87301e-78
DDX5	CD8 Naive	2.71981e-80	-0.397448	0.952	0.99	4.05769e-76
RPL37A	CD8 Naive	2.19102e-77	0.208918	1	1	3.26878e-73
RPL29	CD8 Naive	1.26704e-75	0.223802	1	1	1.8903e-71
MTRNR2L8	CD8 Naive	3.99212e-63	0.248239	0.205	0.049	5.95584e-59
TMSB4X	CD8 Naive	4.94864e-60	0.222451	1	1	7.38288e-56
XIST	CD8 Naive	3.61534e-59	-0.576421	0.284	0.499	5.39373e-55
RPS20	CD8 Naive	1.03557e-49	-0.238246	0.998	0.999	1.54497e-45
RPL23	CD8 Naive	4.58052e-49	-0.263766	0.996	0.997	6.83368e-45
LUC7L3	CD8 Naive	2.3178e-44	-0.3808	0.507	0.637	3.45793e-40
FAM65B	CD8 Naive	2.75822e-39	-0.354225	0.69	0.769	4.11499e-35
PABPC1	CD8 Naive	1.51908e-37	-0.264895	0.952	0.979	2.26632e-33
ATM	CD8 Naive	9.91154e-37	-0.337991	0.699	0.786	1.4787e-32
PNISR	CD8 Naive	5.8461e-36	-0.30541	0.775	0.858	8.7218e-32
DDX17	CD8 Naive	7.24394e-35	-0.323093	0.618	0.714	1.08072e-30
PNN	CD8 Naive	4.49178e-34	-0.316395	0.522	0.648	6.70129e-30
HNRNPA1	CD8 Naive	1.28998e-33	-0.260087	0.945	0.973	1.92453e-29
ARGLU1	CD8 Naive	1.65776e-33	-0.308256	0.662	0.746	2.47321e-29
TSC22D3	CD8 Naive	2.59293e-33	-0.331476	0.783	0.843	3.8684e-29
MT-ND5	CD8 Naive	3.44984e-33	-0.309716	0.982	0.978	5.14682e-29
RPL17	CD8 Naive	5.10844e-33	-0.376841	0.694	0.746	7.62128e-29
PTPRC	CD8 Naive	2.0256e-32	-0.288424	0.901	0.929	3.02199e-28
RPS4Y1	CD8 Naive	1.05896e-31	0.713985	0.563	0.297	1.57986e-27
NCL	CD8 Naive	3.94097e-31	-0.305018	0.737	0.796	5.87953e-27
HLA-E	CD8 Naive	5.03323e-31	-0.236703	0.964	0.981	7.50908e-27
RPS17	CD8 Naive	7.25956e-28	-0.239086	0.976	0.986	1.08305e-23
MIF	CD8 Naive	1.33826e-27	0.213576	0.389	0.251	1.99656e-23
HNRNPDL	CD8 Naive	1.4821e-25	-0.256384	0.744	0.777	2.21115e-21
RPS26	CD8 Naive	3.02233e-25	-0.507678	0.838	0.922	4.50901e-21
HIST1H4C	CD8 Naive	3.39497e-25	0.252437	0.439	0.34	5.06495e-21
TRMT112	CD8 Naive	4.77629e-25	0.209883	0.486	0.337	7.12575e-21
GABPB1-AS1	CD8 Naive	3.01413e-24	-0.281544	0.376	0.474	4.49679e-20
NKTR	CD8 Naive	4.88124e-24	-0.258621	0.43	0.537	7.28232e-20
MT-ATP8	CD8 Naive	1.24309e-23	0.236882	0.404	0.3	1.85456e-19
PRRC2C	CD8 Naive	2.48276e-23	-0.256583	0.664	0.712	3.70403e-19
FYB	CD8 Naive	2.36439e-22	-0.248249	0.769	0.821	3.52744e-18
PPIA	CD8 Naive	6.4161e-22	0.2186	0.907	0.817	9.57218e-18
NDUFA1	CD8 Naive	2.85052e-21	0.200921	0.652	0.513	4.2527e-17
SRRM2	CD8 Naive	1.78218e-20	-0.23527	0.584	0.667	2.65883e-16
HLA-F	CD8 Naive	3.33566e-20	0.211762	0.669	0.535	4.97647e-16
OAZ1	CD8 Naive	7.17777e-20	0.209558	0.811	0.682	1.07085e-15
HNRNPA2B1	CD8 Naive	9.25978e-20	-0.214022	0.833	0.877	1.38147e-15
TTC14	CD8 Naive	1.14388e-19	-0.217505	0.355	0.444	1.70656e-15
CORO1A	CD8 Naive	1.3691e-19	0.220817	0.824	0.68	2.04256e-15
MGEA5	CD8 Naive	1.85524e-19	-0.202802	0.244	0.354	2.76783e-15
DDX3X	CD8 Naive	2.03036e-19	-0.228934	0.474	0.555	3.0291e-15
MT-ND6	CD8 Naive	6.78153e-19	-0.270985	0.369	0.456	1.01174e-14
PNRC1	CD8 Naive	5.61019e-18	-0.21764	0.811	0.842	8.36985e-14
IFITM2	CD8 Naive	8.54709e-18	0.222193	0.704	0.562	1.27514e-13
ZRANB2	CD8 Naive	1.48173e-17	-0.215706	0.507	0.579	2.21059e-13
SNHG8	CD8 Naive	2.26319e-17	0.219026	0.851	0.754	3.37646e-13
HNRNPA3	CD8 Naive	4.04889e-17	-0.21286	0.582	0.644	6.04054e-13
HNRNPU	CD8 Naive	5.51271e-17	-0.214745	0.537	0.616	8.22441e-13
NEAT1	CD8 Naive	1.24195e-16	-0.255301	0.619	0.633	1.85286e-12
MT2A	CD8 Naive	1.90055e-16	0.202528	0.385	0.274	2.83543e-12
SFPQ	CD8 Naive	1.95398e-16	-0.20076	0.384	0.483	2.91514e-12
PHF3	CD8 Naive	2.98709e-16	-0.204043	0.372	0.465	4.45644e-12
RBM25	CD8 Naive	3.49339e-16	-0.209884	0.474	0.564	5.2118e-12
ETS1	CD8 Naive	3.83743e-16	-0.209504	0.751	0.782	5.72506e-12
PRPF4B	CD8 Naive	5.82636e-16	-0.20794	0.411	0.494	8.69235e-12
CCNL1	CD8 Naive	9.8238e-16	-0.208277	0.591	0.646	1.46561e-11
PIK3IP1	CD8 Naive	1.9101e-15	-0.202183	0.605	0.654	2.84968e-11
DDX24	CD8 Naive	3.23766e-15	-0.202261	0.664	0.691	4.83027e-11
2021-09-06	CD8 Naive	4.50215e-15	-0.200202	0.601	0.656	6.71676e-11
KIAA1551	CD8 Naive	5.03761e-15	-0.210743	0.525	0.603	7.51561e-11
GIMAP7	CD8 Naive	9.94308e-15	0.20023	0.72	0.585	1.48341e-10
GCC2	CD8 Naive	1.57446e-14	-0.207189	0.546	0.611	2.34893e-10
JUNB	CD8 Naive	2.02298e-08	0.244831	0.747	0.598	0.000301808
JUN	CD8 Naive	7.33984e-08	-0.211795	0.676	0.751	0.00109503
RPS10	CD8 TCM	4.03864e-30	-0.565952	0.995	0.999	4.90897e-26
RPL36A	CD8 TCM	1.21746e-16	-0.558548	0.97	0.973	1.47983e-12
RPS18	CD8 TCM	2.81636e-15	0.227395	1	1	3.42329e-11
DDX5	CD8 TCM	3.58726e-12	-0.362691	0.956	0.996	4.36031e-08
MT-CO2	CD8 TCM	5.07035e-12	0.301198	1	0.997	6.16301e-08
PABPC1	CD8 TCM	3.32504e-11	-0.376717	0.951	0.973	4.04159e-07
RPL17	CD8 TCM	6.09487e-10	-0.546957	0.65	0.713	7.40831e-06
HNRNPA1	CD8 TCM	1.12373e-08	-0.308441	0.921	0.97	0.000136589
MT-ND3	CD8 TCM	2.39391e-08	0.351867	1	0.991	0.00029098
RPL41	CD8 TCM	2.81677e-08	-0.211568	1	1	0.000342378
FOS	CD8 TCM	2.7992e-07	-0.49695	0.911	0.929	0.00340243
MT-CYB	CD8 TCM	1.26234e-06	0.264023	1	0.996	0.0153437
AC090498.1	CD8 TCM	1.73371e-06	0.259367	0.374	0.175	0.0210732
HNRNPA2B1	CD8 TCM	1.73775e-06	-0.29651	0.818	0.872	0.0211223
RPS11	CD8 TCM	2.25353e-06	0.200239	1	0.996	0.0273916
PLCG2	CD8 TCM	2.57975e-06	0.272862	0.34	0.175	0.0313568
DDX17	CD8 TCM	3.63583e-06	-0.308956	0.532	0.663	0.0441936
RPS10	NK	2.79769e-104	-0.478838	0.863	0.934	4.38565e-100
JUN	NK	1.02153e-103	-0.74194	0.739	0.854	1.60135e-99
TMSB4X	NK	3.44245e-88	0.260957	1	1	5.39638e-84
NKG7	NK	1.71781e-85	0.28107	1	1	2.69284e-81
MYOM2	NK	6.37605e-75	-0.678347	0.257	0.486	9.9951e-71
XIST	NK	4.14078e-66	-0.516651	0.164	0.405	6.49109e-62
RPS4Y1	NK	3.03553e-63	0.436762	0.585	0.319	4.7585e-59
FGFBP2	NK	1.44129e-57	0.405915	0.903	0.845	2.25937e-53
RP11-160E2.6	NK	2.35664e-57	-0.404347	0.152	0.324	3.69426e-53
CD69	NK	7.15639e-55	-0.459402	0.425	0.554	1.12184e-50
MT-ND5	NK	1.4038e-54	-0.361164	0.978	0.976	2.20059e-50
ID2	NK	1.08042e-48	0.352682	0.805	0.688	1.69367e-44
NFKBIA	NK	6.58318e-46	-0.50207	0.55	0.585	1.03198e-41
CX3CR1	NK	5.43725e-42	0.307344	0.536	0.377	8.52343e-38
DDX5	NK	2.89748e-41	-0.235698	0.984	0.991	4.54208e-37
MT2A	NK	6.11847e-34	0.301647	0.499	0.35	9.59132e-30
JUND	NK	2.83131e-33	-0.28679	0.892	0.926	4.43836e-29
RPS26	NK	4.65417e-33	-0.338738	0.817	0.85	7.29588e-29
CD52	NK	3.67238e-32	0.385033	0.679	0.555	5.75682e-28
NCL	NK	8.27266e-32	-0.262895	0.775	0.832	1.29682e-27
S100A11	NK	2.04048e-29	0.253833	0.576	0.466	3.19865e-25
PPP1R15A	NK	2.43262e-28	-0.285789	0.442	0.526	3.81338e-24
FOS	NK	1.3258e-27	-0.384613	0.823	0.795	2.07833e-23
GZMB	NK	2.31205e-27	0.235196	0.965	0.951	3.62437e-23
DIP2A	NK	3.71544e-27	-0.244766	0.332	0.45	5.82433e-23
BTG1	NK	5.4084e-27	-0.233384	0.928	0.949	8.47822e-23
NEAT1	NK	1.15633e-26	-0.27518	0.814	0.861	1.81266e-22
IRF1	NK	7.77286e-26	-0.269368	0.629	0.682	1.21847e-21
RPL36A	NK	1.18762e-25	-0.258072	0.538	0.609	1.86172e-21
CD48	NK	6.99145e-25	0.21345	0.725	0.598	1.09598e-20
PMAIP1	NK	1.4488e-24	-0.217	0.137	0.243	2.27114e-20
KLRG1	NK	1.60844e-24	0.214057	0.309	0.199	2.52139e-20
S100A4	NK	2.16434e-24	0.233518	0.976	0.943	3.39282e-20
GIMAP7	NK	3.39652e-24	0.220312	0.623	0.499	5.32438e-20
PABPC1	NK	4.96577e-24	-0.227365	0.707	0.76	7.78434e-20
DYNLL1	NK	4.38901e-23	0.209764	0.526	0.41	6.88022e-19
AREG	NK	5.61332e-23	-0.25761	0.125	0.199	8.79944e-19
TSC22D3	NK	9.92097e-22	-0.244063	0.736	0.762	1.55521e-17
PIK3R1	NK	6.89542e-21	-0.247865	0.485	0.546	1.08093e-16
TCF25	NK	2.17408e-20	0.205374	0.692	0.626	3.40809e-16
HIST1H4C	NK	3.94314e-20	0.201955	0.49	0.384	6.18127e-16
PNN	NK	5.67181e-20	-0.204543	0.502	0.595	8.89113e-16
CD3E	NK	9.20644e-20	-0.230653	0.15	0.272	1.4432e-15
DDX3X	NK	1.44379e-19	-0.220597	0.52	0.59	2.26329e-15
RPL17	NK	1.50224e-19	-0.218162	0.345	0.412	2.35491e-15
PRMT2	NK	1.99753e-19	-0.20859	0.556	0.628	3.13133e-15
LAIR2	NK	2.57444e-18	0.25601	0.339	0.25	4.03569e-14
FOSB	NK	3.43743e-18	-0.222042	0.463	0.544	5.38851e-14
GZMH	NK	4.42109e-17	0.259272	0.749	0.653	6.9305e-13
CCNL1	NK	1.896e-16	-0.202972	0.61	0.664	2.97217e-12
PLCG2	NK	3.2444e-16	0.237336	0.492	0.322	5.08593e-12
TNFAIP3	NK	1.54135e-15	-0.204548	0.31	0.388	2.41622e-11
CXCR4	NK	1.01552e-14	-0.227066	0.435	0.505	1.59192e-10
TRBC1	NK	3.0578e-14	0.206325	0.6	0.526	4.79341e-10
MTRNR2L8	CD4 CTL	5.71384e-12	0.439463	0.333	0.057	6.71947e-08
RPL27A	CD4 CTL	1.73395e-10	0.374129	1	0.998	2.03913e-06
RPS18	CD4 CTL	1.48256e-09	0.370751	1	1	1.74349e-05
RPS10	CD4 CTL	3.57709e-09	-0.582763	0.984	0.984	4.20666e-05
PLCG2	CD4 CTL	2.05071e-08	0.698859	0.524	0.119	0.000241164
RPS27	CD4 CTL	1.94958e-07	0.291032	1	1	0.0022927
TXNIP	CD4 CTL	9.92954e-07	-0.525477	0.921	0.983	0.0116771
RPS10	B memory	2.60235e-29	-0.527575	0.996	0.997	3.32736e-25
RPS27	B memory	1.2199e-25	0.287485	1	1	1.55977e-21
RPL13	B memory	3.65164e-21	0.221279	1	1	4.66898e-17
HLA-DRB5	B memory	1.23282e-20	0.760275	0.724	0.461	1.57628e-16
RPL18A	B memory	1.51683e-18	0.247309	1	1	1.93942e-14
RPS18	B memory	3.53205e-17	0.245928	1	1	4.51608e-13
RPL39	B memory	3.74431e-17	0.239084	1	1	4.78747e-13
MT-ATP8	B memory	1.10884e-15	0.406547	0.486	0.298	1.41776e-11
RPL36A	B memory	2.16247e-15	-0.483701	0.914	0.955	2.76494e-11
XIST	B memory	5.80233e-15	-0.647536	0.239	0.502	7.41886e-11
RPS29	B memory	3.86503e-14	0.225083	1	1	4.94183e-10
RPL37A	B memory	9.51594e-14	0.219481	1	1	1.21671e-09
HLA-DRA	B memory	1.85386e-13	0.261434	1	1	2.37035e-09
RPL29	B memory	1.65043e-12	0.207865	1	1	2.11024e-08
RPL10	B memory	3.43919e-12	0.207711	1	1	4.39734e-08
RPS9	B memory	4.29493e-12	0.211298	1	1	5.49149e-08
TXNIP	B memory	2.81326e-11	-0.401012	0.971	0.982	3.59703e-07
RPL17	B memory	7.26373e-11	-0.486525	0.63	0.696	9.2874e-07
NCL	B memory	8.27115e-11	-0.411754	0.691	0.794	1.05755e-06
DDX5	B memory	1.21285e-10	-0.312604	0.971	0.984	1.55075e-06
MT-CO2	B memory	1.42449e-09	0.216234	1	1	1.82136e-05
PNISR	B memory	3.25295e-09	-0.341915	0.737	0.867	4.15922e-05
CELF2	B memory	4.50972e-09	-0.341954	0.296	0.476	5.76613e-05
PLCG2	B memory	1.18426e-08	0.441499	0.588	0.368	0.00015142
HLA-DPB1	B memory	1.64025e-08	0.255082	1	0.99	0.000209723
ZNF207	B memory	4.12778e-08	-0.301453	0.255	0.427	0.000527778
RPS4Y1	B memory	1.7947e-07	0.503039	0.626	0.342	0.00229471
SRRM2	B memory	2.00387e-07	-0.306522	0.675	0.748	0.00256214
MT-ND3	B memory	5.22585e-07	0.256976	1	0.999	0.00668177
PCSK7	B memory	7.0514e-07	-0.290785	0.263	0.411	0.00901591
TMSB4X	B memory	1.09334e-06	0.200352	1	0.999	0.0139795
PNN	B memory	2.01462e-06	-0.285655	0.551	0.637	0.0257589
PRPF4B	B memory	2.04188e-06	-0.275046	0.42	0.546	0.0261075
HNRNPA2B1	B memory	2.14301e-06	-0.257964	0.84	0.905	0.0274005
BANK1	B memory	2.24384e-06	-0.26057	0.84	0.902	0.0286897
PTPRC	B memory	2.79899e-06	-0.276359	0.749	0.807	0.0357879
CCDC50	B memory	2.97818e-06	-0.30154	0.358	0.466	0.038079
LUC7L3	B memory	3.59202e-06	-0.278279	0.449	0.569	0.0459276
RPS27	CD4 TCM	0	0.28857	1	1	0
RPS10	CD4 TCM	0	-0.560276	0.996	0.998	0
RPS29	CD4 TCM	9.16818e-263	0.286878	1	1	1.58665e-258
RPS18	CD4 TCM	1.45679e-203	0.253874	1	1	2.52113e-199
RPL10	CD4 TCM	5.28003e-187	0.241859	1	1	9.13763e-183
RPL36A	CD4 TCM	4.81849e-178	-0.477908	0.93	0.963	8.33888e-174
DDX5	CD4 TCM	1.02653e-150	-0.373949	0.964	0.987	1.77652e-146
AC090498.1	CD4 TCM	7.60222e-145	0.329103	0.379	0.18	1.31564e-140
RPL37	CD4 TCM	4.3341e-139	0.209658	1	1	7.50059e-135
TMSB4X	CD4 TCM	2.00161e-132	0.261838	1	1	3.46399e-128
RPL37A	CD4 TCM	5.1503e-119	0.201024	0.999	1	8.91311e-115
PLCG2	CD4 TCM	1.2059e-99	0.319517	0.299	0.126	2.08694e-95
PTPRC	CD4 TCM	2.88574e-93	-0.329846	0.936	0.952	4.99406e-89
PABPC1	CD4 TCM	1.06999e-85	-0.288965	0.919	0.954	1.85173e-81
MT-CO2	CD4 TCM	6.01262e-73	0.220402	1	0.998	1.04054e-68
RPL17	CD4 TCM	7.88426e-71	-0.374356	0.627	0.681	1.36445e-66
IFITM1	CD4 TCM	4.28002e-68	0.211916	0.304	0.17	7.407e-64
DDX17	CD4 TCM	1.45865e-67	-0.309136	0.543	0.649	2.52433e-63
PNISR	CD4 TCM	2.6619e-67	-0.301476	0.692	0.756	4.60668e-63
LUC7L3	CD4 TCM	1.30698e-65	-0.309795	0.408	0.524	2.26187e-61
XIST	CD4 TCM	5.63865e-62	-0.39136	0.36	0.468	9.75825e-58
ARGLU1	CD4 TCM	6.34133e-60	-0.28362	0.606	0.695	1.09743e-55
TXNIP	CD4 TCM	4.1649e-59	-0.252339	0.985	0.99	7.20777e-55
MIF	CD4 TCM	1.38654e-55	0.207015	0.41	0.275	2.39955e-51
NEAT1	CD4 TCM	1.19035e-54	-0.369828	0.658	0.717	2.06002e-50
HNRNPA2B1	CD4 TCM	1.58192e-49	-0.237961	0.804	0.854	2.73767e-45
FAM65B	CD4 TCM	3.60663e-49	-0.265977	0.688	0.746	6.24164e-45
HLA-E	CD4 TCM	6.7635e-49	-0.203737	0.961	0.979	1.17049e-44
NCL	CD4 TCM	8.69911e-49	-0.260103	0.705	0.755	1.50547e-44
MT-ND6	CD4 TCM	2.07186e-48	-0.274783	0.307	0.406	3.58556e-44
PNN	CD4 TCM	1.22422e-45	-0.245716	0.463	0.561	2.11864e-41
PRRC2C	CD4 TCM	1.11575e-39	-0.228663	0.628	0.682	1.93092e-35
NKTR	CD4 TCM	4.63197e-37	-0.217478	0.462	0.543	8.01609e-33
SRRM2	CD4 TCM	6.67663e-37	-0.2134	0.606	0.665	1.15546e-32
SNHG8	CD4 TCM	7.07842e-37	0.213429	0.725	0.614	1.22499e-32
TSC22D3	CD4 TCM	4.13854e-36	-0.253926	0.815	0.851	7.16216e-32
PRPF4B	CD4 TCM	6.86181e-36	-0.214444	0.398	0.489	1.18751e-31
RBM25	CD4 TCM	4.8705e-35	-0.212378	0.428	0.517	8.4289e-31
GCC2	CD4 TCM	6.96262e-30	-0.204478	0.476	0.544	1.20495e-25
SYNE2	CD4 TCM	1.88946e-25	-0.205422	0.448	0.514	3.2699e-21
RPS4Y1	CD4 TCM	2.70496e-25	0.372109	0.448	0.31	4.68121e-21
CD69	CD4 TCM	9.50861e-20	-0.20182	0.672	0.648	1.64556e-15
S100A4	CD4 TCM	1.48344e-17	0.2282	0.833	0.826	2.56724e-13
KLRB1	CD4 TCM	1.25919e-13	0.291008	0.306	0.233	2.17915e-09
FOS	CD4 TCM	3.81278e-12	-0.207456	0.784	0.811	6.59839e-08
RPS10	B naive	1.58773e-171	-0.529768	0.985	0.998	2.34524e-167
PLCG2	B naive	3.22149e-106	0.7056	0.649	0.297	4.75846e-102
XIST	B naive	1.87075e-99	-0.607918	0.104	0.376	2.76329e-95
RPS4Y1	B naive	2.16688e-83	0.601585	0.709	0.35	3.2007e-79
TXNIP	B naive	8.17216e-82	-0.479563	0.974	0.989	1.20711e-77
MTRNR2L8	B naive	1.64723e-75	0.312035	0.279	0.084	2.43312e-71
HLA-DRB5	B naive	9.61747e-69	0.539801	0.689	0.494	1.4206e-64
TMSB4X	B naive	1.01079e-65	0.265955	1	1	1.49303e-61
RPS18	B naive	3.86922e-65	0.223042	1	1	5.71522e-61
CYBA	B naive	4.1599e-64	0.332638	0.964	0.883	6.14459e-60
MT-ATP8	B naive	2.95361e-63	0.375959	0.421	0.267	4.36278e-59
RPL23A	B naive	1.14081e-57	0.217999	0.999	1	1.68509e-53
RPL36A	B naive	1.19669e-57	-0.397783	0.79	0.869	1.76763e-53
EIF1AY	B naive	2.61027e-53	0.304725	0.324	0.141	3.85563e-49
MT-ND5	B naive	1.30022e-50	-0.361892	0.972	0.968	1.92056e-46
RPL17	B naive	5.0063e-50	-0.420758	0.46	0.595	7.3948e-46
TCL1A	B naive	8.98123e-44	0.373342	0.822	0.68	1.32662e-39
MALAT1	B naive	1.21851e-42	-0.201848	1	0.999	1.79987e-38
LTB	B naive	9.50158e-42	0.302626	0.967	0.945	1.40348e-37
RPL23	B naive	8.52086e-38	-0.218058	0.987	0.998	1.25862e-33
HIST1H4C	B naive	2.51045e-36	0.275935	0.491	0.357	3.70819e-32
CD52	B naive	3.08595e-36	0.221818	0.994	0.992	4.55826e-32
HLA-DPB1	B naive	7.07182e-36	0.235794	0.985	0.974	1.04458e-31
DUSP1	B naive	1.29729e-34	0.355807	0.855	0.719	1.91623e-30
JUNB	B naive	2.77847e-33	0.41819	0.843	0.665	4.10408e-29
VPREB3	B naive	2.1155e-32	0.293527	0.647	0.513	3.1248e-28
CORO1A	B naive	7.42091e-31	0.253946	0.682	0.575	1.09614e-26
EAF2	B naive	8.11807e-29	0.241948	0.494	0.336	1.19912e-24
PARP14	B naive	9.38479e-26	-0.251916	0.369	0.498	1.38623e-21
OAZ1	B naive	1.50319e-25	0.209975	0.919	0.824	2.22037e-21
PNISR	B naive	2.58408e-25	-0.238699	0.756	0.8	3.81695e-21
CLIC1	B naive	6.45702e-25	0.213808	0.616	0.486	9.53767e-21
CD79B	B naive	7.02122e-25	0.229786	0.905	0.814	1.0371e-20
MT-ND4L	B naive	1.08432e-24	0.270049	0.735	0.673	1.60164e-20
CXCR4	B naive	7.62161e-24	0.247295	0.955	0.889	1.12579e-19
LUC7L3	B naive	1.97315e-23	-0.234739	0.431	0.548	2.91454e-19
TSTD1	B naive	3.7933e-23	0.209166	0.616	0.487	5.60308e-19
SNHG8	B naive	1.08491e-22	0.229454	0.64	0.538	1.60251e-18
DDX17	B naive	1.86898e-22	-0.226921	0.583	0.675	2.76067e-18
NCF1	B naive	3.73623e-22	0.219527	0.741	0.613	5.51879e-18
PRDM2	B naive	1.11665e-20	-0.214019	0.362	0.481	1.64941e-16
PNN	B naive	5.54541e-20	-0.21529	0.569	0.656	8.19112e-16
GABPB1-AS1	B naive	5.68534e-20	-0.238836	0.404	0.487	8.39782e-16
FCRL5	B naive	4.15083e-19	-0.202517	0.164	0.252	6.1312e-15
FCER2	B naive	3.21862e-17	0.201419	0.645	0.537	4.75422e-13
CD69	B naive	1.00724e-09	-0.23197	0.672	0.637	1.48779e-05
IGKC	B naive	9.02816e-08	0.298462	0.711	0.794	0.00133355
RPS10	gdT	8.68299e-34	-0.508749	0.959	0.988	1.16534e-29
JUN	gdT	3.42575e-31	-0.738536	0.883	0.957	4.5977e-27
TMSB4X	gdT	3.13607e-23	0.258287	1	1	4.20892e-19
TSC22D3	gdT	3.00728e-21	-0.490162	0.832	0.878	4.03607e-17
FOS	gdT	7.70674e-20	-0.663513	0.857	0.899	1.03432e-15
EIF1	gdT	1.07405e-19	-0.292129	1	1	1.44149e-15
JUND	gdT	4.23311e-19	-0.438596	0.936	0.968	5.68126e-15
RPS29	gdT	9.40003e-19	0.249293	1	1	1.26158e-14
RPS27	gdT	1.35067e-18	0.226428	1	1	1.81274e-14
PIK3R1	gdT	5.67322e-18	-0.500396	0.541	0.681	7.61403e-14
CD69	gdT	4.56355e-17	-0.515345	0.554	0.685	6.12474e-13
XIST	gdT	7.07236e-17	-0.519713	0.171	0.361	9.49182e-13
RPL37A	gdT	9.23552e-17	0.254112	1	1	1.2395e-12
NFKBIA	gdT	9.23619e-17	-0.549242	0.597	0.676	1.23959e-12
RPL36A	gdT	9.82276e-16	-0.421465	0.806	0.856	1.31831e-11
RPS18	gdT	3.708e-15	0.222978	1	1	4.97651e-11
RPL29	gdT	6.98317e-15	0.225633	0.997	1	9.37211e-11
NCL	gdT	8.19478e-15	-0.371055	0.747	0.815	1.09982e-10
PTMA	gdT	8.2552e-14	-0.235355	0.995	0.999	1.10793e-09
PPP1R15A	gdT	1.17563e-13	-0.392148	0.523	0.63	1.57782e-09
GNLY	gdT	3.27535e-13	-0.71314	0.643	0.807	4.39584e-09
FOSB	gdT	6.29367e-13	-0.420493	0.556	0.688	8.44674e-09
FTH1	gdT	9.76225e-13	-0.321287	0.982	0.975	1.31019e-08
AC090498.1	gdT	2.33396e-12	0.217061	0.258	0.133	3.13241e-08
RPL37	gdT	2.53065e-12	0.207281	1	1	3.39638e-08
TNFAIP3	gdT	1.146e-11	-0.455859	0.492	0.571	1.53804e-07
RPS26	gdT	1.70074e-11	-0.47946	0.849	0.873	2.28257e-07
BTG1	gdT	3.75038e-11	-0.286189	0.949	0.969	5.03339e-07
RPS4Y1	gdT	6.86343e-11	0.429115	0.671	0.426	9.21141e-07
IER2	gdT	7.77698e-11	-0.398988	0.793	0.811	1.04375e-06
GIMAP7	gdT	1.05244e-10	0.289122	0.605	0.485	1.41248e-06
SBDS	gdT	1.27933e-10	-0.264185	0.202	0.364	1.71699e-06
DUSP1	gdT	1.96465e-10	-0.395496	0.849	0.824	2.63676e-06
CXCR4	gdT	4.19909e-10	-0.35996	0.809	0.809	5.63561e-06
PLCG2	gdT	1.11287e-09	0.324301	0.349	0.177	1.49359e-05
PMAIP1	gdT	2.20518e-09	-0.322078	0.219	0.342	2.95958e-05
PABPC1	gdT	2.83598e-09	-0.283984	0.778	0.845	3.80617e-05
RPL17	gdT	2.93214e-09	-0.343242	0.528	0.557	3.93522e-05
HSPA5	gdT	4.25226e-09	-0.303353	0.472	0.579	5.70696e-05
KLRB1	gdT	4.62926e-09	0.394107	0.735	0.705	6.21294e-05
DDX3X	gdT	5.95011e-09	-0.288347	0.523	0.606	7.98564e-05
SFPQ	gdT	1.90455e-08	-0.248662	0.388	0.508	0.000255609
UBC	gdT	2.07109e-08	-0.224035	0.936	0.955	0.000277961
SRSF7	gdT	4.83713e-08	-0.26616	0.829	0.829	0.000649191
PSMB9	gdT	5.77184e-08	0.212001	0.628	0.506	0.000774638
KLRG1	gdT	1.43805e-07	0.247855	0.671	0.56	0.00193001
HIST1H4C	gdT	1.57317e-07	0.236329	0.472	0.381	0.00211135
TRAC	gdT	1.77631e-07	0.232726	0.52	0.434	0.00238398
RARRES3	gdT	2.31362e-07	0.21795	0.681	0.554	0.00310512
HNRNPDL	gdT	4.28408e-07	-0.221111	0.666	0.766	0.00574967
RBM39	gdT	4.65363e-07	-0.225047	0.786	0.832	0.00624563
HNRNPA1	gdT	5.8092e-07	-0.208008	0.888	0.88	0.00779653
ZFP36L2	gdT	7.6663e-07	-0.248216	0.872	0.9	0.0102889
ACTB	gdT	1.25739e-06	0.226264	0.99	0.991	0.0168755
AKAP9	gdT	1.59355e-06	-0.218292	0.311	0.419	0.021387
YPEL5	gdT	1.79975e-06	-0.236442	0.429	0.503	0.0241544
RPS10	B intermediate	3.30645e-27	-0.481514	1	0.999	4.34203e-23
RPS27	B intermediate	2.30589e-24	0.281664	1	1	3.02809e-20
RPS29	B intermediate	3.95901e-19	0.274758	1	1	5.19898e-15
RPL36A	B intermediate	7.44523e-14	-0.458381	0.866	0.94	9.77707e-10
AC090498.1	B intermediate	4.05211e-13	0.293396	0.364	0.188	5.32123e-09
HLA-DRB5	B intermediate	4.24163e-13	0.667446	0.611	0.43	5.5701e-09
RPL37A	B intermediate	1.5249e-12	0.218192	1	1	2.0025e-08
RPL29	B intermediate	3.60018e-12	0.218783	1	1	4.72776e-08
RPL17	B intermediate	8.09895e-12	-0.509708	0.567	0.648	1.06355e-07
RPL18A	B intermediate	2.78627e-11	0.203908	1	1	3.65893e-07
RPS18	B intermediate	4.01943e-11	0.218076	1	1	5.27832e-07
PRPF4B	B intermediate	4.05721e-09	-0.362797	0.417	0.573	5.32793e-05
NEAT1	B intermediate	7.34013e-08	-0.502942	0.591	0.665	0.000963906
PNISR	B intermediate	9.18964e-08	-0.289359	0.822	0.876	0.00120678
MT-ATP8	B intermediate	9.88461e-08	0.289508	0.437	0.35	0.00129805
RBM25	B intermediate	2.01007e-07	-0.31479	0.421	0.557	0.00263962
KLF6	B intermediate	3.6685e-07	-0.350225	0.688	0.762	0.00481747
MTRNR2L8	B intermediate	3.94083e-07	0.220498	0.279	0.121	0.0051751
PABPC1	B intermediate	5.82593e-07	-0.238557	0.935	0.952	0.00765062
ARGLU1	B intermediate	2.84255e-06	-0.255153	0.737	0.802	0.0373284
KIAA1551	B intermediate	3.6432e-06	-0.282696	0.518	0.599	0.0478425
TXNIP	B intermediate	3.72283e-06	-0.320197	0.951	0.952	0.0488882
RPS27	CD4 Naive	0	0.326395	1	1	0
RPS10	CD4 Naive	0	-0.686202	0.995	1	0
RPS29	CD4 Naive	0	0.354617	1	1	0
RPS18	CD4 Naive	5.10409e-269	0.329287	1	1	7.7914e-265
RPL37	CD4 Naive	2.98642e-202	0.266479	1	1	4.55878e-198
RPL10	CD4 Naive	5.30937e-196	0.266424	1	1	8.10475e-192
TMSB4X	CD4 Naive	1.32422e-187	0.358145	1	1	2.02143e-183
RPL36A	CD4 Naive	9.56224e-171	-0.55017	0.92	0.976	1.45968e-166
TXNIP	CD4 Naive	4.8789e-152	-0.481156	0.972	0.994	7.44764e-148
AC090498.1	CD4 Naive	7.52814e-145	0.400825	0.401	0.154	1.14917e-140
RPL39	CD4 Naive	1.36864e-139	0.218556	1	1	2.08923e-135
RPS25	CD4 Naive	5.61023e-125	0.231758	1	1	8.56402e-121
RPL19	CD4 Naive	5.41257e-124	0.215446	1	1	8.26228e-120
PLCG2	CD4 Naive	8.43267e-124	0.420325	0.271	0.062	1.28725e-119
RPL29	CD4 Naive	1.02356e-122	0.247966	1	1	1.56246e-118
RPL37A	CD4 Naive	2.00207e-103	0.209562	1	1	3.05616e-99
RPL23A	CD4 Naive	1.15059e-98	0.243747	1	1	1.75637e-94
MTRNR2L8	CD4 Naive	1.14123e-91	0.21942	0.174	0.031	1.74209e-87
RPS20	CD4 Naive	4.97532e-87	-0.271189	0.998	0.999	7.59482e-83
XIST	CD4 Naive	2.31837e-86	-0.541658	0.366	0.569	3.539e-82
MT-ND5	CD4 Naive	1.00274e-83	-0.438434	0.96	0.956	1.53068e-79
DDX5	CD4 Naive	1.6346e-82	-0.345188	0.937	0.976	2.49522e-78
RPL17	CD4 Naive	4.59147e-70	-0.451513	0.643	0.719	7.00887e-66
FAM65B	CD4 Naive	1.13024e-66	-0.386364	0.672	0.768	1.72531e-62
IFITM1	CD4 Naive	1.93997e-65	0.238821	0.269	0.119	2.96136e-61
LUC7L3	CD4 Naive	4.17056e-60	-0.356244	0.518	0.652	6.36635e-56
NEAT1	CD4 Naive	2.47794e-57	-0.410455	0.533	0.638	3.78257e-53
RPL23	CD4 Naive	2.19442e-56	-0.234348	0.992	0.997	3.34979e-52
DDX17	CD4 Naive	6.62295e-56	-0.34071	0.586	0.684	1.01099e-51
GZMM	CD4 Naive	9.92276e-55	0.257979	0.473	0.3	1.51471e-50
MT-ND6	CD4 Naive	1.49878e-51	-0.35049	0.292	0.457	2.28789e-47
MIF	CD4 Naive	5.78188e-51	0.225249	0.341	0.189	8.82604e-47
PPIA	CD4 Naive	6.71972e-50	0.291631	0.844	0.691	1.02577e-45
PTPRC	CD4 Naive	1.29997e-49	-0.296394	0.877	0.913	1.9844e-45
ATM	CD4 Naive	1.60877e-47	-0.31796	0.604	0.7	2.45579e-43
IFITM2	CD4 Naive	6.9938e-46	0.282694	0.653	0.497	1.0676e-41
CORO1A	CD4 Naive	1.29751e-45	0.285421	0.773	0.588	1.98065e-41
IGHA1	CD4 Naive	2.27703e-44	-0.212856	0.024	0.16	3.47588e-40
MT-CO2	CD4 Naive	2.98385e-44	0.20378	1	0.996	4.55485e-40
CYBA	CD4 Naive	3.33158e-44	0.261751	0.718	0.557	5.08566e-40
UBL5	CD4 Naive	2.57847e-43	0.244529	0.665	0.493	3.93604e-39
PNISR	CD4 Naive	3.68882e-43	-0.289663	0.733	0.788	5.63099e-39
PNN	CD4 Naive	2.56024e-40	-0.281762	0.506	0.605	3.90821e-36
SNRPD2	CD4 Naive	5.45082e-40	0.2489	0.794	0.625	8.32067e-36
ARGLU1	CD4 Naive	1.79441e-38	-0.271687	0.605	0.68	2.73917e-34
COX6C	CD4 Naive	2.16323e-38	0.230762	0.841	0.705	3.30217e-34
ACTB	CD4 Naive	2.4998e-38	0.302132	0.957	0.944	3.81594e-34
ABRACL	CD4 Naive	4.59682e-37	0.212161	0.472	0.326	7.01704e-33
HLA-E	CD4 Naive	8.48979e-37	-0.223575	0.936	0.962	1.29597e-32
CD7	CD4 Naive	1.88243e-36	0.254165	0.643	0.498	2.87353e-32
RPS4Y1	CD4 Naive	2.2614e-36	0.59227	0.413	0.214	3.45203e-32
RAC2	CD4 Naive	9.09588e-36	0.232995	0.583	0.416	1.38849e-31
CD52	CD4 Naive	6.52473e-35	0.215811	0.965	0.928	9.96e-31
SLC25A5	CD4 Naive	2.29656e-34	0.210713	0.464	0.323	3.5057e-30
ARPC1B	CD4 Naive	2.47907e-34	0.228003	0.529	0.396	3.7843e-30
USMG5	CD4 Naive	5.70051e-34	0.208458	0.54	0.414	8.70183e-30
HNRNPDL	CD4 Naive	1.27493e-33	-0.252381	0.663	0.725	1.94618e-29
GPSM3	CD4 Naive	2.06412e-33	0.224654	0.686	0.521	3.15088e-29
ALDOA	CD4 Naive	5.75397e-33	0.212091	0.541	0.406	8.78344e-29
NCL	CD4 Naive	1.1299e-32	-0.261452	0.701	0.742	1.72479e-28
NDUFA1	CD4 Naive	3.64487e-32	0.203459	0.565	0.422	5.5639e-28
SNHG8	CD4 Naive	5.30859e-32	0.248398	0.772	0.639	8.10356e-28
EDF1	CD4 Naive	1.5299e-31	0.210196	0.724	0.568	2.33539e-27
MZT2B	CD4 Naive	1.7085e-31	0.215939	0.798	0.641	2.60803e-27
PABPC1	CD4 Naive	1.80303e-31	-0.213573	0.926	0.939	2.75232e-27
GIMAP7	CD4 Naive	2.41278e-31	0.241612	0.782	0.65	3.68311e-27
CFL1	CD4 Naive	2.51152e-31	0.231085	0.862	0.741	3.83384e-27
COX6B1	CD4 Naive	4.53099e-31	0.213543	0.707	0.549	6.91656e-27
ZCCHC11	CD4 Naive	1.61396e-30	-0.229928	0.29	0.42	2.46371e-26
HNRNPA2B1	CD4 Naive	6.5451e-29	-0.229308	0.773	0.815	9.9911e-25
ETS1	CD4 Naive	1.65518e-28	-0.241334	0.734	0.784	2.52663e-24
PFN1	CD4 Naive	1.85798e-28	0.23975	0.867	0.748	2.83621e-24
S100A4	CD4 Naive	6.67931e-28	0.261652	0.572	0.452	1.0196e-23
FYB	CD4 Naive	1.82077e-27	-0.231599	0.773	0.807	2.7794e-23
OAZ1	CD4 Naive	4.10838e-27	0.203036	0.768	0.614	6.27144e-23
EMP3	CD4 Naive	8.2635e-27	0.205902	0.586	0.468	1.26142e-22
ZRANB2	CD4 Naive	1.30569e-26	-0.217831	0.482	0.567	1.99313e-22
RBM25	CD4 Naive	2.21624e-26	-0.223925	0.406	0.51	3.38309e-22
H3F3B	CD4 Naive	4.90548e-26	-0.213327	0.89	0.921	7.48822e-22
SMCHD1	CD4 Naive	5.96256e-26	-0.21258	0.373	0.476	9.10185e-22
SRRM2	CD4 Naive	2.80083e-25	-0.210565	0.545	0.621	4.27546e-21
PRRC2C	CD4 Naive	3.27886e-25	-0.221818	0.588	0.652	5.00518e-21
GABPB1-AS1	CD4 Naive	2.42479e-24	-0.222604	0.306	0.408	3.70144e-20
JUNB	CD4 Naive	3.39701e-23	0.293201	0.645	0.447	5.18553e-19
TRAC	CD4 Naive	3.83767e-23	0.222901	0.77	0.64	5.8582e-19
TCF7	CD4 Naive	6.2947e-23	-0.205309	0.726	0.751	9.60886e-19
PRPF4B	CD4 Naive	1.97508e-22	-0.200601	0.365	0.469	3.01496e-18
RPS27	CD4 TEM	2.10744e-36	0.343096	1	1	2.64021e-32
RPS29	CD4 TEM	5.23897e-31	0.342816	1	1	6.56338e-27
RPS10	CD4 TEM	1.51981e-26	-0.501399	0.992	0.995	1.90402e-22
RPL10	CD4 TEM	1.13958e-21	0.282131	1	1	1.42767e-17
RPS18	CD4 TEM	1.3237e-21	0.282197	1	1	1.65833e-17
RPL39	CD4 TEM	1.24483e-18	0.264122	1	1	1.55952e-14
DDX5	CD4 TEM	1.29001e-17	-0.420094	0.959	0.989	1.61612e-13
RPL34	CD4 TEM	3.70351e-17	0.246442	1	1	4.63976e-13
RPL37	CD4 TEM	6.63256e-17	0.26116	1	1	8.30927e-13
RPL36A	CD4 TEM	3.00385e-15	-0.478941	0.925	0.941	3.76323e-11
TMSB4X	CD4 TEM	1.18478e-14	0.250432	1	1	1.48429e-10
RPL36	CD4 TEM	1.70502e-14	0.237465	1	0.999	2.13605e-10
RPL37A	CD4 TEM	1.44472e-12	0.225598	1	0.999	1.80995e-08
RPL29	CD4 TEM	6.49862e-12	0.224135	1	0.999	8.14147e-08
AC090498.1	CD4 TEM	6.70066e-11	0.292716	0.353	0.179	8.39459e-07
MT-CO2	CD4 TEM	3.96896e-10	0.248892	1	1	4.97231e-06
PABPC1	CD4 TEM	9.45488e-10	-0.320735	0.905	0.934	1.18451e-05
HNRNPA2B1	CD4 TEM	1.94728e-09	-0.338238	0.763	0.851	2.43955e-05
JUN	CD4 TEM	1.21497e-08	-0.507534	0.834	0.916	0.000152211
TSC22D3	CD4 TEM	1.35694e-08	-0.372612	0.838	0.899	0.000169997
BTG1	CD4 TEM	1.45513e-08	-0.292277	0.967	0.99	0.000182298
ARGLU1	CD4 TEM	6.78694e-08	-0.319463	0.606	0.688	0.000850268
FOS	CD4 TEM	7.74452e-08	-0.502047	0.851	0.913	0.000970233
FOSB	CD4 TEM	1.42712e-07	-0.391047	0.519	0.647	0.00178789
CCNL1	CD4 TEM	1.47781e-07	-0.330163	0.647	0.724	0.0018514
CD52	CD4 TEM	3.16667e-07	0.251462	0.975	0.975	0.0039672
YTHDC1	CD4 TEM	3.52686e-07	-0.272875	0.232	0.387	0.00441845
DUSP1	CD4 TEM	4.45959e-07	-0.406813	0.755	0.799	0.00558698
RPL17	CD4 TEM	4.97182e-07	-0.370523	0.585	0.63	0.0062287
SYNE2	CD4 TEM	8.43782e-07	-0.338194	0.585	0.723	0.0105709
PTPRC	CD4 TEM	1.02709e-06	-0.2477	0.95	0.967	0.0128674
HLA-E	CD4 TEM	1.38616e-06	-0.219998	0.963	0.988	0.0173658
XIST	CD4 TEM	1.41349e-06	-0.366728	0.34	0.485	0.0177082
MIF	CD4 TEM	1.89812e-06	0.216048	0.398	0.27	0.0237797
DDX3X	CD4 TEM	2.45853e-06	-0.288741	0.477	0.604	0.0308004
RPS27	MAIT	1.95176e-61	0.369644	1	1	2.37939e-57
RPS10	MAIT	3.46156e-49	-0.574956	0.997	0.999	4.21999e-45
RPS29	MAIT	1.39854e-34	0.318153	1	1	1.70497e-30
RPL10	MAIT	1.76137e-32	0.289513	1	1	2.14729e-28
RPL37	MAIT	4.75382e-32	0.292516	1	1	5.79538e-28
RPL34	MAIT	1.49482e-31	0.262344	1	1	1.82233e-27
RPL39	MAIT	1.01872e-29	0.267358	1	1	1.24192e-25
AC090498.1	MAIT	1.44683e-26	0.411585	0.402	0.138	1.76383e-22
MT-CO2	MAIT	6.5822e-26	0.340874	1	0.999	8.02436e-22
RPS28	MAIT	8.31918e-25	0.247645	1	1	1.01419e-20
RPS27A	MAIT	5.8997e-24	0.220406	1	1	7.19232e-20
DDX5	MAIT	1.29563e-23	-0.417377	0.988	0.989	1.5795e-19
RPS18	MAIT	3.10242e-22	0.242581	1	1	3.78216e-18
RPS15A	MAIT	1.16964e-21	0.217004	1	1	1.42591e-17
TMSB4X	MAIT	9.15743e-21	0.262704	1	1	1.11638e-16
PABPC1	MAIT	4.60362e-20	-0.411265	0.896	0.976	5.61227e-16
RPS15	MAIT	3.73757e-19	0.226474	1	1	4.55648e-15
RPL37A	MAIT	4.72676e-19	0.238	1	1	5.7624e-15
SYNE2	MAIT	1.19543e-18	-0.515974	0.627	0.805	1.45735e-14
RPL36A	MAIT	1.60269e-18	-0.448207	0.896	0.954	1.95384e-14
PTPRC	MAIT	6.61015e-17	-0.362875	0.956	0.984	8.05844e-13
RPL36	MAIT	1.38009e-15	0.212171	1	1	1.68246e-11
DUSP2	MAIT	4.57985e-15	0.508082	0.888	0.816	5.5833e-11
RPL17	MAIT	5.74774e-15	-0.513776	0.648	0.698	7.00707e-11
RPL18	MAIT	1.19837e-14	0.200169	1	1	1.46093e-10
CD69	MAIT	2.67952e-14	-0.491986	0.793	0.865	3.2666e-10
VPS13C	MAIT	1.01435e-13	-0.392999	0.32	0.53	1.23659e-09
IFITM1	MAIT	2.45994e-13	0.269219	0.361	0.16	2.99891e-09
IL7R	MAIT	4.94846e-13	-0.355018	0.991	0.989	6.03266e-09
MT-ND3	MAIT	5.19394e-13	0.340136	1	0.996	6.33193e-09
LCP1	MAIT	1.13344e-12	-0.390849	0.757	0.84	1.38178e-08
NCL	MAIT	1.32047e-12	-0.385501	0.728	0.837	1.60978e-08
CD52	MAIT	1.6719e-12	0.299253	0.985	0.97	2.03822e-08
HIST1H1E	MAIT	2.08094e-12	-0.381371	0.16	0.338	2.53687e-08
MT-ND4L	MAIT	1.72395e-11	-0.439219	0.66	0.703	2.10167e-07
HIST1H1D	MAIT	1.74995e-11	-0.40108	0.112	0.281	2.13337e-07
GADD45B	MAIT	6.53509e-11	0.425866	0.76	0.639	7.96693e-07
ID2	MAIT	1.52233e-10	0.384955	0.87	0.751	1.85587e-06
RBM25	MAIT	5.29845e-10	-0.334321	0.417	0.549	6.45934e-06
HNRNPA1	MAIT	7.53521e-10	-0.267673	0.941	0.958	9.18618e-06
PRPF4B	MAIT	1.82395e-09	-0.315622	0.382	0.546	2.22358e-05
CAST	MAIT	2.30604e-09	-0.330355	0.559	0.639	2.81129e-05
FOS	MAIT	6.27253e-09	-0.495799	0.873	0.946	7.64685e-05
HNRNPU	MAIT	3.33631e-08	-0.285587	0.527	0.628	0.00040673
TSC22D3	MAIT	6.45788e-08	-0.34754	0.828	0.851	0.00078728
RAP1B	MAIT	7.87499e-08	-0.258001	0.322	0.466	0.00096004
ZFP36L2	MAIT	7.94535e-08	0.294438	0.962	0.972	0.000968618
CALM1	MAIT	1.17868e-07	-0.202223	0.991	0.998	0.00143693
MZT2B	MAIT	1.22573e-07	0.23468	0.802	0.661	0.00149429
RBMX	MAIT	1.30019e-07	-0.262072	0.385	0.51	0.00158506
EMB	MAIT	1.34156e-07	-0.273538	0.479	0.581	0.00163549
HSPA5	MAIT	1.38402e-07	-0.302543	0.541	0.63	0.00168725
COX6C	MAIT	1.62959e-07	0.228856	0.811	0.689	0.00198663
SNRPD2	MAIT	3.10374e-07	0.232894	0.775	0.658	0.00378377
NDUFA13	MAIT	3.5844e-07	-0.232944	0.352	0.486	0.00436974
OPTN	MAIT	4.20413e-07	-0.219672	0.201	0.335	0.00512525
PDIA3	MAIT	7.29508e-07	-0.246798	0.53	0.603	0.00889344
ETS1	MAIT	8.31697e-07	-0.253619	0.71	0.78	0.0101392
MT-CO3	MAIT	9.73267e-07	0.227572	1	0.997	0.0118651
MT-ND6	MAIT	1.31676e-06	-0.294476	0.311	0.36	0.0160527
DUSP1	MAIT	1.70117e-06	-0.295945	0.917	0.95	0.020739
SERBP1	MAIT	1.72115e-06	-0.242744	0.574	0.68	0.0209826
PCM1	MAIT	2.2793e-06	-0.222008	0.269	0.379	0.027787
KIF2A	MAIT	2.30935e-06	-0.245496	0.441	0.528	0.0281532
HNRNPA2B1	MAIT	2.38102e-06	-0.233753	0.84	0.878	0.029027
ZFAS1	MAIT	2.56295e-06	0.223001	0.787	0.673	0.0312449
HSP90AA1	MAIT	2.57598e-06	-0.222515	0.914	0.96	0.0314038
BCLAF1	MAIT	2.75361e-06	-0.245425	0.399	0.525	0.0335692
RSRP1	MAIT	3.09746e-06	-0.252855	0.595	0.679	0.0377612
SMCHD1	MAIT	3.33547e-06	-0.229883	0.331	0.44	0.0406628
HLA-DRB5	CD16 Mono	1.06588e-20	0.649846	0.775	0.585	1.49287e-16
RPL34	CD16 Mono	1.60327e-19	0.231969	1	1	2.24554e-15
MALAT1	CD16 Mono	3.63004e-19	-0.480641	1	0.999	5.08424e-15
CTB-61M7.2	CD16 Mono	7.07014e-19	0.206946	0.178	0.06	9.90244e-15
HSPA1A	CD16 Mono	2.14633e-17	0.401475	0.453	0.242	3.00615e-13
MTRNR2L8	CD16 Mono	2.14789e-16	0.359746	0.479	0.252	3.00833e-12
TMSB4X	CD16 Mono	2.60617e-16	0.217636	1	0.999	3.65021e-12
CH17-373J23.1	CD16 Mono	2.65844e-16	0.461814	0.438	0.252	3.72341e-12
RPS10	CD16 Mono	1.09128e-15	-0.323374	0.983	0.99	1.52845e-11
HSPA8	CD16 Mono	1.62417e-15	0.324009	0.917	0.83	2.27482e-11
GABARAP	CD16 Mono	2.11525e-15	-0.44216	0.355	0.499	2.96262e-11
CD93	CD16 Mono	5.10784e-14	0.267772	0.386	0.192	7.15404e-10
TPM3	CD16 Mono	6.35543e-14	-0.243945	0.998	0.999	8.90142e-10
RPL39	CD16 Mono	6.43912e-14	0.216717	1	1	9.01863e-10
LSP1	CD16 Mono	4.18177e-13	-0.298691	0.898	0.927	5.85699e-09
HLA-C	CD16 Mono	4.90266e-13	-0.236425	1	1	6.86667e-09
DUSP1	CD16 Mono	1.31431e-12	0.314679	1	0.991	1.84082e-08
SMCO4	CD16 Mono	1.86284e-12	0.276432	0.552	0.364	2.6091e-08
TNFSF10	CD16 Mono	2.80681e-12	0.392374	0.758	0.658	3.93122e-08
SH3BGRL3	CD16 Mono	5.50781e-12	-0.210863	1	1	7.71424e-08
RP11-160E2.6	CD16 Mono	6.71278e-12	0.449187	0.637	0.509	9.40191e-08
FTL	CD16 Mono	8.64084e-12	0.219747	1	1	1.21024e-07
XIST	CD16 Mono	1.33473e-11	-0.599706	0.344	0.506	1.86942e-07
FOS	CD16 Mono	1.93379e-11	0.346223	0.998	0.989	2.70846e-07
DDX3Y	CD16 Mono	2.72107e-11	0.374437	0.443	0.239	3.81114e-07
TSPO	CD16 Mono	3.43592e-11	0.247711	0.986	0.967	4.81236e-07
MT-ND6	CD16 Mono	3.72134e-11	-0.365238	0.322	0.446	5.21212e-07
CDKN2D	CD16 Mono	4.19986e-11	-0.304522	0.652	0.736	5.88232e-07
C3AR1	CD16 Mono	1.15397e-10	0.272076	0.481	0.299	1.61625e-06
RPL36A	CD16 Mono	1.19635e-10	-0.326019	0.917	0.915	1.6756e-06
CD52	CD16 Mono	1.48159e-10	0.290248	0.995	0.963	2.07511e-06
TKT	CD16 Mono	1.64786e-10	-0.232495	0.967	0.977	2.30799e-06
LUC7L3	CD16 Mono	1.83564e-10	-0.303325	0.41	0.542	2.571e-06
FUS	CD16 Mono	2.43113e-10	-0.288612	0.699	0.786	3.40503e-06
REL	CD16 Mono	2.52933e-10	-0.307687	0.697	0.751	3.54257e-06
NKTR	CD16 Mono	2.70322e-10	-0.307341	0.666	0.745	3.78612e-06
CX3CR1	CD16 Mono	4.52725e-10	0.329986	0.68	0.534	6.34087e-06
NCL	CD16 Mono	5.02814e-10	-0.277861	0.799	0.843	7.04241e-06
SRRM2	CD16 Mono	5.69713e-10	-0.262057	0.829	0.898	7.9794e-06
LGALS1	CD16 Mono	5.91224e-10	-0.244268	0.979	0.993	8.28068e-06
GIMAP8	CD16 Mono	1.35102e-09	0.205999	0.327	0.19	1.89223e-05
MNDA	CD16 Mono	1.63869e-09	0.322983	0.886	0.802	2.29515e-05
MIS18BP1	CD16 Mono	2.5165e-09	-0.283248	0.654	0.743	3.52461e-05
SGPP1	CD16 Mono	2.96829e-09	0.21426	0.315	0.2	4.15738e-05
AC090498.1	CD16 Mono	3.15608e-09	0.203099	0.332	0.214	4.4204e-05
C20orf27	CD16 Mono	3.73829e-09	0.249967	0.64	0.525	5.23585e-05
PPT1	CD16 Mono	4.23082e-09	0.237812	0.723	0.568	5.92568e-05
CFD	CD16 Mono	6.13902e-09	-0.271068	0.964	0.967	8.5983e-05
TUBA1B	CD16 Mono	7.15174e-09	0.26172	0.924	0.856	0.000100167
NBPF14	CD16 Mono	7.1857e-09	-0.243798	0.251	0.376	0.000100643
RPS26	CD16 Mono	9.4399e-09	-0.335829	0.924	0.945	0.000132215
GIMAP7	CD16 Mono	1.14572e-08	0.253461	0.493	0.362	0.000160469
LRRFIP1	CD16 Mono	1.54156e-08	-0.225474	0.969	0.972	0.000215911
CAST	CD16 Mono	2.66462e-08	-0.234645	0.832	0.886	0.000373206
RPL17	CD16 Mono	2.71698e-08	-0.300204	0.5	0.543	0.000380541
DYNLL1	CD16 Mono	3.16331e-08	0.25561	0.82	0.675	0.000443053
RGS2	CD16 Mono	3.46361e-08	0.282571	0.81	0.69	0.000485113
ADGRE1	CD16 Mono	4.06537e-08	0.203957	0.441	0.33	0.000569395
ZFP36L1	CD16 Mono	4.08173e-08	0.317812	0.725	0.603	0.000571687
RHOB	CD16 Mono	5.80539e-08	0.29611	0.78	0.641	0.000813103
POLR2L	CD16 Mono	9.29534e-08	0.227798	0.799	0.678	0.00130191
NEAT1	CD16 Mono	1.39814e-07	-0.249703	1	0.997	0.00195824
DDX24	CD16 Mono	1.96561e-07	-0.238414	0.543	0.617	0.00275304
MPEG1	CD16 Mono	3.44892e-07	0.213041	0.879	0.789	0.00483056
HLA-DQB1	CD16 Mono	3.59417e-07	0.276893	0.72	0.672	0.005034
PRPF4B	CD16 Mono	4.18223e-07	-0.233069	0.474	0.572	0.00585764
GCH1	CD16 Mono	4.40756e-07	0.200866	0.524	0.426	0.00617323
EMP3	CD16 Mono	6.50892e-07	-0.200788	0.993	0.994	0.00911639
LITAF	CD16 Mono	6.61272e-07	0.232824	0.545	0.418	0.00926177
SMAP2	CD16 Mono	6.87288e-07	-0.220633	0.813	0.866	0.00962615
RBM25	CD16 Mono	7.65043e-07	-0.233218	0.628	0.68	0.0107152
ZFP36L2	CD16 Mono	9.4065e-07	0.267435	0.791	0.724	0.0131747
RAP1B	CD16 Mono	9.62814e-07	-0.21208	0.803	0.852	0.0134852
GPBAR1	CD16 Mono	9.9968e-07	0.219162	0.616	0.467	0.0140015
SLC7A7	CD16 Mono	1.07381e-06	0.20327	0.791	0.688	0.0150398
CXCR4	CD16 Mono	1.36932e-06	0.260389	0.382	0.276	0.0191787
IGKC	CD16 Mono	1.4505e-06	-0.207847	0.128	0.193	0.0203157
JUNB	CD16 Mono	1.47098e-06	0.236772	0.995	0.984	0.0206025
PNISR	CD16 Mono	1.51977e-06	-0.219421	0.699	0.761	0.0212859
GLRX	CD16 Mono	1.69761e-06	0.203583	0.751	0.602	0.0237767
NFKBIZ	CD16 Mono	2.03625e-06	0.242798	0.919	0.87	0.0285197
FAM26F	CD16 Mono	2.81312e-06	0.221255	0.893	0.801	0.0394006
TMPO	CD16 Mono	3.03555e-06	-0.21678	0.732	0.775	0.0425159
RPS10	Treg	9.34207e-31	-0.604849	0.972	0.994	1.12815e-26
RPS18	Treg	6.56603e-28	0.396722	1	1	7.92913e-24
RPS27	Treg	8.32399e-24	0.350903	1	1	1.00521e-19
RPS29	Treg	3.99616e-23	0.364687	1	1	4.82576e-19
RPL10	Treg	1.42573e-22	0.336457	1	1	1.72171e-18
DDX5	Treg	6.71044e-20	-0.520941	0.894	0.972	8.10352e-16
RPL29	Treg	1.59422e-16	0.291011	1	1	1.92518e-12
RPL7A	Treg	2.76358e-15	0.280801	0.995	0.999	3.3373e-11
RPS3	Treg	3.00725e-15	0.276558	1	1	3.63155e-11
RPS15	Treg	1.41298e-14	0.258091	1	0.999	1.70631e-10
AC090498.1	Treg	1.96016e-14	0.305067	0.326	0.136	2.36709e-10
RPL28	Treg	2.47997e-14	0.218917	1	1	2.99482e-10
RPL18A	Treg	4.78115e-14	0.258673	1	1	5.77372e-10
RPS28	Treg	5.03923e-14	0.26931	1	1	6.08537e-10
RPL37	Treg	5.08699e-14	0.259925	1	1	6.14305e-10
PLCG2	Treg	8.57898e-14	0.371993	0.275	0.072	1.036e-09
SNRPD2	Treg	9.045e-14	0.384453	0.766	0.532	1.09227e-09
RPL23A	Treg	1.64673e-13	0.291601	1	0.998	1.9886e-09
XIST	Treg	5.11966e-13	-0.583273	0.312	0.538	6.1825e-09
RPL19	Treg	5.42546e-13	0.24814	1	1	6.55179e-09
RPL37A	Treg	8.89514e-13	0.249495	1	1	1.07418e-08
RPS7	Treg	1.30563e-12	0.262931	1	0.999	1.57668e-08
RPL32	Treg	1.56734e-12	0.264784	1	1	1.89272e-08
RPL30	Treg	2.28259e-12	0.258344	1	1	2.75645e-08
RPS23	Treg	5.03599e-12	0.254208	1	1	6.08146e-08
RPS25	Treg	5.2495e-12	0.256779	1	1	6.3393e-08
PTPRC	Treg	1.4437e-11	-0.416483	0.885	0.944	1.74342e-07
RPS15A	Treg	2.43906e-11	0.226232	1	1	2.94541e-07
RPL11	Treg	1.09261e-10	0.21415	1	1	1.31944e-06
RPL3	Treg	1.22218e-10	0.233299	1	1	1.4759e-06
NEAT1	Treg	2.20687e-10	-0.616907	0.583	0.707	2.66502e-06
MT-ND5	Treg	2.84615e-10	-0.414187	0.959	0.946	3.43701e-06
RPL38	Treg	3.03752e-10	0.262306	1	0.997	3.66811e-06
RPS21	Treg	7.32079e-10	0.240718	1	0.998	8.84058e-06
RPL13	Treg	1.08396e-09	0.217747	1	1	1.309e-05
RPS9	Treg	1.18012e-09	0.239863	0.995	0.998	1.42512e-05
RPL36A	Treg	2.26856e-09	-0.372258	0.821	0.9	2.73951e-05
TMSB4X	Treg	3.5932e-09	0.288554	0.995	0.999	4.33915e-05
ARGLU1	Treg	5.25928e-09	-0.375336	0.555	0.677	6.35111e-05
RPS4Y1	Treg	2.02675e-08	0.690353	0.463	0.2	0.00024475
DDX17	Treg	2.12467e-08	-0.359257	0.56	0.651	0.000256576
RPL36	Treg	2.45553e-08	0.203324	1	1	0.00029653
RPL10A	Treg	2.49347e-08	0.224571	0.991	0.994	0.000301111
RPL18	Treg	3.32328e-08	0.200776	0.995	1	0.000401319
EIF3M	Treg	3.42335e-08	0.253196	0.5	0.309	0.000413404
PNN	Treg	3.93726e-08	-0.351025	0.381	0.557	0.000475463
MT-ND2	Treg	4.1921e-08	-0.342822	0.977	0.983	0.000506238
RPSA	Treg	7.29791e-08	0.213108	1	0.996	0.000881296
LUC7L3	Treg	1.01332e-07	-0.351152	0.367	0.513	0.00122369
RPL34	Treg	1.3898e-07	0.204157	1	1	0.00167833
GZMM	Treg	1.85373e-07	0.204017	0.294	0.149	0.00223857
MIF	Treg	3.31221e-07	0.211103	0.372	0.21	0.00399982
PNISR	Treg	3.96061e-07	-0.320237	0.656	0.729	0.00478283
GIMAP1	Treg	4.31728e-07	0.23913	0.408	0.247	0.00521354
RPS8	Treg	4.43961e-07	0.20176	1	1	0.00536128
HNRNPF	Treg	6.98928e-07	0.226016	0.445	0.263	0.00844026
RPS3A	Treg	1.06387e-06	0.208021	1	1	0.0128473
SMDT1	Treg	1.07406e-06	0.252666	0.578	0.445	0.0129704
PRRC2C	Treg	1.10667e-06	-0.317334	0.56	0.653	0.0133642
ALDOA	Treg	1.38146e-06	0.262661	0.61	0.428	0.0166825
PLP2	Treg	1.40828e-06	0.235141	0.427	0.27	0.0170064
CD7	Treg	1.56203e-06	0.23788	0.44	0.297	0.0188631
NKTR	Treg	1.814e-06	-0.289346	0.394	0.534	0.0219058
MT-ND6	Treg	1.99387e-06	-0.310714	0.257	0.413	0.024078
HIST1H4C	Treg	2.19252e-06	0.258922	0.385	0.269	0.0264769
HMGB1	Treg	2.65468e-06	-0.289944	0.794	0.825	0.0320579
TXNIP	Treg	2.74608e-06	-0.26382	0.968	0.991	0.0331616
ERH	Treg	3.1097e-06	0.206066	0.427	0.266	0.0375527
CD48	Treg	3.45191e-06	0.260737	0.839	0.671	0.0416852
ZRANB2	Treg	3.89478e-06	-0.280822	0.358	0.514	0.0470334
HIST1H1D	pDC	2.8873e-16	-1.0192	0.336	0.629	3.43877e-12
RPL39	pDC	9.93272e-13	0.326676	1	1	1.18299e-08
RPS28	pDC	3.78822e-10	0.275367	1	1	4.51177e-06
RPS10	pDC	4.38563e-10	-0.404346	1	1	5.22329e-06
RP11-73G16.2	pDC	7.00708e-10	0.397217	0.482	0.242	8.34543e-06
RPL36A	pDC	7.23665e-10	-0.534129	0.927	0.95	8.61885e-06
RPL34	pDC	9.54073e-10	0.249494	1	1	1.1363e-05
HIST1H1E	pDC	1.44195e-09	-0.594504	0.241	0.522	1.71737e-05
DDX5	pDC	1.44867e-09	-0.344955	1	1	1.72536e-05
MT-CO2	pDC	4.53497e-09	0.301686	1	1	5.40115e-05
NFKBIA	pDC	1.15443e-08	-0.676206	0.431	0.598	0.000137493
RPS3A	pDC	2.25623e-08	0.218765	1	1	0.000268716
RPL37A	pDC	3.43011e-08	0.22461	1	1	0.000408526
SORL1	pDC	3.88371e-08	0.451469	0.723	0.456	0.00046255
FOSB	pDC	5.8922e-08	-0.620016	0.745	0.882	0.000701762
RPS27	pDC	7.46945e-08	0.212643	1	1	0.000889612
GABARAP	pDC	1.06864e-07	-0.510747	0.314	0.485	0.00127275
AC090498.1	pDC	1.73348e-07	0.346965	0.431	0.199	0.00206458
RAB11FIP1	pDC	1.9908e-07	-0.499517	0.766	0.814	0.00237104
RPS29	pDC	2.24725e-07	0.22058	1	1	0.00267648
SEC61G	pDC	3.24215e-07	0.356389	0.964	0.937	0.0038614
MT-CO1	pDC	3.27875e-07	0.304363	1	1	0.00390499
PPP1R15A	pDC	3.89888e-07	-0.468099	0.774	0.913	0.00464357
TMSB4X	pDC	5.4016e-07	0.225586	1	1	0.0064333
MPEG1	pDC	6.0967e-07	0.351033	0.985	0.934	0.00726117
RPS15A	pDC	8.82628e-07	0.225651	1	1	0.0105121
METTL7A	pDC	8.89224e-07	0.317535	0.489	0.273	0.0105907
HLA-DRB5	pDC	1.1836e-06	0.605903	0.715	0.594	0.0140966
TMSB10	pDC	1.43915e-06	0.229726	1	1	0.0171403
PLD4	pDC	2.88187e-06	0.285226	0.993	0.989	0.0343231
RPS10	cDC2	7.76294e-19	-0.482793	1	1	1.04668e-14
AC090498.1	cDC2	2.1092e-18	0.581609	0.557	0.255	2.84383e-14
MT-CO2	cDC2	1.3741e-14	0.322356	1	0.998	1.85269e-10
RPS27	cDC2	2.29831e-11	0.242445	1	1	3.09882e-07
RPS8	cDC2	4.40288e-11	0.247404	1	1	5.9364e-07
RPL39	cDC2	1.17377e-10	0.253398	1	1	1.58259e-06
CH17-373J23.1	cDC2	1.50264e-10	0.553648	0.575	0.4	2.026e-06
NFKBIA	cDC2	2.44307e-10	-0.588142	0.862	0.947	3.29398e-06
RPS29	cDC2	8.11913e-10	0.206767	1	1	1.0947e-05
RPL36A	cDC2	1.48519e-09	-0.481076	0.988	0.984	2.00248e-05
MT-ND3	cDC2	2.45045e-09	0.390443	1	0.995	3.30394e-05
RPL34	cDC2	3.30377e-09	0.203872	1	1	4.45447e-05
HNRNPDL	cDC2	1.40919e-08	-0.352048	0.88	0.956	0.000190001
RPS28	cDC2	2.17531e-08	0.201809	1	1	0.000293297
GABARAP	cDC2	2.80101e-08	-0.559235	0.587	0.623	0.00037766
PSAP	cDC2	1.39975e-07	-0.344764	0.982	0.992	0.00188728
RP11-160E2.6	cDC2	2.96368e-07	0.421009	0.85	0.712	0.00399594
PTCH2	cDC2	4.93321e-07	0.299912	0.263	0.153	0.00665145
PPP1R15A	cDC2	6.05456e-07	-0.365871	0.946	0.959	0.00816336
UQCRB	cDC2	7.92086e-07	0.217851	1	1	0.0106797
IL13RA1	cDC2	1.28929e-06	-0.353742	0.683	0.768	0.0173835
RPL17	cDC2	1.33089e-06	-0.460532	0.814	0.809	0.0179444
PABPC1	cDC2	1.42504e-06	-0.213245	1	1	0.0192139
STK17B	cDC2	1.44627e-06	-0.306149	0.964	0.975	0.0195
RNU12	cDC2	2.17642e-06	0.338592	0.407	0.274	0.0293447
SERBP1	cDC2	2.25751e-06	-0.276711	0.964	0.976	0.0304379
CCDC28A	cDC2	3.32033e-06	0.235816	0.353	0.202	0.044768
C12orf57	cDC2	3.52208e-06	0.378728	0.677	0.576	0.0474883
RPS27	NK_CD56bright	5.05457e-14	0.480578	1	1	5.21884e-10
RPL34	NK_CD56bright	8.17944e-11	0.410925	1	1	8.44527e-07
RPL39	NK_CD56bright	5.64008e-09	0.381846	1	1	5.82338e-05
RPS29	NK_CD56bright	1.32695e-08	0.378573	1	1	0.000137008
RPS15A	NK_CD56bright	1.9809e-08	0.351543	1	1	0.000204528
RPS27A	NK_CD56bright	2.23989e-08	0.325432	1	1	0.000231269
CD52	NK_CD56bright	3.15623e-08	0.612684	0.981	0.863	0.00032588
CCNL1	NK_CD56bright	5.72512e-08	-0.796648	0.509	0.78	0.000591118
RPL37	NK_CD56bright	3.09594e-07	0.334149	1	1	0.00319656
MT-CO2	NK_CD56bright	4.17882e-07	0.426896	1	0.998	0.00431464
RPS28	NK_CD56bright	4.45932e-07	0.326553	1	1	0.00460425
RPL35A	NK_CD56bright	7.56494e-07	0.344789	1	1	0.0078108
RPL10	NK_CD56bright	1.07307e-06	0.324663	1	1	0.0110795
RPL21	NK_CD56bright	1.30938e-06	0.313191	1	1	0.0135193
RPLP1	NK_CD56bright	1.4184e-06	0.331581	1	1	0.014645
RPS18	NK_CD56bright	1.69452e-06	0.323335	1	1	0.0174959
RSRP1	NK_CD56bright	1.76269e-06	-0.656954	0.509	0.777	0.0181998
ATP5E	NK_CD56bright	3.87972e-06	0.387876	1	0.965	0.0400581
RPL9	NK_CD56bright	4.49945e-06	0.312643	1	1	0.0464568
MALAT1	Platelet	9.3303e-10	-2.79459	0.724	0.88	5.21657e-06
MTRNR2L8	dnT	2.26078e-08	0.84922	0.5	0.075	0.000188911
RPL23A	dnT	1.53467e-06	0.588186	1	1	0.0128237
IGHG3	Plasmablast	1.89538e-78	-1.66225	0.3	0.372	1.261e-74
IGLC3	Plasmablast	1.382e-08	-8.02353	0.4	0.651	9.19444e-05
LAPTM5	Plasmablast	4.44739e-06	1.10434	0.8	0.442	0.0295885
TMSB10	Plasmablast	5.70689e-06	1.46533	1	1	0.0379679
FTH1	HSPC	3.45702e-06	1.13086	1	1	0.0338027
