# Supplementary material for: Single Cell Transcriptome and Surface Epitope Analysis of Ankylosing Spondylitis Facilitates Disease Classification by Machine Learning
Source: Front Immunol. 2022 May 13;13:838636. doi: 10.3389/fimmu.2022.838636 (PMC9135966; doi:10.3389/fimmu.2022.838636)
Supplement: Supplementary Table 4 — Differentially expressed proteins between AS and healthy controls. [file Table_4.xlsx]

## Sheet: info
Supplementary Table 4. Differentially expressed proteins between AS and healthy controls.
Variable	Description
Protein	Protein name
CellType	cell type the protein was differentially expressed in
p_val	wilcoxon test p-value
avg_diff	difference between the average expression in AS cells (numerator) vs. healthy cells of CellType
pct.1	percentage of AS cells in CellType with non-zero expression of the protein
pct.2	percentage of healthy cells in CellType with non-zero expression of the protein
p_val_adj	Bonferroni-adjusted p-value

## Sheet: DEProteins
Protein	CellType	p_val	avg_diff	pct.1	pct.2	p_val_adj
CD52	CD14 Mono	5.9431e-177	0.529901	0.641	0.448	1.55115e-174
CD317-BST2-Tetherin	CD14 Mono	1.29328e-64	-0.28375	0.438	0.588	3.37547e-62
CD18	CD14 Mono	5.2416e-61	0.266333	0.69	0.545	1.36806e-58
CD49d	CD14 Mono	2.40432e-59	0.309148	0.673	0.526	6.27527e-57
CD55	CD14 Mono	5.33916e-58	0.277875	0.658	0.523	1.39352e-55
CD11b	CD14 Mono	5.68134e-54	0.276292	0.679	0.547	1.48283e-51
CD63	CD14 Mono	3.39703e-43	0.238446	0.628	0.508	8.86625e-41
CD93	CD14 Mono	6.14019e-43	0.247608	0.597	0.508	1.60259e-40
CD164	CD14 Mono	1.00665e-42	-0.240188	0.435	0.558	2.62735e-40
CD35	CD14 Mono	2.10688e-38	0.217855	0.655	0.55	5.49895e-36
CD31	CD14 Mono	1.55795e-35	0.208739	0.668	0.565	4.06626e-33
CD230-Prion	CD14 Mono	7.24818e-29	0.204583	0.625	0.561	1.89178e-26
CD36	CD14 Mono	3.07187e-16	0.241167	0.73	0.604	8.01758e-14
CD56	CD8 TEM	4.2365e-53	-0.366503	0.327	0.464	1.10573e-50
CD158-KIR2DL1/S1/S3/S5	CD8 TEM	1.49081e-37	-0.315603	0.226	0.275	3.891e-35
CD158b-KIR2DL2/L3-NKAT2	CD8 TEM	2.02702e-35	-0.350988	0.386	0.45	5.29052e-33
NKp80	CD8 TEM	8.13814e-24	-0.32723	0.383	0.512	2.12405e-21
CD321	CD8 TEM	2.49516e-23	-0.255727	0.392	0.518	6.51236e-21
CD279-PD-1	CD8 TEM	3.68713e-23	0.257559	0.541	0.437	9.62342e-21
CD101-BB27	CD8 TEM	6.35627e-18	0.220569	0.508	0.414	1.65899e-15
CD45RO	CD8 TEM	6.66547e-17	0.238622	0.557	0.445	1.73969e-14
CD218a-IL-18Ralpha	CD8 TEM	1.30538e-16	-0.205736	0.385	0.507	3.40703e-14
HLA-DR-DP-DQ	CD8 TEM	1.60252e-12	0.213831	0.512	0.425	4.18258e-10
CD11c	CD8 TEM	5.4543e-10	-0.209921	0.396	0.44	1.42357e-07
CD62L	CD8 Naive	1.15183e-33	0.399128	0.621	0.516	3.00628e-31
CD94	NK Proliferating	6.79118e-06	-1.20817	0.158	0.705	0.0017725
CD163	NK Proliferating	0.000167893	0.830631	0.632	0.23	0.0438201
GP130	CD8 TCM	1.97493e-11	0.229876	0.242	0.224	5.15458e-09
CD16	NK	1.48334e-98	0.516236	0.786	0.56	3.87152e-96
CD94	NK	3.79277e-74	-0.541309	0.377	0.609	9.89913e-72
CD337-NKp30	NK	1.00407e-26	-0.242173	0.474	0.56	2.62062e-24
CD2	NK	3.17378e-20	-0.277863	0.434	0.562	8.28355e-18
CD314-NKG2D	NK	3.41902e-20	-0.265774	0.531	0.625	8.92365e-18
CD244-2B4	NK	1.49398e-14	-0.200215	0.473	0.578	3.89928e-12
CD161	NK	9.05282e-14	0.21637	0.67	0.555	2.36279e-11
HLA-A2	NK	2.20277e-12	-0.23451	0.403	0.486	5.74923e-10
CD162	NK	1.27715e-11	0.201283	0.597	0.521	3.33337e-09
CD62L	NK	3.15079e-07	0.205503	0.449	0.379	8.22355e-05
CD336-NKp44	CD4 CTL	0.00014431	-0.271361	0.125	0.239	0.0376648
CD254-TRANCE-RANKL	CD4 CTL	0.000156172	-0.430731	0.188	0.363	0.0407608
CD62L	B memory	2.63287e-09	0.643989	0.579	0.404	6.87179e-07
CD52	B memory	8.01122e-06	-0.332351	0.38	0.576	0.00209093
HLA-DR-DP-DQ	B memory	9.71174e-06	0.37153	0.637	0.472	0.00253476
CD20	B memory	1.25392e-05	-0.338155	0.433	0.598	0.00327274
CD21	B memory	1.35927e-05	0.306054	0.784	0.594	0.00354768
CD35	B memory	1.38251e-05	0.364232	0.69	0.544	0.00360836
CD196-CCR6	B memory	2.40456e-05	0.315408	0.731	0.567	0.00627589
CD205-DEC-205	B memory	5.22486e-05	0.34731	0.626	0.491	0.0136369
CD218a-IL-18Ralpha	B memory	0.000111099	0.340173	0.637	0.513	0.0289968
CD37	B memory	0.000171141	-0.313104	0.439	0.559	0.0446677
CD73-Ecto-5prime-nucleotidase	B memory	0.000182379	0.275311	0.684	0.538	0.0476009
CD62L	CD4 TCM	6.98978e-71	0.418514	0.548	0.426	1.82433e-68
CD5	B naive	2.03463e-23	0.30197	0.541	0.374	5.31038e-21
CD123	B naive	4.22438e-23	0.213156	0.51	0.402	1.10256e-20
CD74	B naive	2.44719e-21	0.305031	0.637	0.488	6.38717e-19
HLA-DR	B naive	2.07107e-17	-0.29239	0.497	0.629	5.40549e-15
CD62L	B naive	2.06721e-09	0.227117	0.537	0.429	5.39542e-07
HLA-A2	B naive	3.59284e-09	-0.248425	0.37	0.462	9.37731e-07
CD1c	B naive	7.8013e-07	-0.20467	0.476	0.587	0.000203614
CD81-TAPA-1	gdT	1.2585e-05	-0.202994	0.438	0.567	0.00328468
HLA-A2	gdT	0.000183057	-0.231569	0.318	0.458	0.0477779
CD62L	CD4 Naive	4.2426e-55	0.387599	0.647	0.494	1.10732e-52
CD127-IL-7Ralpha	CD4 TEM	7.7369e-05	-0.312132	0.458	0.616	0.0201933
CD127-IL-7Ralpha	MAIT	2.08759e-08	-0.308632	0.475	0.607	5.44861e-06
CD81-TAPA-1	MAIT	1.558e-06	-0.23701	0.453	0.591	0.000406637
CD31	MAIT	6.80208e-05	0.241973	0.563	0.416	0.0177534
CD52	CD16 Mono	2.18383e-35	0.714353	0.74	0.457	5.69981e-33
CLEC12A	CD16 Mono	3.61052e-27	0.546829	0.798	0.533	9.42346e-25
CD32	CD16 Mono	4.17545e-18	0.46626	0.734	0.498	1.08979e-15
CD218a-IL-18Ralpha	CD16 Mono	2.63668e-14	0.425554	0.648	0.483	6.88172e-12
CD155-PVR	CD16 Mono	3.19418e-12	0.421183	0.712	0.546	8.33681e-10
FolateReceptorbeta-FR-beta	CD16 Mono	3.06084e-11	0.385224	0.643	0.488	7.9888e-09
CD49b	CD16 Mono	4.90527e-11	-0.208483	0.316	0.415	1.28028e-08
CD101-BB27	CD16 Mono	3.87664e-10	0.3643	0.609	0.467	1.0118e-07
CD31	CD16 Mono	4.53896e-09	0.284777	0.673	0.554	1.18467e-06
HLA-A2	CD16 Mono	1.39554e-08	-0.297538	0.363	0.484	3.64235e-06
CD55	CD16 Mono	3.98738e-08	0.285008	0.648	0.508	1.04071e-05
CD35	CD16 Mono	1.12141e-07	0.301513	0.62	0.485	2.92688e-05
CD61	CD16 Mono	1.78208e-07	-0.28717	0.396	0.577	4.65124e-05
CD85j-ILT2	CD16 Mono	2.24789e-06	0.267811	0.662	0.575	0.000586699
HLA-E	CD16 Mono	3.24942e-06	-0.309906	0.496	0.637	0.000848099
CD43	CD16 Mono	3.29557e-06	0.274109	0.607	0.51	0.000860145
CD11c	CD16 Mono	3.84542e-06	0.209048	0.659	0.555	0.00100365
CD18	CD16 Mono	8.95503e-06	0.216348	0.657	0.537	0.00233726
CD49d	CD16 Mono	1.0722e-05	0.239702	0.643	0.538	0.00279844
HLA-DR-DP-DQ	CD16 Mono	1.11128e-05	0.207821	0.632	0.506	0.00290045
CD230-Prion	CD16 Mono	2.12104e-05	0.245982	0.643	0.513	0.00553591
CD62P-P-Selectin	CD16 Mono	2.76391e-05	-0.226268	0.33	0.498	0.00721381
CX3CR1	CD16 Mono	4.10609e-05	0.225057	0.626	0.498	0.0107169
CD317-BST2-Tetherin	CD16 Mono	4.90602e-05	-0.206014	0.421	0.525	0.0128047
CD62E	Treg	3.17974e-08	-0.245504	0.288	0.259	8.29912e-06
CD39	Treg	2.66234e-06	-0.392104	0.276	0.441	0.00069487
IgE	pDC	1.90804e-05	-0.481953	0.311	0.554	0.00497999
FcepsilonRIalpha	pDC	2.08323e-05	-0.362203	0.443	0.64	0.00543723
IgE	cDC2	3.84938e-07	-0.303768	0.338	0.621	0.000100469
IgD	dnT	4.62563e-05	0.255984	0.5	0.122	0.0120729
CD10	dnT	4.6266e-05	0.255984	0.5	0.122	0.0120754
