# Supplementary material for: Single Cell Transcriptome and Surface Epitope Analysis of Ankylosing Spondylitis Facilitates Disease Classification by Machine Learning
Source: Front Immunol. 2022 May 13;13:838636. doi: 10.3389/fimmu.2022.838636 (PMC9135966; doi:10.3389/fimmu.2022.838636)
Supplement: Supplementary Table 5 — Gene and protein markers of de novo NK cell clusters. [file Table_5.xlsx]

## Sheet: NK_SUBSETS_DEGs
p_val	avg_diff	pct.1	pct.2	p_val_adj	cluster	gene
1.22494e-76	0.557008	0.557	0.371	2.82593e-73	0	SPON2
2.84195e-70	-0.460685	0.322	0.511	6.55638e-67	0	RPS27
3.01311e-66	-0.82194	0.262	0.446	6.95124e-63	0	JUN
1.32049e-62	0.427557	0.591	0.423	3.04636e-59	0	NKG7
3.3536e-62	0.519475	0.572	0.405	7.73675e-59	0	FGFBP2
2.55004e-58	-0.44738	0.329	0.502	5.88293e-55	0	RPS12
5.66477e-56	0.481183	0.55	0.398	1.30686e-52	0	KLRB1
2.13796e-53	-0.374784	0.332	0.501	4.93228e-50	0	RPS29
1.11674e-48	-0.366427	0.351	0.505	2.57633e-45	0	RPS3
4.07397e-48	0.355899	0.545	0.398	9.39864e-45	0	PRF1
5.86095e-48	-0.422802	0.324	0.47	1.35212e-44	0	JUND
2.47208e-46	-0.41259	0.252	0.403	5.70309e-43	0	CXCR4
3.60071e-46	-0.369223	0.345	0.495	8.30684e-43	0	RPS14
6.67653e-45	0.380262	0.496	0.357	1.54028e-41	0	CX3CR1
8.80093e-45	0.37041	0.524	0.392	2.03037e-41	0	FCER1G
3.53522e-44	-0.362371	0.348	0.489	8.15576e-41	0	RPS2
1.99871e-43	-0.344626	0.343	0.491	4.61103e-40	0	RPL18A
3.57415e-43	-0.360986	0.356	0.502	8.24557e-40	0	RPL10
1.45223e-42	-0.361169	0.348	0.492	3.35028e-39	0	RPL13
5.75885e-42	-0.328926	0.359	0.503	1.32857e-38	0	RPL28
4.33273e-41	-0.485279	0.253	0.39	9.9956e-38	0	NFKBIA
2.78473e-40	-0.318558	0.367	0.5	6.42436e-37	0	RPL19
2.27703e-39	0.368706	0.548	0.408	5.25311e-36	0	GZMB
3.32094e-39	0.391368	0.505	0.361	7.66141e-36	0	CLIC3
4.53636e-39	-0.346101	0.342	0.473	1.04654e-35	0	RPS19
2.87575e-38	-0.346836	0.359	0.484	6.63436e-35	0	RPS18
5.19829e-37	-0.290325	0.371	0.495	1.19925e-33	0	RPL39
4.8192e-36	-0.312451	0.376	0.503	1.11179e-32	0	RPS27A
5.32226e-36	-0.320392	0.364	0.491	1.22785e-32	0	RPL34
1.62838e-34	-0.521357	0.299	0.425	3.75668e-31	0	FOS
2.15991e-33	-0.287187	0.377	0.495	4.98291e-30	0	RPL32
7.70545e-33	0.293473	0.517	0.398	1.77765e-29	0	PLAC8
6.10165e-32	-0.286028	0.367	0.494	1.40765e-28	0	RPL23A
1.2699e-31	-0.33315	0.31	0.428	2.92967e-28	0	VIM
5.32658e-31	0.353854	0.529	0.409	1.22884e-27	0	TXNIP
2.79459e-30	-0.345156	0.359	0.479	6.44712e-27	0	RPLP1
4.36523e-30	-0.291892	0.379	0.494	1.00706e-26	0	EEF1A1
9.86122e-30	-0.289614	0.388	0.497	2.27498e-26	0	RPL41
8.62824e-29	-0.279049	0.375	0.492	1.99054e-25	0	RPS23
1.08053e-28	-0.280941	0.369	0.489	2.49278e-25	0	RPS28
2.07783e-28	-0.407795	0.362	0.475	4.79357e-25	0	MT-CYB
5.34177e-28	0.0227727	0.1	0.097	1.23235e-24	0	PIAS2
5.98122e-28	-0.273052	0.374	0.49	1.37987e-24	0	RPS6
6.02604e-28	-0.257781	0.377	0.483	1.39021e-24	0	RPS21
9.76882e-28	0.447017	0.422	0.319	2.25367e-24	0	MYOM2
1.0003e-27	-0.302675	0.366	0.485	2.3077e-24	0	TPT1
1.31873e-27	0.290763	0.481	0.376	3.04232e-24	0	PLEK
1.85457e-27	0.26748	0.295	0.194	4.27849e-24	0	CD38
4.10891e-27	0.26083	0.527	0.424	9.47926e-24	0	CD247
8.45186e-27	-0.273919	0.358	0.479	1.94984e-23	0	RPS4X
9.60648e-27	-0.252561	0.376	0.488	2.21622e-23	0	RPLP2
1.1645e-26	0.254713	0.527	0.409	2.68649e-23	0	PYHIN1
1.84728e-26	-0.244008	0.384	0.484	4.26169e-23	0	RPL35
2.43969e-25	-0.369838	0.328	0.446	5.62837e-22	0	DUSP1
2.81748e-25	-0.321521	0.363	0.463	6.49994e-22	0	MT-ND2
4.6595e-25	-0.334844	0.304	0.398	1.07495e-21	0	CD52
1.20026e-24	-0.235934	0.387	0.487	2.76899e-21	0	RPL37
1.62913e-24	-0.255628	0.399	0.492	3.7584e-21	0	RPL21
1.73757e-24	-0.255412	0.388	0.492	4.00856e-21	0	RPL30
2.01371e-24	0.202611	0.367	0.286	4.64564e-21	0	HIPK2
5.72593e-24	0.249324	0.498	0.404	1.32097e-20	0	ADGRG1
6.46435e-24	-0.295328	0.358	0.473	1.49133e-20	0	MT-ND1
6.88455e-24	0.0826217	0.146	0.123	1.58827e-20	0	PCNXL4
1.07627e-23	-0.500172	0.41	0.503	2.48295e-20	0	CCL5
3.8123e-23	0.240448	0.514	0.415	8.79497e-20	0	JAK1
4.07549e-23	-0.255908	0.386	0.488	9.40216e-20	0	RPS3A
4.47515e-23	0.172457	0.317	0.246	1.03242e-19	0	ARHGEF3
6.00379e-23	-0.222973	0.393	0.483	1.38507e-19	0	RPS9
8.0505e-23	-0.232604	0.373	0.473	1.85725e-19	0	RPS10
1.62032e-22	0.146994	0.171	0.127	3.73808e-19	0	MRE11A
3.45793e-22	-0.225968	0.39	0.482	7.97744e-19	0	RPS25
6.34804e-22	0.149798	0.268	0.214	1.46449e-18	0	NFATC2
7.07628e-22	0.198365	0.462	0.393	1.6325e-18	0	CEP78
1.16672e-21	-0.259855	0.336	0.429	2.69161e-18	0	HSP90AB1
2.99101e-21	0.30178	0.352	0.23	6.90026e-18	0	LAIR2
3.41314e-21	-0.303172	0.374	0.471	7.87411e-18	0	MT-ND3
8.63815e-21	-0.240384	0.391	0.473	1.99282e-17	0	RPS8
9.29435e-21	0.261503	0.443	0.321	2.14421e-17	0	IGFBP7
1.1405e-20	-0.220161	0.39	0.479	2.63114e-17	0	RPL10A
1.24527e-20	0.114721	0.331	0.29	2.87284e-17	0	CD226
1.41551e-20	-0.282108	0.367	0.461	3.26558e-17	0	MT-ND5
2.38722e-20	-0.212	0.385	0.48	5.50731e-17	0	RPL36
5.97692e-20	-0.209865	0.379	0.475	1.37888e-16	0	RPL8
7.60738e-20	-0.209926	0.211	0.291	1.75502e-16	0	CD44
2.17357e-19	0.214084	0.474	0.387	5.01443e-16	0	ZEB2
2.22051e-19	-0.231271	0.387	0.486	5.12272e-16	0	RPS15A
3.24477e-19	-0.232476	0.385	0.484	7.48568e-16	0	RPL3
3.5718e-19	-0.27699	0.275	0.381	8.24013e-16	0	CD2
4.94409e-19	0.222656	0.503	0.418	1.1406e-15	0	GIMAP7
5.08554e-19	-0.211337	0.383	0.48	1.17323e-15	0	RPL35A
5.75044e-19	-0.410564	0.425	0.496	1.32663e-15	0	GNLY
6.64939e-19	0.150969	0.342	0.305	1.53402e-15	0	GK5
6.87241e-19	0.192474	0.522	0.437	1.58546e-15	0	H3F3A
7.10787e-19	0.244722	0.33	0.226	1.63978e-15	0	CHST2
1.2271e-18	0.0503497	0.11	0.105	2.83091e-15	0	ZBTB37
1.27119e-18	-0.213957	0.389	0.487	2.93263e-15	0	RPL26
1.35881e-18	-0.213152	0.395	0.478	3.13477e-15	0	RPL9
2.75533e-18	0.191253	0.516	0.431	6.35654e-15	0	ABHD17A
4.35925e-18	-0.200836	0.389	0.475	1.00568e-14	0	RPS5
4.94565e-18	-0.201786	0.387	0.475	1.14096e-14	0	RPSA
6.32972e-18	0.0968919	0.133	0.101	1.46027e-14	0	RPAP3
1.59284e-17	0.198256	0.482	0.406	3.67467e-14	0	ITGB2
1.60344e-17	-0.217397	0.131	0.212	3.69913e-14	0	AC092580.4
1.75639e-17	0.204486	0.482	0.403	4.052e-14	0	FCGR3A
2.44472e-17	-0.278649	0.287	0.357	5.63996e-14	0	DUSP2
2.63472e-17	0.203113	0.337	0.254	6.0783e-14	0	AKR1C3
2.8668e-17	0.120285	0.239	0.186	6.6137e-14	0	MTSS1
3.02611e-17	0.195835	0.495	0.407	6.98124e-14	0	RAP1B
3.95924e-17	-0.218044	0.277	0.343	9.13396e-14	0	IER5
4.89054e-17	-0.185649	0.402	0.487	1.12825e-13	0	RPS15
5.91057e-17	0.122505	0.167	0.124	1.36357e-13	0	MAF
6.19016e-17	-0.185571	0.399	0.485	1.42807e-13	0	RPS16
7.1607e-17	0.10505	0.178	0.139	1.65197e-13	0	GSE1
7.79507e-17	-0.201141	0.399	0.481	1.79832e-13	0	RPL13A
8.55688e-17	0.0504535	0.145	0.129	1.97407e-13	0	STX7
1.30451e-16	-0.195598	0.403	0.486	3.00949e-13	0	RPL7A
2.01733e-16	-0.250379	0.336	0.42	4.65398e-13	0	RPS26
2.10838e-16	0.207686	0.498	0.423	4.86404e-13	0	CST7
2.80826e-16	0.214074	0.547	0.465	6.47866e-13	0	B2M
3.54405e-16	-0.103627	0.168	0.183	8.17611e-13	0	RP11-51J9.5
4.06979e-16	-0.190905	0.404	0.481	9.38901e-13	0	RPS7
4.92402e-16	-0.270824	0.357	0.45	1.13597e-12	0	S100A6
5.64707e-16	-0.193818	0.405	0.482	1.30278e-12	0	EIF1
6.25142e-16	0.0612583	0.141	0.121	1.4422e-12	0	GFOD1
8.18367e-16	-0.198092	0.408	0.488	1.88797e-12	0	RPL11
9.5789e-16	-0.192625	0.41	0.48	2.20985e-12	0	RPL18
9.59338e-16	-0.331087	0.339	0.421	2.21319e-12	0	IER2
1.35096e-15	-0.225006	0.348	0.431	3.11667e-12	0	TSC22D3
1.52779e-15	0.173964	0.517	0.434	3.52462e-12	0	EFHD2
1.53843e-15	0.187685	0.484	0.409	3.54915e-12	0	RNF213
2.82416e-15	-0.266584	0.346	0.426	6.51534e-12	0	FOSB
3.40964e-15	-0.233108	0.299	0.337	7.86605e-12	0	RP11-489E7.4
4.15606e-15	0.170891	0.501	0.421	9.58802e-12	0	KLRF1
4.49662e-15	-0.240483	0.413	0.476	1.03737e-11	0	MT-ATP6
5.14106e-15	0.166211	0.49	0.411	1.18604e-11	0	AKAP13
7.45156e-15	-0.210093	0.369	0.453	1.71908e-11	0	RPLP0
8.41999e-15	0.158204	0.35	0.288	1.94249e-11	0	STK38
8.5099e-15	-0.194592	0.395	0.474	1.96323e-11	0	RPS13
9.06794e-15	0.147722	0.333	0.273	2.09197e-11	0	APLP2
9.17677e-15	0.138516	0.315	0.264	2.11708e-11	0	MAPRE2
1.07779e-14	0.0476333	0.143	0.135	2.48646e-11	0	JADE1
1.08921e-14	0.187129	0.371	0.286	2.51282e-11	0	SH2D1B
1.20579e-14	0.120447	0.202	0.161	2.78176e-11	0	MAN1A1
1.21237e-14	0.0678056	0.212	0.189	2.79693e-11	0	NFAT5
1.47658e-14	0.0786337	0.149	0.124	3.40647e-11	0	PHACTR2
1.85848e-14	-0.190913	0.399	0.48	4.28751e-11	0	RPL14
2.31016e-14	0.0514589	0.2	0.191	5.32955e-11	0	TRIM56
2.44088e-14	0.102045	0.179	0.145	5.63111e-11	0	CCDC82
2.95147e-14	0.18086	0.471	0.401	6.80905e-11	0	PTPN4
3.40519e-14	0.125179	0.267	0.226	7.85578e-11	0	VCL
3.57989e-14	0.145387	0.388	0.336	8.2588e-11	0	HELZ
3.79047e-14	0.0692428	0.14	0.118	8.74461e-11	0	UBR1
4.64974e-14	0.189858	0.498	0.427	1.0727e-10	0	TRAF3IP3
4.69257e-14	0.21163	0.422	0.346	1.08258e-10	0	CCL4
4.95831e-14	0.142037	0.39	0.323	1.14388e-10	0	SETX
7.83503e-14	-0.246767	0.392	0.466	1.80754e-10	0	MT-ND4
8.41071e-14	0.183085	0.367	0.298	1.94035e-10	0	LINC00861
8.82694e-14	0.0286575	0.115	0.106	2.03637e-10	0	PHKB
8.9917e-14	-0.161699	0.392	0.469	2.07438e-10	0	RPL38
1.18919e-13	0.051361	0.156	0.14	2.74345e-10	0	KLHL24
1.59441e-13	0.178111	0.503	0.435	3.67831e-10	0	IFI16
2.22417e-13	0.178497	0.492	0.434	5.13116e-10	0	SAMD3
2.96887e-13	0.124636	0.173	0.13	6.84917e-10	0	DCAF7
2.98723e-13	0.0574513	0.164	0.15	6.89154e-10	0	PCNX
3.02668e-13	0.143408	0.296	0.236	6.98255e-10	0	STK26
4.37908e-13	0.139646	0.37	0.313	1.01025e-09	0	SAMD9
4.80303e-13	0.082999	0.204	0.169	1.10806e-09	0	TGFBR1
4.81022e-13	0.129684	0.446	0.401	1.10972e-09	0	DIP2A
5.70151e-13	0.151296	0.449	0.407	1.31534e-09	0	ATRX
5.89162e-13	0.147883	0.453	0.397	1.3592e-09	0	SLFN5
7.83878e-13	0.0932624	0.338	0.309	1.80841e-09	0	PRDM2
8.44672e-13	0.153872	0.459	0.388	1.94866e-09	0	SPN
8.82226e-13	0.0997378	0.11	0.078	2.0353e-09	0	SLCO4C1
9.26764e-13	0.166446	0.46	0.409	2.13804e-09	0	MYBL1
9.98119e-13	-0.264158	0.324	0.403	2.30266e-09	0	CD69
1.03112e-12	0.1149	0.18	0.14	2.3788e-09	0	RHOBTB3
1.17293e-12	-0.162004	0.393	0.479	2.70595e-09	0	RPL5
1.20637e-12	0.0378219	0.172	0.164	2.7831e-09	0	ITK
1.26719e-12	0.169797	0.487	0.402	2.92342e-09	0	RARRES3
1.379e-12	0.170686	0.411	0.339	3.18136e-09	0	SELPLG
1.51002e-12	0.172861	0.378	0.311	3.48361e-09	0	CHST12
1.67304e-12	0.163029	0.479	0.405	3.8597e-09	0	MSN
1.75541e-12	0.164412	0.458	0.393	4.04973e-09	0	PTPN12
1.78468e-12	0.112124	0.223	0.183	4.11726e-09	0	NUMA1
1.99939e-12	0.125307	0.313	0.265	4.61258e-09	0	ZBTB44
2.00878e-12	0.0809044	0.17	0.143	4.63425e-09	0	TIA1
2.13538e-12	0.16763	0.489	0.428	4.92631e-09	0	KLRD1
2.37037e-12	0.122489	0.316	0.27	5.46845e-09	0	GSAP
3.09534e-12	0.176685	0.42	0.355	7.14095e-09	0	LBH
3.96509e-12	0.177537	0.523	0.454	9.14747e-09	0	TMSB10
4.23336e-12	0.140161	0.393	0.343	9.76637e-09	0	S1PR5
5.40024e-12	0.078645	0.114	0.087	1.24584e-08	0	CMTR2
5.42934e-12	0.0590357	0.167	0.151	1.25255e-08	0	TRIM52
5.54229e-12	-0.174897	0.411	0.485	1.27861e-08	0	RPS24
6.08885e-12	-0.169796	0.399	0.482	1.4047e-08	0	RPL12
6.16154e-12	0.167327	0.489	0.422	1.42147e-08	0	UTRN
6.57285e-12	-0.180477	0.392	0.463	1.51636e-08	0	EEF1B2
6.66129e-12	0.0890036	0.298	0.262	1.53676e-08	0	PLEKHA1
7.00236e-12	0.027203	0.154	0.154	1.61545e-08	0	TET2
7.45751e-12	0.135588	0.379	0.329	1.72045e-08	0	TRIM22
7.87408e-12	0.0925121	0.161	0.128	1.81655e-08	0	SERPINB9
7.94307e-12	0.049795	0.17	0.16	1.83247e-08	0	YIPF4
9.72193e-12	0.154266	0.498	0.436	2.24285e-08	0	PTPRC
9.82272e-12	0.12174	0.178	0.143	2.2661e-08	0	RABEP1
9.94313e-12	0.170147	0.478	0.402	2.29388e-08	0	CD47
1.0274e-11	-0.152468	0.403	0.476	2.3702e-08	0	RPL22
1.03715e-11	0.0751316	0.163	0.141	2.39269e-08	0	FAM199X
1.14745e-11	0.125405	0.316	0.269	2.64718e-08	0	XAF1
1.25057e-11	-0.160527	0.397	0.461	2.88507e-08	0	RPS20
1.3863e-11	0.141291	0.521	0.447	3.19818e-08	0	SERF2
1.38773e-11	0.130271	0.489	0.447	3.2015e-08	0	LUC7L3
1.50817e-11	0.0386212	0.162	0.154	3.47934e-08	0	BCL11B
1.66789e-11	0.165213	0.488	0.423	3.84783e-08	0	CD164
2.16716e-11	0.142097	0.509	0.432	4.99964e-08	0	SEPT7
2.22242e-11	0.179686	0.455	0.369	5.12711e-08	0	C1orf162
2.95241e-11	-0.2134	0.379	0.451	6.8112e-08	0	BTG1
3.97549e-11	0.0427631	0.101	0.091	9.17146e-08	0	GBP1
4.17918e-11	0.0765646	0.171	0.147	9.64136e-08	0	ZNF91
5.23861e-11	0.147661	0.486	0.412	1.20855e-07	0	DDX17
5.73515e-11	0.16144	0.504	0.438	1.3231e-07	0	BIN2
6.05068e-11	0.0455745	0.2	0.185	1.39589e-07	0	ESCO1
6.08204e-11	0.161834	0.47	0.403	1.40313e-07	0	GIMAP4
6.61061e-11	0.108435	0.316	0.277	1.52507e-07	0	ADAM10
7.4911e-11	0.0590113	0.11	0.089	1.7282e-07	0	FAM73A
7.64526e-11	0.0875454	0.165	0.136	1.76376e-07	0	AXIN1
8.50039e-11	0.0939772	0.234	0.205	1.96104e-07	0	MORC3
8.62944e-11	0.162174	0.471	0.401	1.99081e-07	0	ATM
9.71071e-11	0.0494818	0.184	0.172	2.24026e-07	0	CCAR1
9.90968e-11	0.028029	0.168	0.164	2.28616e-07	0	KLHDC4
1.05087e-10	-0.164568	0.364	0.436	2.42436e-07	0	C12orf57
1.06197e-10	0.122209	0.208	0.158	2.44996e-07	0	TMEM71
1.09193e-10	0.136088	0.304	0.252	2.51908e-07	0	ITGAM
1.40354e-10	0.0903574	0.255	0.23	3.23796e-07	0	KIAA2026
1.40476e-10	0.172045	0.465	0.381	3.24078e-07	0	DYNLL1
1.4204e-10	0.0601144	0.118	0.101	3.27686e-07	0	POU2F2
1.47581e-10	0.0478897	0.143	0.127	3.4047e-07	0	RAP1GDS1
1.65273e-10	0.0828891	0.256	0.231	3.81286e-07	0	PHF20L1
1.78929e-10	0.0859131	0.217	0.19	4.12788e-07	0	TRIM33
1.99228e-10	0.104252	0.199	0.164	4.59619e-07	0	PARP4
2.07433e-10	0.145514	0.481	0.435	4.78548e-07	0	TXK
2.09608e-10	0.172533	0.472	0.405	4.83565e-07	0	UCP2
2.52218e-10	0.015786	0.154	0.151	5.81867e-07	0	ABHD2
2.53425e-10	0.0744988	0.155	0.133	5.84653e-07	0	SEL1L
2.80289e-10	-0.145991	0.416	0.479	6.46627e-07	0	RPL37A
3.09468e-10	0.116767	0.39	0.352	7.13943e-07	0	IGF2R
3.16225e-10	-0.170891	0.377	0.448	7.29532e-07	0	S100A10
3.18945e-10	0.0814397	0.273	0.243	7.35806e-07	0	KAT6A
3.22273e-10	0.0739388	0.246	0.222	7.43484e-07	0	SMC1A
3.3357e-10	0.0392537	0.16	0.145	7.69546e-07	0	MED13L
3.46806e-10	0.0894778	0.149	0.122	8.0008e-07	0	USP24
3.6349e-10	0.119749	0.534	0.457	8.38571e-07	0	MALAT1
3.65733e-10	0.104954	0.325	0.275	8.43747e-07	0	NFATC3
4.13025e-10	0.116471	0.467	0.432	9.52848e-07	0	RORA
4.22697e-10	0.0772173	0.14	0.119	9.75162e-07	0	CBX5
4.29571e-10	0.0670787	0.166	0.143	9.9102e-07	0	FAM76B
4.35544e-10	0.0752989	0.207	0.18	1.0048e-06	0	SFT2D2
4.99439e-10	0.0362209	0.11	0.099	1.15221e-06	0	SUSD1
5.77222e-10	0.144472	0.447	0.381	1.33165e-06	0	STK10
5.98628e-10	0.021235	0.118	0.12	1.38104e-06	0	UBR4
6.20583e-10	0.066112	0.143	0.119	1.43169e-06	0	TMX3
6.50615e-10	-0.171908	0.308	0.358	1.50097e-06	0	BTG2
7.18791e-10	0.0130334	0.179	0.18	1.65825e-06	0	TTC19
7.35459e-10	-0.110427	0.178	0.208	1.6967e-06	0	TUBA4A
7.69033e-10	-0.153223	0.41	0.473	1.77416e-06	0	RPL6
8.32588e-10	-0.110357	0.253	0.282	1.92078e-06	0	SNHG9
8.72752e-10	0.096192	0.276	0.243	2.01344e-06	0	THOC2
8.76199e-10	0.086084	0.119	0.094	2.02139e-06	0	JAKMIP2
9.27111e-10	0.0812664	0.196	0.169	2.13885e-06	0	SMARCA2
9.29504e-10	0.0519771	0.118	0.1	2.14437e-06	0	ZNF720
9.49815e-10	-0.127516	0.417	0.483	2.19122e-06	0	FAU
1.01571e-09	0.0385419	0.168	0.159	2.34323e-06	0	TAOK1
1.03952e-09	0.113169	0.388	0.331	2.39816e-06	0	PRKACB
1.04638e-09	0.0466225	0.193	0.182	2.41399e-06	0	SOS2
1.1572e-09	0.124528	0.462	0.409	2.66966e-06	0	C1orf21
1.24021e-09	-0.102418	0.138	0.163	2.86115e-06	0	MAFF
1.24161e-09	0.0948731	0.189	0.156	2.86439e-06	0	MNAT1
1.28215e-09	0.0772228	0.33	0.295	2.95791e-06	0	RASA2
1.34835e-09	0.116359	0.288	0.251	3.11064e-06	0	TRGC1
1.38531e-09	0.108639	0.478	0.422	3.1959e-06	0	CYTH1
1.40583e-09	-0.150885	0.415	0.476	3.24325e-06	0	RPL27A
1.41508e-09	0.0776064	0.274	0.253	3.26458e-06	0	ZC3H13
1.43422e-09	0.117409	0.371	0.321	3.30875e-06	0	PRSS23
1.45565e-09	0.116232	0.465	0.403	3.35819e-06	0	TES
1.45829e-09	0.0322159	0.105	0.1	3.36427e-06	0	DHX15
1.85671e-09	0.166203	0.44	0.369	4.28344e-06	0	LY6E
1.90563e-09	0.0528121	0.115	0.099	4.39629e-06	0	BTBD7
2.03528e-09	0.115728	0.501	0.437	4.6954e-06	0	ARPC2
2.11125e-09	0.139438	0.501	0.44	4.87064e-06	0	HMGB1
2.15168e-09	0.00830594	0.161	0.155	4.96394e-06	0	USP48
2.21433e-09	0.0333462	0.11	0.106	5.10846e-06	0	FAM63B
2.47139e-09	0.132721	0.507	0.456	5.70149e-06	0	HLA-E
2.66262e-09	-0.0136492	0.092	0.102	6.14265e-06	0	NSF
2.7668e-09	0.0793373	0.218	0.191	6.38301e-06	0	ZCCHC6
2.79416e-09	0.153274	0.5	0.435	6.44613e-06	0	PCBP1
3.13738e-09	0.160195	0.456	0.395	7.23793e-06	0	BTN3A2
3.3514e-09	0.0186154	0.16	0.158	7.73168e-06	0	ARIH1
3.45284e-09	0.104918	0.344	0.312	7.96569e-06	0	HIST1H1C
3.99169e-09	0.112245	0.336	0.291	9.20884e-06	0	RAB11FIP1
4.54037e-09	0.0333304	0.127	0.12	1.04746e-05	0	PPM1L
5.03692e-09	0.0663151	0.232	0.206	1.16202e-05	0	RPS6KA3
5.14234e-09	-0.220918	0.362	0.423	1.18634e-05	0	JUNB
5.22703e-09	0.0938789	0.332	0.294	1.20588e-05	0	ATP2B4
5.52587e-09	0.149203	0.463	0.413	1.27482e-05	0	EVL
6.00464e-09	0.0218143	0.149	0.143	1.38527e-05	0	SHPRH
6.68862e-09	0.145243	0.477	0.416	1.54306e-05	0	APMAP
6.94951e-09	0.0932969	0.278	0.242	1.60325e-05	0	WNK1
7.16698e-09	0.0727648	0.354	0.322	1.65342e-05	0	NR3C1
7.28507e-09	-0.146577	0.387	0.443	1.68067e-05	0	RPL36A
7.59062e-09	0.12394	0.466	0.406	1.75116e-05	0	SYNE1
7.75301e-09	0.083659	0.218	0.184	1.78862e-05	0	DCP2
7.95247e-09	-0.179959	0.351	0.396	1.83463e-05	0	PPP1R15A
7.96081e-09	0.065293	0.173	0.148	1.83656e-05	0	ZFR
8.56689e-09	0.0239917	0.16	0.153	1.97638e-05	0	PHC3
8.57855e-09	-0.0540077	0.112	0.137	1.97907e-05	0	FAM129A
8.67758e-09	0.116006	0.244	0.198	2.00192e-05	0	YPEL1
8.74498e-09	0.0395832	0.21	0.206	2.01747e-05	0	ZNF638
9.187e-09	0.115941	0.466	0.403	2.11944e-05	0	IL2RB
9.93078e-09	0.0818982	0.23	0.197	2.29103e-05	0	USP33
1.03133e-08	0.0956704	0.341	0.313	2.37928e-05	0	KDM5A
1.03641e-08	0.0208059	0.129	0.123	2.391e-05	0	NCOA2
1.04334e-08	0.0139228	0.115	0.112	2.40698e-05	0	PLCB2
1.12384e-08	0.0503109	0.174	0.154	2.5927e-05	0	PUM2
1.13571e-08	-0.178142	0.378	0.422	2.62009e-05	0	CD74
1.16958e-08	0.0448862	0.293	0.277	2.69822e-05	0	OGT
1.20007e-08	0.0599184	0.22	0.197	2.76855e-05	0	CSGALNACT2
1.29841e-08	0.0450479	0.219	0.206	2.99544e-05	0	SLFN13
1.3047e-08	0.0780285	0.256	0.237	3.00995e-05	0	TRIM44
1.31082e-08	0.0124549	0.126	0.125	3.02406e-05	0	POM121C
1.39454e-08	-0.059454	0.186	0.202	3.2172e-05	0	GRK6
1.41906e-08	0.0527033	0.135	0.121	3.27377e-05	0	ARID1B
1.47783e-08	0.0262418	0.199	0.195	3.40936e-05	0	BRWD1
1.49156e-08	-0.123523	0.421	0.475	3.44102e-05	0	UBA52
1.5136e-08	-0.118692	0.414	0.469	3.49188e-05	0	RPL27
1.6216e-08	0.0596727	0.206	0.181	3.74104e-05	0	EIF4G3
1.66677e-08	0.141738	0.492	0.441	3.84523e-05	0	HP1BP3
1.86071e-08	0.013698	0.233	0.227	4.29266e-05	0	LPP
1.89621e-08	0.0716047	0.12	0.097	4.37455e-05	0	PARP9
1.90715e-08	0.0728967	0.352	0.321	4.39979e-05	0	MCTP2
2.12701e-08	0.185444	0.243	0.163	4.90701e-05	0	TMIGD2
2.41515e-08	0.0998708	0.269	0.221	5.57175e-05	0	BTN3A1
2.45196e-08	0.0466939	0.132	0.118	5.65667e-05	0	WDFY1
2.64167e-08	0.114781	0.48	0.431	6.09433e-05	0	CELF2
2.81e-08	0.0517622	0.346	0.328	6.48267e-05	0	GOLGA4
3.0779e-08	0.125723	0.472	0.424	7.10072e-05	0	ARPC5
3.10956e-08	0.128352	0.446	0.4	7.17375e-05	0	SERPINB1
3.24515e-08	0.0659181	0.195	0.178	7.48657e-05	0	MAN1A2
3.46767e-08	0.0599544	0.267	0.241	7.99991e-05	0	TM9SF3
3.48373e-08	0.136681	0.485	0.432	8.03696e-05	0	CTSC
3.52128e-08	0.116265	0.488	0.43	8.12359e-05	0	ARL4C
3.86777e-08	0.125535	0.328	0.27	8.92295e-05	0	SSBP3
4.5419e-08	0.0641977	0.17	0.156	0.000104782	0	PPM1K
4.77671e-08	0.087233	0.282	0.241	0.000110199	0	CTBP2
4.83082e-08	0.12226	0.383	0.328	0.000111447	0	RPS4Y1
4.9715e-08	-0.129342	0.423	0.471	0.000114693	0	RPL24
5.16667e-08	-0.0740815	0.177	0.196	0.000119195	0	OCIAD2
5.60126e-08	-0.124784	0.397	0.449	0.000129221	0	RPL4
5.93596e-08	0.0274767	0.144	0.138	0.000136943	0	DDB1
6.24641e-08	0.0767957	0.222	0.203	0.000144105	0	DTHD1
6.42036e-08	-0.129606	0.233	0.275	0.000148118	0	ILF3-AS1
6.42337e-08	0.10951	0.475	0.416	0.000148187	0	AES
6.7548e-08	0.0741192	0.194	0.171	0.000155833	0	MARK3
7.15989e-08	0.0330582	0.123	0.113	0.000165179	0	DENND4C
7.2851e-08	0.13045	0.422	0.391	0.000168067	0	PRKCH
7.80632e-08	0.0198825	0.14	0.131	0.000180092	0	TMEM167B
8.03357e-08	0.136405	0.447	0.371	0.000185334	0	CARD16
8.69225e-08	0.0759623	0.213	0.189	0.00020053	0	PARP15
8.92655e-08	0.112611	0.461	0.396	0.000205935	0	PSAP
9.48148e-08	0.106179	0.28	0.237	0.000218738	0	ZNF276
9.7969e-08	0.0373036	0.109	0.096	0.000226015	0	TSHZ1
9.82028e-08	0.0930261	0.439	0.42	0.000226554	0	ANKRD11
9.86863e-08	0.0450499	0.174	0.165	0.000227669	0	ATP8A1
1.02883e-07	-0.0036046	0.114	0.122	0.000237351	0	NCOA3
1.036e-07	0.0911049	0.345	0.301	0.000239005	0	RASSF5
1.13225e-07	0.10818	0.46	0.418	0.00026121	0	BPTF
1.15883e-07	0.12763	0.308	0.246	0.000267343	0	RAP2B
1.18912e-07	0.0938287	0.352	0.311	0.000274329	0	SPTAN1
1.19855e-07	0.073172	0.296	0.276	0.000276506	0	SLFN12L
1.28702e-07	0.0471644	0.144	0.128	0.000296916	0	TBC1D5
1.38592e-07	0.0824446	0.244	0.214	0.000319733	0	SHOC2
1.48149e-07	0.112263	0.328	0.268	0.00034178	0	MXD4
1.49001e-07	0.0737157	0.266	0.235	0.000343746	0	RABGAP1L
1.54988e-07	0.110662	0.472	0.439	0.000357557	0	SCAF11
1.61033e-07	0.0351671	0.198	0.193	0.000371503	0	INPP4A
1.62177e-07	0.071955	0.211	0.189	0.000374143	0	VPS36
1.6588e-07	0.0682599	0.457	0.421	0.000382686	0	MACF1
1.68365e-07	0.0663455	0.212	0.192	0.000388417	0	DDX39B
1.69584e-07	0.0572695	0.274	0.254	0.00039123	0	ELF2
1.74238e-07	0.0810269	0.306	0.277	0.000401968	0	SEMA4D
1.74646e-07	0.122148	0.503	0.45	0.000402909	0	HLA-A
1.78923e-07	0.0864356	0.236	0.203	0.000412774	0	FAM111A
1.79932e-07	0.0904066	0.437	0.396	0.000415104	0	AKNA
1.83322e-07	0.0695065	0.21	0.185	0.000422923	0	THUMPD3-AS1
1.84606e-07	0.0260932	0.162	0.157	0.000425885	0	NPEPPS
1.86777e-07	0.138901	0.382	0.318	0.000430895	0	PTGDR
1.89744e-07	0.0697622	0.237	0.215	0.000437739	0	TGFBR2
1.94506e-07	-0.151015	0.401	0.457	0.000448726	0	CCNL1
2.00676e-07	0.129421	0.364	0.339	0.000462961	0	HIST1H1D
2.01776e-07	0.0525661	0.137	0.121	0.000465497	0	ATAD1
2.27449e-07	0.0723034	0.366	0.338	0.000524725	0	ARAP2
2.32232e-07	0.0312464	0.138	0.129	0.000535758	0	UBA6
2.33476e-07	0.0456337	0.144	0.13	0.000538628	0	TNRC6A
2.35448e-07	0.0343942	0.178	0.169	0.000543178	0	SMAD2
2.41331e-07	0.080952	0.203	0.174	0.000556751	0	STT3B
2.43247e-07	0.0650563	0.253	0.225	0.000561171	0	PRRC2B
2.4682e-07	0.1155	0.499	0.452	0.000569414	0	HLA-B
2.57518e-07	0.0363188	0.1	0.09	0.000594094	0	UTP3
2.71598e-07	0.104694	0.275	0.239	0.000626577	0	RASA3
2.73116e-07	0.0251238	0.115	0.11	0.000630078	0	EEA1
2.78934e-07	0.0849703	0.281	0.243	0.000643501	0	PCMTD1
2.80162e-07	0.0246436	0.151	0.143	0.000646333	0	NCOA4
2.96246e-07	0.0679656	0.383	0.347	0.00068344	0	SH3GLB1
3.29982e-07	0.0655166	0.246	0.22	0.000761269	0	G3BP1
3.30932e-07	0.0884399	0.475	0.421	0.000763459	0	CLIC1
3.36604e-07	0.135006	0.45	0.391	0.000776546	0	TCF25
3.46895e-07	0.100209	0.418	0.366	0.000800288	0	TFDP2
3.64924e-07	0.0632581	0.309	0.286	0.00084188	0	SRSF4
3.65817e-07	0.0411578	0.224	0.206	0.00084394	0	SATB1
3.91863e-07	0.0251325	0.102	0.092	0.000904028	0	DPYSL2
3.93048e-07	0.054229	0.239	0.222	0.000906761	0	ZFC3H1
3.97432e-07	0.0206844	0.124	0.119	0.000916877	0	PLEKHB2
4.04145e-07	0.0997181	0.429	0.403	0.000932363	0	KIAA1551
4.26631e-07	0.0947177	0.258	0.212	0.000984239	0	LASP1
4.31048e-07	0.121354	0.349	0.299	0.000994427	0	STOM
4.31567e-07	0.0907885	0.177	0.15	0.000995625	0	RP11-81H14.2
4.53255e-07	0.0465009	0.295	0.286	0.00104566	0	ASH1L
4.62997e-07	0.0399369	0.126	0.11	0.00106813	0	DUSP22
4.63232e-07	-0.0689517	0.157	0.165	0.00106868	0	ARL4A
4.65268e-07	0.188937	0.372	0.292	0.00107337	0	FGR
4.83947e-07	0.0675464	0.188	0.164	0.00111647	0	SAFB
4.91589e-07	0.142901	0.463	0.405	0.00113409	0	ALOX5AP
4.99288e-07	0.132313	0.469	0.423	0.00115186	0	TLN1
5.08483e-07	0.110972	0.367	0.314	0.00117307	0	TBX21
5.23814e-07	0.126528	0.475	0.411	0.00120844	0	MBP
5.50117e-07	0.0723435	0.18	0.149	0.00126912	0	BTN3A3
5.56564e-07	0.138048	0.47	0.399	0.00128399	0	TBC1D10C
5.79307e-07	0.022295	0.192	0.18	0.00133646	0	RAD23B
5.84436e-07	0.0778776	0.162	0.13	0.00134829	0	KMT5B
6.22091e-07	0.00859227	0.17	0.175	0.00143516	0	DMTF1
6.36035e-07	0.0638243	0.268	0.251	0.00146733	0	NCOA1
6.42086e-07	0.110672	0.442	0.409	0.00148129	0	VPS13C
6.50249e-07	0.0302195	0.103	0.092	0.00150013	0	NUMB
6.60904e-07	-0.0879121	0.289	0.303	0.00152471	0	RPL22L1
6.7029e-07	0.052568	0.118	0.104	0.00154636	0	USP25
6.9201e-07	-0.11203	0.346	0.363	0.00159647	0	YPEL5
7.01423e-07	0.0971047	0.163	0.128	0.00161818	0	CRLF3
7.28286e-07	0.0523114	0.246	0.23	0.00168016	0	DOCK10
7.30439e-07	0.106663	0.479	0.421	0.00168512	0	GZMM
7.686e-07	-0.107942	0.374	0.414	0.00177316	0	TRDC
7.7057e-07	0.111447	0.485	0.436	0.00177771	0	ACTR2
7.89974e-07	0.0517959	0.149	0.131	0.00182247	0	RERE
7.96943e-07	0.0137886	0.155	0.15	0.00183855	0	RPAP2
7.99418e-07	0.0452113	0.321	0.301	0.00184426	0	GPATCH8
8.00069e-07	0.0596305	0.311	0.303	0.00184576	0	CCSER2
9.11045e-07	0.0877607	0.393	0.361	0.00210178	0	EPB41
9.3187e-07	0.0129472	0.134	0.136	0.00214982	0	LPIN1
9.53925e-07	0.0506747	0.191	0.176	0.0022007	0	AP3B1
9.80768e-07	0.0987548	0.259	0.224	0.00226263	0	USP28
9.82597e-07	0.0389641	0.141	0.129	0.00226685	0	CRIPT
9.92843e-07	0.039999	0.201	0.193	0.00229049	0	ZNF652
1.00477e-06	0.0750523	0.348	0.31	0.002318	0	ZFP36L1
1.01656e-06	0.111976	0.338	0.28	0.0023452	0	LAMP1
1.02478e-06	0.0908457	0.331	0.289	0.00236416	0	CLINT1
1.07847e-06	0.0530228	0.282	0.27	0.00248804	0	POLR2J3
1.11586e-06	0.0604073	0.233	0.219	0.0025743	0	CSNK1D
1.1423e-06	0.117396	0.498	0.449	0.00263528	0	HLA-C
1.22093e-06	0.0490575	0.187	0.171	0.00281669	0	FBXO9
1.23664e-06	0.0458587	0.148	0.134	0.00285292	0	C5orf24
1.33095e-06	0.0240319	0.111	0.108	0.00307051	0	SFI1
1.35374e-06	0.0783305	0.393	0.365	0.00312309	0	ANKRD44
1.36424e-06	0.0265748	0.142	0.136	0.00314729	0	CUL5
1.38819e-06	0.0378745	0.216	0.203	0.00320255	0	TERF1
1.41945e-06	0.120672	0.325	0.262	0.00327466	0	FCRL6
1.44379e-06	0.0200263	0.208	0.21	0.00333082	0	MAP4
1.45746e-06	0.0367749	0.169	0.16	0.00336236	0	FGD5-AS1
1.50727e-06	0.026271	0.174	0.168	0.00347728	0	WDR26
1.53144e-06	0.118391	0.46	0.403	0.00353302	0	FAM65B
1.56275e-06	0.0883354	0.427	0.388	0.00360527	0	ROCK1
1.7077e-06	0.0968417	0.491	0.438	0.00393967	0	RAC2
1.71915e-06	0.118788	0.238	0.193	0.00396609	0	ZCCHC17
1.73095e-06	0.129366	0.287	0.238	0.00399329	0	LPCAT1
1.7664e-06	0.0479759	0.144	0.125	0.00407509	0	DTX3L
1.76741e-06	-0.00207583	0.129	0.129	0.00407742	0	MRPS10
1.76834e-06	0.0373925	0.241	0.227	0.00407957	0	MBD4
1.78457e-06	0.102349	0.476	0.433	0.004117	0	MTPN
1.83809e-06	0.0583838	0.322	0.296	0.00424047	0	UHMK1
1.84811e-06	0.12098	0.449	0.409	0.00426359	0	PPP1R12A
1.86479e-06	-0.11328	0.404	0.461	0.00430208	0	RPL31
1.86978e-06	0.0720929	0.122	0.102	0.00431359	0	CCDC90B
1.88657e-06	0.0745251	0.277	0.252	0.00435232	0	CEP350
1.94989e-06	0.0877648	0.448	0.419	0.00449839	0	ADD3
2.02919e-06	0.0161399	0.246	0.252	0.00468135	0	RNF115
2.15686e-06	0.094009	0.48	0.429	0.00497588	0	ARPC3
2.20233e-06	-0.16272	0.329	0.372	0.00508078	0	ZFP36
2.20978e-06	0.0742583	0.244	0.216	0.00509796	0	DOCK11
2.2171e-06	0.0177549	0.216	0.212	0.00511485	0	SPAG9
2.22619e-06	0.079715	0.137	0.116	0.00513582	0	KCTD10
2.23877e-06	0.103231	0.397	0.357	0.00516485	0	RAB8B
2.31696e-06	0.0951379	0.258	0.221	0.00534523	0	CFAP97
2.32619e-06	0.0425251	0.218	0.2	0.00536652	0	RAPGEF1
2.38025e-06	0.0729415	0.245	0.224	0.00549123	0	TOP2B
2.39242e-06	0.0118554	0.133	0.133	0.0055193	0	UFL1
2.39964e-06	0.0664301	0.291	0.261	0.00553597	0	BAZ1A
2.39969e-06	0.0931952	0.408	0.372	0.00553609	0	GPR65
2.48284e-06	0.0158099	0.144	0.142	0.00572791	0	FOXJ3
2.49189e-06	0.124106	0.282	0.222	0.00574879	0	ICAM2
2.56569e-06	0.0983359	0.338	0.3	0.00591904	0	GTF2I
2.65354e-06	0.0341751	0.211	0.191	0.00612171	0	FBXL5
2.76138e-06	0.0269337	0.189	0.183	0.0063705	0	UBE3A
2.82528e-06	0.0662991	0.292	0.27	0.00651793	0	LYST
2.83535e-06	0.116684	0.318	0.266	0.00654115	0	SLAMF7
2.84012e-06	0.0635506	0.197	0.181	0.00655215	0	SPATA13
2.91442e-06	0.0431333	0.163	0.147	0.00672356	0	STK39
2.9405e-06	0.0741765	0.371	0.343	0.00678374	0	LBR
3.02491e-06	-0.11012	0.421	0.481	0.00697848	0	RPL29
3.32428e-06	0.0907954	0.294	0.262	0.00766912	0	HIPK1
3.43734e-06	0.0392477	0.346	0.32	0.00792994	0	WAC
3.54362e-06	0.035292	0.209	0.199	0.00817512	0	PLEKHA2
3.55157e-06	0.0862699	0.344	0.323	0.00819348	0	ATF7IP
3.56076e-06	0.0328733	0.108	0.098	0.00821467	0	SPG20
3.65756e-06	-0.0686897	0.258	0.277	0.008438	0	SNHG8
3.70798e-06	-0.111042	0.415	0.465	0.0085543	0	NACA
3.71153e-06	0.0477826	0.292	0.281	0.00856251	0	KANSL1
3.86834e-06	0.0409336	0.243	0.232	0.00892425	0	ODF2L
4.00578e-06	0.0427142	0.145	0.131	0.00924133	0	ADNP
4.09367e-06	0.0833914	0.416	0.384	0.00944411	0	APOL6
4.15617e-06	0.0276959	0.152	0.143	0.00958829	0	GPBP1L1
4.22765e-06	-0.163054	0.376	0.417	0.00975318	0	ZFP36L2
4.32863e-06	0.0550152	0.223	0.203	0.00998614	0	XPO1
4.37433e-06	0.023685	0.139	0.132	0.0100916	0	DPYD
4.92697e-06	0.0888718	0.43	0.387	0.0113665	0	PTPRA
4.95632e-06	0.0135038	0.169	0.165	0.0114342	0	PHF14
5.23195e-06	0.10736	0.467	0.43	0.0120701	0	PSMB9
5.25155e-06	0.0250839	0.246	0.24	0.0121153	0	RBM5
5.46785e-06	0.0890694	0.254	0.217	0.0126143	0	ADH5
5.48691e-06	0.0461324	0.239	0.23	0.0126583	0	FRYL
5.50547e-06	0.0284675	0.262	0.247	0.0127011	0	ACIN1
5.58753e-06	-0.206478	0.368	0.427	0.0128904	0	PIK3R1
5.71152e-06	0.0578199	0.211	0.192	0.0131765	0	SP3
5.92271e-06	0.0780345	0.467	0.417	0.0136637	0	N4BP2L2
6.19154e-06	0.0699996	0.369	0.341	0.0142839	0	ADD1
6.21936e-06	-0.118429	0.396	0.439	0.0143481	0	RBM3
6.24106e-06	0.0824593	0.244	0.214	0.0143981	0	FGD3
6.25813e-06	0.0842615	0.424	0.404	0.0144375	0	ZNF207
7.04426e-06	-0.0431168	0.197	0.202	0.0162511	0	PSTPIP1
7.13304e-06	0.0548356	0.271	0.253	0.0164559	0	R3HDM2
7.42398e-06	0.0554575	0.255	0.242	0.0171271	0	ABI1
7.43567e-06	0.0984955	0.463	0.431	0.0171541	0	MPHOSPH8
7.47531e-06	0.069862	0.255	0.225	0.0172455	0	CLTA
7.8373e-06	0.0468396	0.153	0.134	0.0180806	0	STX16
8.0532e-06	0.0467135	0.175	0.156	0.0185787	0	PICALM
8.24058e-06	0.0844428	0.449	0.416	0.019011	0	BRD7
8.49273e-06	0.0690601	0.214	0.191	0.0195927	0	SERINC3
8.61712e-06	0.113923	0.403	0.355	0.0198797	0	GLRX
8.64036e-06	-0.116412	0.395	0.438	0.0199333	0	GAPDH
8.90802e-06	0.0527572	0.169	0.157	0.0205508	0	MYSM1
8.99696e-06	0.0743401	0.307	0.267	0.020756	0	TAF15
9.12821e-06	-0.146897	0.391	0.437	0.0210588	0	HSPA5
9.1432e-06	0.0640885	0.24	0.213	0.0210934	0	ZNF106
9.51919e-06	0.0756022	0.207	0.178	0.0219608	0	NARS
9.54435e-06	0.0320908	0.182	0.166	0.0220188	0	ZNF24
9.61453e-06	0.00907014	0.1	0.098	0.0221807	0	MEF2A
9.91944e-06	0.0543573	0.193	0.175	0.0228841	0	DYRK2
9.95232e-06	0.103291	0.462	0.402	0.02296	0	METRNL
9.96982e-06	0.0174265	0.131	0.126	0.0230004	0	CREB1
1.00806e-05	-0.0599429	0.115	0.128	0.0232559	0	NEU1
1.01183e-05	0.0296893	0.162	0.157	0.0233429	0	PNKP
1.01583e-05	0.0627413	0.318	0.293	0.0234351	0	RSF1
1.01653e-05	-0.120402	0.395	0.446	0.0234514	0	MT-ND4L
1.04289e-05	0.0786894	0.371	0.341	0.0240594	0	VPS4B
1.05675e-05	0.100634	0.474	0.437	0.0243793	0	GZMA
1.11362e-05	-0.0969161	0.391	0.429	0.0256913	0	GLTSCR2
1.12582e-05	0.00414322	0.121	0.123	0.0259727	0	RUNX1
1.1274e-05	0.0403319	0.112	0.099	0.0260091	0	GMPS
1.1288e-05	0.0577905	0.132	0.118	0.0260413	0	GIMAP6
1.14919e-05	0.0935584	0.488	0.442	0.0265119	0	UBB
1.17725e-05	0.0993987	0.479	0.436	0.0271591	0	ARL6IP5
1.31426e-05	0.162866	0.367	0.285	0.03032	0	CEBPD
1.31729e-05	0.0572207	0.361	0.347	0.0303898	0	TTC14
1.36848e-05	0.131374	0.43	0.354	0.0315709	0	PPP1R18
1.37295e-05	0.0392694	0.271	0.266	0.031674	0	SETD2
1.38583e-05	0.0483984	0.277	0.249	0.0319712	0	SNRK
1.42793e-05	0.05093	0.323	0.312	0.0329423	0	ZNF292
1.44159e-05	0.0321005	0.153	0.143	0.0332575	0	ZNF131
1.45687e-05	0.0813415	0.488	0.445	0.03361	0	ITGAL
1.45945e-05	0.108898	0.464	0.423	0.0336694	0	GNG2
1.46147e-05	0.0740583	0.158	0.13	0.0337161	0	ST6GAL1
1.47562e-05	0.0571625	0.362	0.325	0.0340425	0	PRKAR1A
1.51368e-05	0.0590098	0.263	0.241	0.0349205	0	MIS18BP1
1.51422e-05	0.0174871	0.21	0.201	0.0349331	0	BAZ2A
1.52479e-05	-0.142867	0.354	0.405	0.0351769	0	KLF6
1.53008e-05	0.107278	0.472	0.422	0.035299	0	YPEL3
1.53853e-05	-0.021063	0.195	0.204	0.0354939	0	RBM26
1.53887e-05	0.0630755	0.37	0.347	0.0355018	0	EIF3A
1.56757e-05	0.089197	0.399	0.368	0.0361638	0	YTHDC1
1.60109e-05	0.0637124	0.318	0.301	0.0369371	0	CCDC88C
1.63712e-05	0.024143	0.145	0.14	0.0377683	0	ZMYND11
1.66962e-05	0.0366899	0.155	0.143	0.0385182	0	ARNTL
1.69417e-05	0.0967457	0.398	0.351	0.0390846	0	SEPT9
1.79219e-05	-0.0277477	0.179	0.192	0.0413458	0	TUBGCP2
1.81658e-05	0.062905	0.341	0.323	0.0419084	0	USP34
1.86308e-05	0.0714611	0.146	0.121	0.0429813	0	PIK3AP1
1.88289e-05	0.0997285	0.461	0.413	0.0434383	0	CTSD
1.90762e-05	0.0857131	0.441	0.411	0.0440088	0	TGOLN2
1.99714e-05	0.029076	0.161	0.154	0.0460741	0	TM9SF2
2.02518e-05	0.0771071	0.289	0.268	0.0467209	0	PRKDC
2.04372e-05	0.0972905	0.48	0.431	0.0471485	0	IFITM2
2.05875e-05	0.0737318	0.207	0.18	0.0474954	0	NCR1
2.0707e-05	0.0471371	0.247	0.23	0.047771	0	MARCH7
2.07471e-05	0.0714635	0.311	0.282	0.0478635	0	LCP2
2.08407e-05	-0.0209988	0.149	0.168	0.0480795	0	GPRIN3
2.12241e-05	0.0510722	0.201	0.183	0.0489641	0	SP140L
2.22028e-05	0.066418	0.216	0.195	0.0512218	0	CCNK
2.2424e-05	0.0529561	0.235	0.208	0.0517322	0	STIM2
2.24501e-05	0.0786193	0.146	0.119	0.0517923	0	MRFAP1L1
2.25479e-05	0.093308	0.452	0.41	0.0520179	0	IL2RG
2.25829e-05	0.105287	0.465	0.429	0.0520988	0	LIMD2
2.30529e-05	0.0411695	0.253	0.228	0.053183	0	SUZ12
2.36252e-05	-0.0176963	0.096	0.105	0.0545033	0	RP11-347P5.1
2.37344e-05	0.0848564	0.374	0.334	0.0547552	0	SAMHD1
2.37497e-05	0.100132	0.304	0.264	0.0547906	0	UBE2F
2.40502e-05	0.0764523	0.331	0.304	0.0554837	0	STAG2
2.48572e-05	0.0475577	0.392	0.364	0.0573456	0	RAD21
2.4904e-05	0.114767	0.385	0.339	0.0574535	0	AOAH
2.50383e-05	0.025733	0.29	0.276	0.0577635	0	FRG1
2.59447e-05	-0.116078	0.324	0.345	0.0598545	0	HLA-DPB1
2.6061e-05	0.0452897	0.414	0.405	0.0601228	0	PCSK7
2.69436e-05	0.021743	0.102	0.096	0.062159	0	CERK
2.70431e-05	0.0588444	0.316	0.289	0.0623884	0	PTPRE
2.71958e-05	0.0406364	0.238	0.223	0.0627408	0	RBM6
2.74535e-05	0.0890554	0.331	0.297	0.0633352	0	RBL2
2.74749e-05	0.0956497	0.464	0.429	0.0633846	0	CAP1
2.7673e-05	0.0361506	0.191	0.178	0.0638417	0	FAM208A
2.81281e-05	0.0686367	0.398	0.358	0.0648915	0	CNOT6L
2.8548e-05	0.0310915	0.259	0.253	0.0658603	0	CBLB
2.94475e-05	0.0493938	0.159	0.148	0.0679354	0	PPIL2
2.95202e-05	0.0739232	0.249	0.216	0.0681031	0	EIF4EBP2
2.9677e-05	0.0722207	0.304	0.281	0.0684649	0	CCDC69
2.97733e-05	0.0312822	0.104	0.096	0.0686871	0	SMC4
3.0088e-05	0.0955665	0.303	0.262	0.0694129	0	CCND2
3.10629e-05	-0.107974	0.27	0.283	0.0716622	0	NR4A2
3.19065e-05	0.0950249	0.219	0.179	0.0736084	0	FCMR
3.19368e-05	0.0607723	0.187	0.161	0.0736781	0	PILRB
3.26733e-05	0.0381074	0.14	0.126	0.0753772	0	COMMD3
3.31536e-05	0.0407422	0.41	0.387	0.0764853	0	REL
3.34736e-05	0.0546567	0.118	0.102	0.0772237	0	RB1
3.38429e-05	0.0385289	0.26	0.249	0.0780756	0	TRIP12
3.4496e-05	0.0214321	0.252	0.242	0.0795822	0	PHIP
3.45785e-05	0.0334479	0.262	0.263	0.0797725	0	KMT2C
3.58058e-05	0.0839372	0.471	0.424	0.0826041	0	FLNA
3.59279e-05	0.0794726	0.145	0.116	0.0828856	0	FAM134C
3.59928e-05	0.0363916	0.282	0.272	0.0830354	0	CEBPZ
3.67247e-05	0.0264846	0.289	0.283	0.0847238	0	NUFIP2
3.72228e-05	0.00582516	0.108	0.107	0.0858729	0	NGDN
3.90799e-05	0.036183	0.19	0.17	0.0901573	0	PHACTR4
3.98452e-05	0.0423513	0.156	0.139	0.091923	0	UBL3
4.01534e-05	0.131163	0.277	0.217	0.0926338	0	ABI3
4.02871e-05	0.0609151	0.29	0.269	0.0929423	0	UPF2
4.04197e-05	0.0602047	0.338	0.315	0.0932483	0	TRAPPC10
4.049e-05	0.129224	0.46	0.398	0.0934105	0	OSTF1
4.06823e-05	0.0666746	0.295	0.272	0.093854	0	KAT6B
4.09715e-05	-0.103213	0.406	0.444	0.0945212	0	TOMM7
4.12383e-05	0.0121634	0.178	0.173	0.0951367	0	BCL9L
4.13983e-05	-0.101099	0.214	0.234	0.0955059	0	IFRD1
4.37111e-05	0.0389606	0.202	0.189	0.100841	0	JARID2
4.40643e-05	0.0555612	0.185	0.16	0.101656	0	UBLCP1
4.50433e-05	0.032915	0.167	0.157	0.103915	0	GMCL1
4.52242e-05	0.0860939	0.442	0.404	0.104332	0	IQGAP2
4.61373e-05	0.100812	0.248	0.205	0.106439	0	MAT2B
4.61724e-05	-0.103505	0.347	0.37	0.10652	0	LYAR
4.76071e-05	0.00399948	0.143	0.139	0.109829	0	YES1
4.77172e-05	0.0392796	0.211	0.197	0.110084	0	SMARCC2
4.8091e-05	0.0885954	0.473	0.429	0.110946	0	NUCKS1
4.81785e-05	0.0312723	0.25	0.247	0.111148	0	GOLGB1
4.8462e-05	0.098258	0.364	0.323	0.111802	0	SH3BP5
4.99735e-05	0.051519	0.353	0.327	0.115289	0	MDM4
5.00462e-05	0.0896939	0.452	0.406	0.115457	0	PRMT2
5.03535e-05	-0.128015	0.266	0.29	0.116166	0	HLA-DPA1
5.15889e-05	0.00317805	0.231	0.23	0.119016	0	CWF19L2
5.23207e-05	-0.00537439	0.173	0.176	0.120704	0	ARID5B
5.24659e-05	0.0624263	0.192	0.167	0.121039	0	ATP6V1E1
5.26849e-05	0.0458711	0.318	0.304	0.121544	0	XRN1
5.41229e-05	0.0134052	0.207	0.205	0.124861	0	TNIK
5.48495e-05	-0.0111218	0.168	0.166	0.126538	0	TMEM14B
5.61912e-05	0.0990161	0.456	0.408	0.129633	0	ETS1
5.72119e-05	0.068349	0.286	0.262	0.131988	0	BBX
5.77305e-05	-0.102418	0.291	0.322	0.133184	0	HSPE1
5.90347e-05	-0.00426953	0.152	0.151	0.136193	0	ARF4
5.90812e-05	0.0538818	0.27	0.247	0.1363	0	NCKAP1L
5.95645e-05	0.0662065	0.341	0.304	0.137415	0	FOXP1
6.25283e-05	0.0369795	0.123	0.111	0.144253	0	GALNT3
6.45338e-05	0.00756634	0.125	0.121	0.148879	0	SMG6
6.48812e-05	0.08448	0.474	0.441	0.149681	0	FYB
6.50349e-05	-0.0895937	0.389	0.412	0.150036	0	FXYD5
6.70977e-05	0.0950061	0.479	0.442	0.154794	0	FAM49B
6.8881e-05	0.0306623	0.162	0.152	0.158908	0	FLI1
6.91528e-05	0.110198	0.221	0.178	0.159536	0	CYB5B
7.25764e-05	0.108465	0.47	0.438	0.167434	0	SERBP1
7.33643e-05	0.0712898	0.447	0.411	0.169251	0	IK
7.46572e-05	0.0356884	0.118	0.104	0.172234	0	ARHGEF9
7.58495e-05	-0.0045502	0.117	0.121	0.174985	0	SIK3
7.60489e-05	-0.0750733	0.374	0.385	0.175445	0	LCK
7.71681e-05	-0.00286201	0.105	0.107	0.178027	0	MAPK14
7.76225e-05	0.067911	0.245	0.219	0.179075	0	VAV3
7.89105e-05	0.0827736	0.48	0.429	0.182046	0	ITM2B
8.24467e-05	0.137965	0.298	0.236	0.190204	0	HMOX2
8.27277e-05	-0.0094178	0.148	0.154	0.190853	0	CXorf38
8.30341e-05	0.0428662	0.174	0.161	0.19156	0	PDCD6IP
8.41698e-05	0.0806932	0.157	0.124	0.19418	0	KIFAP3
8.43897e-05	0.0146044	0.134	0.131	0.194687	0	ARL14EP
8.55807e-05	0.0441625	0.259	0.236	0.197435	0	ITCH
8.80006e-05	0.0344407	0.283	0.283	0.203017	0	PARP14
8.84421e-05	0.0303341	0.177	0.162	0.204036	0	CALCOCO1
9.01561e-05	0.0518974	0.18	0.159	0.20799	0	RNF216
9.5581e-05	0.129482	0.432	0.371	0.220505	0	RHOC
9.71452e-05	0.0676894	0.254	0.226	0.224114	0	ZNF655
9.71559e-05	0.0787504	0.261	0.235	0.224139	0	LPGAT1
9.80507e-05	0.0824416	0.495	0.465	0.226203	0	MYO1F
9.86257e-05	0.044544	0.189	0.175	0.22753	0	DCAF5
0.000101197	0.00475791	0.142	0.139	0.233462	0	ADRB2
0.00010151	0.0875375	0.462	0.42	0.234185	0	ARGLU1
0.000102055	0.0863712	0.468	0.435	0.23544	0	LSP1
0.000103106	-0.0689837	0.21	0.23	0.237866	0	THOC7
0.000103359	0.0315442	0.308	0.303	0.23845	0	RFC1
0.000108645	0.0359604	0.239	0.223	0.250644	0	REST
0.00010899	0.0566549	0.28	0.264	0.251439	0	CHD3
0.000110786	-0.0387279	0.133	0.139	0.255584	0	WDR45
0.000111793	-0.109464	0.436	0.476	0.257906	0	MT-CO2
0.000117726	0.0741717	0.159	0.133	0.271593	0	ILKAP
0.000119343	0.03262	0.178	0.176	0.275325	0	SPTBN1
0.000132417	0.0119532	0.19	0.182	0.305487	0	SAP30BP
0.000133965	0.0844801	0.224	0.198	0.309057	0	CDC5L
0.000134887	-0.0763678	0.421	0.47	0.311183	0	RPS11
0.000135938	0.0338188	0.163	0.148	0.313609	0	MRPS18C
0.000136098	0.0211295	0.151	0.14	0.313979	0	DYRK1A
0.000136257	-0.0015286	0.115	0.107	0.314344	0	PPP1R11
0.000136335	0.0188369	0.18	0.183	0.314524	0	ATXN7
0.00014255	0.0111999	0.346	0.336	0.328862	0	TGFBR3
0.000142911	0.0536208	0.206	0.182	0.329696	0	PBRM1
0.000144631	-0.0735904	0.397	0.41	0.333664	0	TSPO
0.000145233	0.093097	0.229	0.193	0.335052	0	RAB37
0.000148692	0.0814838	0.47	0.436	0.343032	0	TPM3
0.000148912	0.0608208	0.353	0.313	0.343539	0	WSB1
0.000149413	0.0869205	0.414	0.37	0.344696	0	ARHGEF1
0.000152445	0.0652087	0.338	0.303	0.35169	0	STAT4
0.000152827	0.0824575	0.48	0.453	0.352572	0	CALM1
0.000153249	0.0569377	0.249	0.221	0.353544	0	CGGBP1
0.000154579	0.0695716	0.407	0.368	0.356615	0	SLTM
0.000154953	0.0287001	0.259	0.251	0.357477	0	CDC40
0.000155863	0.0486754	0.144	0.128	0.359577	0	SNX5
0.000160407	0.0581016	0.239	0.21	0.37006	0	FYTTD1
0.000162949	0.0948819	0.435	0.406	0.375924	0	CAST
0.000163689	0.0197406	0.149	0.148	0.377631	0	PUS7L
0.000165474	0.0970369	0.448	0.401	0.381747	0	NEAT1
0.000167528	0.0104723	0.106	0.102	0.386486	0	UBXN2A
0.00017019	0.0310143	0.237	0.232	0.392629	0	SERINC1
0.000170194	0.0945008	0.488	0.451	0.392636	0	ATP6V0E1
0.000171699	0.0540463	0.344	0.327	0.396109	0	MLLT6
0.00017495	0.0519458	0.172	0.15	0.403611	0	SLAIN2
0.000176182	0.0814738	0.486	0.445	0.406451	0	TYROBP
0.000177049	-0.0864727	0.317	0.351	0.408453	0	YME1L1
0.000178822	0.069085	0.319	0.299	0.412543	0	SRPK2
0.000181791	0.0798732	0.344	0.313	0.419392	0	CHURC1
0.000189148	0.0646226	0.134	0.108	0.436365	0	OSTM1
0.000189953	0.073887	0.309	0.271	0.438221	0	PPP3CA
0.000193267	0.0485364	0.361	0.349	0.445867	0	IKZF3
0.000194817	0.0844097	0.32	0.287	0.449442	0	SUPT16H
0.000197851	-0.101235	0.426	0.459	0.456442	0	EEF1D
0.000198194	0.0366401	0.187	0.17	0.457233	0	MAP3K2
0.000199798	0.067173	0.368	0.328	0.460934	0	PTPN22
0.000202183	0.0574983	0.429	0.411	0.466436	0	ZRANB2
0.000202866	0.0474707	0.142	0.12	0.468011	0	KPNA3
0.00020321	0.0844924	0.48	0.458	0.468805	0	AAK1
0.0002054	-0.014457	0.205	0.213	0.473857	0	DDHD1
0.00020615	-0.0378292	0.14	0.151	0.475589	0	HIF1A
0.00021084	-0.0191507	0.237	0.227	0.486408	0	MIF
0.000211934	0.0745342	0.465	0.443	0.488932	0	CFLAR
0.000225252	-0.00924504	0.226	0.229	0.519656	0	POLR2A
0.000226333	0.100001	0.437	0.387	0.522151	0	C5orf56
0.000235834	0.081424	0.481	0.443	0.54407	0	YWHAZ
0.000249877	0.0384019	0.134	0.122	0.576466	0	SNAP29
0.000250062	0.0368361	0.357	0.343	0.576894	0	OSBPL8
0.000252475	0.0565957	0.383	0.369	0.58246	0	MGEA5
0.000256702	0.0180953	0.201	0.192	0.592212	0	ARFGEF1
0.000258596	0.062587	0.193	0.164	0.596581	0	SLC39A10
0.000259041	0.133024	0.344	0.273	0.597608	0	CXXC5
0.000260579	0.0792029	0.484	0.443	0.601155	0	HNRNPA2B1
0.000261378	0.00739765	0.138	0.136	0.602998	0	SETD5
0.000264296	-0.0855374	0.416	0.448	0.609732	0	NPM1
0.000265393	-0.0714656	0.355	0.374	0.612262	0	ZFAS1
0.000270421	0.0359088	0.147	0.134	0.623861	0	CSNK2A1
0.000271206	0.0522026	0.329	0.317	0.625672	0	TMOD3
0.00027475	0.0151106	0.203	0.195	0.633848	0	FBXW7
0.000276266	0.10028	0.47	0.405	0.637345	0	TRAPPC1
0.000277766	0.067088	0.197	0.167	0.640805	0	CTNNB1
0.000279728	0.0499201	0.423	0.401	0.645332	0	GPBP1
0.000280015	-0.0784537	0.41	0.459	0.645995	0	SSR4
0.000289799	-0.0917778	0.436	0.473	0.668567	0	RPL15
0.000292709	0.0194465	0.178	0.172	0.675281	0	CAPRIN1
0.000296728	-0.0182516	0.315	0.321	0.684553	0	PHF3
0.000312603	-0.00824608	0.154	0.152	0.721175	0	STRA13
0.000318491	0.0510425	0.13	0.113	0.734758	0	C1orf131
0.000321375	0.0750957	0.452	0.427	0.741412	0	GNPTAB
0.000329443	-0.0106723	0.118	0.12	0.760025	0	TNPO1
0.00033481	0.0266502	0.281	0.282	0.772406	0	TTC3
0.000353229	0.0073584	0.23	0.236	0.8149	0	SREK1
0.000356046	0.0277837	0.317	0.313	0.821399	0	DNAJB14
0.000359799	0.0463063	0.388	0.374	0.830056	0	ADAR
0.000362024	0.0441767	0.118	0.104	0.83519	0	UBAP2L
0.000363981	0.0549858	0.121	0.105	0.839703	0	CWC22
0.000364207	0.106335	0.364	0.318	0.840227	0	PREX1
0.000366347	0.0309086	0.175	0.167	0.845163	0	CASC4
0.000368896	-0.0522835	0.186	0.207	0.851043	0	PRMT1
0.000370949	0.0904973	0.345	0.306	0.85578	0	PTPN2
0.000379219	-0.0461336	0.259	0.28	0.874857	0	TXN
0.000381409	0.0275266	0.121	0.11	0.87991	0	MRPL36
0.000385682	0.0408087	0.321	0.306	0.889769	0	FNBP4
0.000392538	0.0538712	0.13	0.107	0.905585	0	SMIM14
0.000393915	0.029051	0.198	0.19	0.908761	0	ERICH1
0.000394258	0.0811186	0.438	0.409	0.909553	0	DIAPH1
0.000395217	0.054555	0.296	0.271	0.911765	0	DOCK8
0.000403261	0.0906977	0.479	0.436	0.930324	0	HNRNPU
0.00040554	0.0343692	0.169	0.156	0.935581	0	TTC37
0.000407443	0.0372066	0.283	0.269	0.939971	0	CD46
0.000409443	0.0736137	0.464	0.436	0.944584	0	DBI
0.000410148	0.0660741	0.329	0.298	0.946211	0	NONO
0.000416074	0.0346123	0.166	0.155	0.959882	0	NCBP2
0.0004175	0.0454595	0.405	0.408	0.963171	0	LNPEP
0.000425109	0.105207	0.477	0.412	0.980725	0	SLC9A3R1
0.000428751	-0.0617172	0.367	0.387	0.989128	0	ERP29
0.000430411	0.157572	0.384	0.312	0.992957	0	CD160
0.000431588	0.0748914	0.416	0.379	0.995673	0	DGKZ
0.000432105	0.0286029	0.161	0.151	0.996867	0	ZNF326
0.000439699	0.0346443	0.132	0.119	1	0	DDX23
0.000442471	-0.118475	0.384	0.428	1	0	CALR
0.000443627	-0.0108666	0.136	0.14	1	0	ANKLE2
0.000450041	-0.00901655	0.108	0.111	1	0	SNX2
0.000463266	0.0778837	0.442	0.413	1	0	SYNE2
0.000470044	0.0793594	0.466	0.43	1	0	HNRNPK
0.000473174	0.0462819	0.226	0.207	1	0	PACS1
0.000473864	0.0527721	0.306	0.276	1	0	NASP
0.000497184	0.00705866	0.178	0.178	1	0	PKN2
0.000508027	-0.0748602	0.395	0.408	1	0	PPDPF
0.000512623	0.0306974	0.165	0.15	1	0	NUP210
0.000513417	0.0550657	0.147	0.133	1	0	FMR1
0.000518604	-0.0863882	0.418	0.453	1	0	BTF3
0.00053546	-0.0407662	0.282	0.285	1	0	PRDX6
0.000535504	0.0143813	0.164	0.156	1	0	PDS5B
0.00054369	0.0869675	0.462	0.411	1	0	BST2
0.000574859	0.0850802	0.309	0.28	1	0	ARIH2
0.000575376	-0.0795768	0.427	0.458	1	0	PFDN5
0.000595638	-0.0997158	0.407	0.44	1	0	DDX3X
0.000601418	0.0600251	0.461	0.44	1	0	MYL6
0.000612577	0.0662969	0.477	0.438	1	0	NDUFB2
0.000613075	0.050742	0.19	0.172	1	0	MLEC
0.000621724	-0.0701688	0.418	0.463	1	0	COX7A2
0.000636765	0.0622518	0.363	0.362	1	0	HIST1H1E
0.000653264	-0.0367518	0.281	0.274	1	0	SERTAD1
0.000661005	0.0805342	0.459	0.43	1	0	CD53
0.00066567	-0.0759606	0.407	0.422	1	0	EIF3E
0.000675573	-0.0138818	0.164	0.164	1	0	TMEM256
0.000683019	0.0771904	0.14	0.108	1	0	GSN
0.000711002	0.0220457	0.13	0.118	1	0	ZNF430
0.000714867	0.0175209	0.199	0.193	1	0	PNPLA8
0.000728672	0.0259785	0.201	0.194	1	0	SMARCC1
0.000736671	0.0449249	0.102	0.084	1	0	ATG13
0.000736801	0.0296447	0.222	0.206	1	0	CFDP1
0.000736825	0.0777154	0.278	0.244	1	0	IVNS1ABP
0.000741439	-0.0665716	0.291	0.311	1	0	LEPROTL1
0.000745768	0.0476738	0.157	0.144	1	0	PPM1A
0.000760101	0.0536974	0.12	0.099	1	0	RIT1
0.000765349	-0.1874	0.162	0.186	1	0	PTGDS
0.000793887	-0.00649123	0.218	0.225	1	0	KIAA1109
0.000812735	0.0381472	0.238	0.224	1	0	CDK11A
0.000825928	0.0346382	0.259	0.251	1	0	AGTPBP1
0.000828034	0.0534716	0.317	0.298	1	0	INPP5D
0.000842435	-0.0350276	0.273	0.277	1	0	EIF3L
0.000876286	0.0184183	0.198	0.184	1	0	CNOT4
0.000876523	0.0892527	0.395	0.353	1	0	MAPK1
0.000892494	0.0108488	0.148	0.138	1	0	DYNC1LI1
0.000893993	0.0298295	0.2	0.187	1	0	RAB6A
0.00091033	0.000737965	0.236	0.24	1	0	RRBP1
0.000915987	-0.0584068	0.223	0.235	1	0	RGS2
0.000918769	0.0435924	0.302	0.287	1	0	PSIP1
0.000919248	0.0597174	0.121	0.103	1	0	TXNDC9
0.000930066	0.0365541	0.279	0.264	1	0	DNMT1
0.000935142	0.101012	0.441	0.406	1	0	ID2
0.000936693	0.0285544	0.349	0.35	1	0	ZCCHC11
0.000950152	0.0752383	0.293	0.263	1	0	UPF3A
0.000955646	-0.104336	0.37	0.4	1	0	MCL1
0.000976182	0.0373945	0.219	0.204	1	0	CREBBP
0.000976535	0.0494048	0.216	0.199	1	0	SSR1
0.000978534	0.0354693	0.131	0.115	1	0	IP6K2
0.00098452	0.0755733	0.454	0.426	1	0	IQGAP1
0.00100374	-0.0232417	0.214	0.209	1	0	EXOSC6
0.00100873	0.0523812	0.193	0.17	1	0	EIF3B
0.00103096	0.00842784	0.123	0.121	1	0	MALT1
0.00103208	0.0648202	0.408	0.371	1	0	CASP8
0.00103536	-0.0396269	0.245	0.257	1	0	PEBP1
0.0010442	-0.0103782	0.226	0.218	1	0	KLRG1
0.0010537	0.0256851	0.282	0.278	1	0	CHD4
0.00106125	0.117107	0.446	0.4	1	0	CDKN2D
0.00106165	0.0616395	0.429	0.409	1	0	SEPT6
0.00108552	0.00888305	0.204	0.202	1	0	DHX9
0.0010959	-0.0467846	0.406	0.411	1	0	ICAM3
0.0010974	0.0802958	0.469	0.446	1	0	ACTR3
0.00110669	0.103267	0.41	0.36	1	0	TPST2
0.00111063	0.08343	0.349	0.312	1	0	RSBN1L
0.00111278	0.0176419	0.154	0.143	1	0	CLNS1A
0.00114742	-0.120469	0.407	0.441	1	0	KLF2
0.00116423	0.0371693	0.378	0.365	1	0	BOD1L1
0.00116958	0.0216131	0.182	0.175	1	0	SAFB2
0.00122904	0.0611005	0.459	0.422	1	0	SON
0.00123779	0.0256529	0.305	0.299	1	0	BIRC6
0.00124036	0.0485965	0.208	0.191	1	0	EIF2AK2
0.00126374	0.0237122	0.188	0.18	1	0	WAPL
0.00126592	0.0440912	0.292	0.279	1	0	RASGRP1
0.0012757	0.0636377	0.458	0.416	1	0	MBNL1
0.00127729	-0.0507478	0.318	0.328	1	0	CKLF
0.00127833	0.0742787	0.424	0.378	1	0	APBB1IP
0.00128566	-0.0820653	0.335	0.383	1	0	RPL17
0.0012907	0.0373783	0.176	0.166	1	0	SLK
0.00130015	0.0653856	0.46	0.435	1	0	DDX6
0.0013047	0.056889	0.462	0.44	1	0	STK17A
0.00132657	-0.0174969	0.096	0.104	1	0	UIMC1
0.00135412	0.0582442	0.484	0.449	1	0	PTP4A2
0.00137302	0.0243386	0.156	0.143	1	0	STXBP3
0.00137998	0.0519664	0.411	0.392	1	0	IKZF1
0.00138601	0.0428486	0.436	0.411	1	0	ARID4B
0.00139707	0.0468183	0.347	0.335	1	0	PJA2
0.00140868	0.0439262	0.41	0.388	1	0	ITGA4
0.00140997	0.00639886	0.225	0.224	1	0	PPP4R3B
0.00141461	0.0306929	0.15	0.14	1	0	ICE1
0.00152122	0.076765	0.205	0.169	1	0	HSD17B11
0.00154714	0.0675085	0.473	0.44	1	0	DDX46
0.00155266	-0.0750351	0.439	0.466	1	0	GNB2L1
0.00158111	-0.0175586	0.105	0.103	1	0	SLC25A39
0.00158617	0.0989674	0.293	0.249	1	0	PTPN18
0.00159209	-0.0268307	0.393	0.398	1	0	LSM7
0.00159564	0.0596218	0.473	0.443	1	0	CDC42
0.00159988	0.0569768	0.188	0.171	1	0	CYP20A1
0.0016239	0.0239107	0.181	0.175	1	0	HOOK3
0.00164117	-0.0226293	0.243	0.228	1	0	UBE2S
0.00164458	0.0802462	0.44	0.405	1	0	WASF2
0.00168061	0.0192794	0.249	0.25	1	0	ILF3
0.0016814	0.0567173	0.336	0.299	1	0	ARL6IP1
0.00168173	0.080142	0.441	0.401	1	0	YY1
0.00169113	0.0720514	0.359	0.328	1	0	KIF2A
0.00169121	0.0174486	0.292	0.293	1	0	CENPC
0.0017	0.0738951	0.414	0.39	1	0	TCEA1
0.00171107	-0.0791967	0.421	0.457	1	0	SKP1
0.00173392	0.0428874	0.323	0.307	1	0	PRPF40A
0.00173418	0.0459773	0.395	0.365	1	0	MYCBP2
0.00177106	0.0521524	0.281	0.26	1	0	TROVE2
0.00177228	-0.100053	0.419	0.437	1	0	FTH1
0.00177465	0.00645638	0.148	0.144	1	0	N4BP1
0.0017766	0.0652061	0.457	0.418	1	0	CD7
0.00184698	0.006191	0.131	0.126	1	0	SF3A3
0.00185482	0.0861525	0.457	0.41	1	0	RAC1
0.00186576	0.0969629	0.459	0.429	1	0	CDC42SE1
0.00188142	0.0336759	0.332	0.319	1	0	ERBB2IP
0.00188928	-0.0211294	0.167	0.171	1	0	DUT
0.00189334	0.0219134	0.304	0.302	1	0	PTBP3
0.0019058	0.0647913	0.466	0.437	1	0	XRCC5
0.00193517	0.0279946	0.163	0.158	1	0	LINC00969
0.00195657	0.0305614	0.275	0.257	1	0	SMARCE1
0.00197322	-0.00318278	0.204	0.2	1	0	SS18L2
0.00197671	0.0640204	0.222	0.201	1	0	EIF2AK1
0.00205452	0.00315456	0.186	0.189	1	0	SENP6
0.00207975	-0.0581259	0.426	0.438	1	0	ALDOA
0.00212782	-0.0693297	0.403	0.426	1	0	SRSF2
0.00215228	-0.0211453	0.271	0.267	1	0	COX14
0.00216651	0.0511501	0.29	0.269	1	0	GATAD2A
0.00225233	0.0331561	0.241	0.225	1	0	SMC5
0.00228467	0.0646643	0.312	0.288	1	0	GLG1
0.00231197	-0.0789379	0.251	0.267	1	0	SBDS
0.00234896	0.0425353	0.289	0.265	1	0	FAM204A
0.00237713	-0.0599304	0.426	0.452	1	0	PRELID1
0.00237981	0.0907887	0.35	0.301	1	0	GLIPR2
0.00238432	-0.0399104	0.42	0.463	1	0	GNAS
0.00238701	0.0259698	0.187	0.176	1	0	PCGF5
0.00240023	0.0297449	0.338	0.337	1	0	PCM1
0.00243433	0.00202283	0.103	0.099	1	0	CTDSP2
0.00245313	0.0275503	0.152	0.14	1	0	TM2D1
0.00249914	-0.0234423	0.151	0.161	1	0	CRCP
0.0025082	0.0714964	0.462	0.422	1	0	PSME1
0.00251204	0.0591287	0.41	0.386	1	0	TPR
0.00252969	0.0767223	0.454	0.405	1	0	ARPC5L
0.00253752	0.00244045	0.146	0.148	1	0	CHMP3
0.00255198	0.0691233	0.449	0.418	1	0	SYF2
0.00259032	0.0445995	0.294	0.27	1	0	KPNB1
0.00262475	0.0444243	0.452	0.429	1	0	LCP1
0.00267496	-0.0349165	0.22	0.228	1	0	NDUFS7
0.00274226	0.0179732	0.206	0.204	1	0	CMIP
0.00292424	0.0572853	0.308	0.28	1	0	TMBIM4
0.00293183	0.0276185	0.368	0.359	1	0	SRSF10
0.00293339	0.00687118	0.27	0.259	1	0	PYURF
0.00294562	-0.0607485	0.396	0.411	1	0	TAGLN2
0.00296104	0.0221538	0.218	0.21	1	0	VPS37B
0.00296377	0.00356869	0.149	0.139	1	0	C16orf54
0.00298957	0.0180355	0.279	0.277	1	0	RBM33
0.00300732	0.0421013	0.445	0.418	1	0	EIF5
0.00301298	0.0618648	0.459	0.419	1	0	PPP1CA
0.00303595	-0.0607046	0.412	0.447	1	0	SNRPD2
0.00304394	0.0802799	0.329	0.29	1	0	UBE2B
0.00305593	-0.043956	0.341	0.356	1	0	SNU13
0.00309876	-0.0752216	0.422	0.453	1	0	RPL23
0.00312921	0.00526426	0.138	0.131	1	0	MRPS26
0.00321675	0.0367695	0.391	0.376	1	0	GCC2
0.00322287	-0.01933	0.138	0.15	1	0	PMPCB
0.00339827	0.0482994	0.455	0.435	1	0	PNN
0.003463	-0.00796886	0.102	0.104	1	0	DARS
0.00360764	0.0508593	0.21	0.189	1	0	SREK1IP1
0.0036897	0.0443411	0.189	0.177	1	0	UBN1
0.00369881	0.0101088	0.213	0.213	1	0	ARFGAP3
0.00370664	0.0345626	0.259	0.252	1	0	NRDC
0.00375284	0.05895	0.424	0.393	1	0	FMNL1
0.00376607	0.00208845	0.128	0.128	1	0	VPS4A
0.00382539	0.0845934	0.462	0.422	1	0	DHRS7
0.00392171	-0.0172704	0.126	0.135	1	0	HECA
0.00396299	0.052234	0.382	0.365	1	0	KLF3
0.00399946	0.0153299	0.186	0.188	1	0	CTDSPL2
0.00400675	0.0643231	0.461	0.433	1	0	CTSS
0.00405576	-0.0236771	0.249	0.26	1	0	SNRPE
0.00405944	-0.0226056	0.174	0.172	1	0	FUNDC2
0.00409288	0.0292701	0.173	0.163	1	0	TPP2
0.00410944	0.0262609	0.216	0.208	1	0	PRPF8
0.00415442	0.0440286	0.302	0.29	1	0	SEPT2
0.00420243	0.0448686	0.435	0.424	1	0	TNRC6B
0.0042208	0.0690005	0.446	0.425	1	0	DNAJC8
0.00423888	-0.109642	0.446	0.46	1	0	MT-CO3
0.00425977	0.025073	0.193	0.186	1	0	SPEN
0.00432803	0.0965157	0.366	0.321	1	0	ISG15
0.00439593	0.0573423	0.36	0.332	1	0	ORMDL1
0.00441801	0.0245066	0.17	0.158	1	0	NCBP3
0.00443667	0.0652151	0.453	0.439	1	0	VAMP2
0.00457928	-0.0703199	0.41	0.424	1	0	SELK
0.00462443	-0.00990456	0.21	0.209	1	0	TMEM259
0.0046555	-0.0399048	0.198	0.227	1	0	SYTL2
0.00476177	0.0431498	0.322	0.317	1	0	RIOK3
0.00484207	0.061084	0.453	0.428	1	0	DRAP1
0.00488613	0.0718778	0.457	0.432	1	0	RUNX3
0.0049662	0.0770172	0.243	0.209	1	0	ARHGAP25
0.00504111	0.047564	0.266	0.243	1	0	TMPO
0.00509461	-0.00740814	0.154	0.15	1	0	SURF4
0.00511514	-0.00905895	0.126	0.121	1	0	STOML2
0.00511941	0.0175761	0.14	0.134	1	0	ME2
0.00514411	-0.0631118	0.42	0.446	1	0	COX7C
0.00520322	-0.0211521	0.124	0.125	1	0	TOMM5
0.0053158	-0.0271271	0.204	0.213	1	0	MRPL52
0.00555233	-0.00966802	0.302	0.308	1	0	PSMA1
0.0055777	0.0143136	0.292	0.286	1	0	SMG1
0.00558838	0.0818339	0.249	0.211	1	0	RECQL
0.0056539	0.0117374	0.216	0.206	1	0	C16orf72
0.00574401	0.0387947	0.18	0.166	1	0	TMEM167A
0.00585617	0.0671609	0.454	0.438	1	0	GNAI2
0.00591973	-0.0302082	0.325	0.328	1	0	HNRNPUL1
0.00601526	-0.00206056	0.111	0.111	1	0	EHBP1L1
0.00602717	0.0524894	0.134	0.116	1	0	NPRL2
0.0060816	0.0530699	0.327	0.307	1	0	CSNK1A1
0.00623698	-0.0745267	0.333	0.36	1	0	RNMT
0.00628652	-0.0684708	0.433	0.463	1	0	UBC
0.00643454	-0.0152083	0.283	0.278	1	0	LDHB
0.00648905	0.0312251	0.198	0.181	1	0	STAT1
0.00655806	0.0326311	0.117	0.104	1	0	GRHPR
0.00659836	0.0910358	0.281	0.242	1	0	IRF2
0.0066773	-0.0254359	0.348	0.34	1	0	HNRNPA0
0.00671119	0.0468039	0.236	0.219	1	0	DNAJA2
0.0067324	0.0344826	0.332	0.314	1	0	LSM8
0.00673599	0.0253238	0.255	0.23	1	0	CNOT2
0.00674604	-0.0119562	0.133	0.141	1	0	IQSEC1
0.00674855	0.0259379	0.305	0.291	1	0	ABCF1
0.00676195	0.0480994	0.166	0.15	1	0	MSL1
0.00678376	0.0447306	0.22	0.201	1	0	PHF11
0.00683365	0.0461743	0.245	0.222	1	0	ADSS
0.00684865	0.0585449	0.216	0.189	1	0	TTC1
0.0069382	0.0465921	0.296	0.27	1	0	RALBP1
0.0070193	-0.0289243	0.226	0.214	1	0	NSMCE3
0.0071811	-0.00650981	0.154	0.157	1	0	LYRM2
0.0071927	0.028859	0.2	0.191	1	0	MIA3
0.00722367	0.0480319	0.448	0.422	1	0	EMP3
0.007236	0.103624	0.416	0.365	1	0	ZAP70
0.00727521	0.0149578	0.19	0.193	1	0	PTK2B
0.0073067	-0.0251729	0.242	0.235	1	0	LINC00152
0.00749849	-0.0291882	0.277	0.278	1	0	MRPL33
0.00762684	0.0398963	0.1	0.085	1	0	CUL1
0.0076625	0.0423544	0.327	0.303	1	0	MIER1
0.00777999	0.0616809	0.279	0.25	1	0	DNAJC7
0.00781004	0.0902416	0.417	0.363	1	0	NDUFA12
0.00783312	0.0784544	0.447	0.403	1	0	GPSM3
0.00788492	0.105844	0.17	0.136	1	0	RTN3
0.00793484	-0.0786864	0.42	0.44	1	0	RPS17
0.00797691	0.0281096	0.259	0.244	1	0	SSH2
0.00799247	0.0551485	0.307	0.29	1	0	AP000769.1
0.00801257	-0.00510815	0.208	0.201	1	0	UBE2L6
0.00806438	-0.00509509	0.184	0.187	1	0	SRSF1
0.0080687	0.0764198	0.279	0.24	1	0	POLE3
0.00817946	-0.00494733	0.186	0.189	1	0	CAND1
0.00818181	0.0973452	0.427	0.382	1	0	HMGN3
0.00820543	-0.0367161	0.223	0.232	1	0	CHMP1B
0.00830682	0.019363	0.297	0.294	1	0	ANAPC5
0.00848249	0.0540017	0.303	0.262	1	0	FXR1
0.00851806	-0.111622	0.389	0.432	1	0	SAT1
0.00855143	0.0870323	0.165	0.129	1	0	GOPC
0.00874553	-0.0572394	0.368	0.386	1	0	EIF3H
0.00875732	-0.00113107	0.29	0.284	1	0	FKBP8
0.00882198	0.0390866	0.167	0.163	1	0	TLK1
0.0088781	0.0514472	0.42	0.393	1	0	MOB1A
0.0089667	0.0687494	0.184	0.159	1	0	PPP4R2
0.00906439	0.0760326	0.305	0.267	1	0	IFI27L2
0.00912883	0.0555896	0.397	0.359	1	0	MIDN
0.0093738	-0.0390244	0.298	0.3	1	0	SNRPG
0.0095025	0.0327721	0.268	0.25	1	0	TOP1
0.00964167	0.0209258	0.337	0.331	1	0	CREBRF
0.00979493	0.0245084	0.167	0.163	1	0	CCDC66
0.00987913	0.0683872	0.159	0.14	1	0	MRPS31
3.20473e-213	0.930013	0.734	0.394	7.39331e-210	1	RPL13
1.25595e-212	0.991575	0.738	0.391	2.89748e-209	1	TPT1
9.34738e-185	0.851722	0.725	0.407	2.15644e-181	1	EEF1A1
8.61966e-174	0.796586	0.716	0.404	1.98856e-170	1	RPS15A
1.29625e-173	0.835728	0.712	0.401	2.99045e-170	1	RPS14
1.56036e-170	0.878146	0.708	0.403	3.59975e-167	1	RPS12
6.23907e-169	0.789808	0.699	0.409	1.43935e-165	1	RPS23
8.30733e-168	0.746369	0.712	0.41	1.9165e-164	1	RPL32
8.44749e-158	0.815575	0.691	0.399	1.94884e-154	1	RPS18
9.77225e-157	-0.90589	0.214	0.499	2.25446e-153	1	FGFBP2
1.02411e-150	0.717705	0.705	0.413	2.36263e-147	1	RPL19
1.85933e-149	0.762407	0.688	0.401	4.28946e-146	1	RPS2
1.12938e-148	0.777072	0.693	0.412	2.60549e-145	1	RPS27
6.22659e-143	0.773862	0.696	0.414	1.43648e-139	1	RPL10
5.39012e-142	0.877418	0.681	0.397	1.2435e-138	1	RPLP1
1.30087e-140	0.689869	0.697	0.414	3.00111e-137	1	RPS24
1.63346e-140	0.701127	0.691	0.411	3.76839e-137	1	RPS3A
9.73669e-139	0.731429	0.686	0.409	2.24625e-135	1	RPL34
1.29626e-137	0.700811	0.681	0.409	2.99048e-134	1	RPS28
6.56014e-136	-0.885981	0.183	0.451	1.51342e-132	1	GZMH
1.19095e-134	0.696298	0.693	0.421	2.74753e-131	1	RPS27A
2.5936e-134	0.687314	0.69	0.415	5.98343e-131	1	RPL30
2.39276e-130	0.696628	0.67	0.406	5.52011e-127	1	RPL18A
8.19604e-129	0.720401	0.652	0.393	1.89083e-125	1	RPS19
2.11372e-125	0.681407	0.685	0.421	4.87635e-122	1	RPL41
6.6183e-124	0.63032	0.676	0.413	1.52684e-120	1	RPL37
7.55736e-123	0.644298	0.68	0.419	1.74348e-119	1	RPL28
2.23602e-122	0.652218	0.674	0.411	5.15849e-119	1	RPL3
1.10814e-118	0.637928	0.673	0.415	2.55647e-115	1	RPL26
3.16232e-117	0.679002	0.654	0.402	7.29548e-114	1	RPS4X
4.43804e-116	0.664857	0.65	0.408	1.02385e-112	1	RPS8
1.5063e-111	0.637294	0.675	0.42	3.47503e-108	1	RPS3
3.2354e-110	0.563896	0.651	0.409	7.46407e-107	1	RPS5
1.53869e-109	0.615418	0.669	0.412	3.54976e-106	1	RPS29
1.61577e-109	-0.594219	0.276	0.533	3.72758e-106	1	B2M
1.56495e-108	0.580617	0.668	0.419	3.61033e-105	1	RPL39
6.7257e-108	0.612517	0.655	0.417	1.55162e-104	1	RPS6
1.28238e-107	0.558862	0.662	0.417	2.95845e-104	1	RPL18
1.15826e-106	-0.627246	0.242	0.478	2.6721e-103	1	PRF1
5.02575e-106	0.576644	0.661	0.411	1.15944e-102	1	RPL10A
5.37074e-106	0.585235	0.66	0.418	1.23903e-102	1	RPL23A
5.24557e-102	-0.694596	0.257	0.484	1.21015e-98	1	GZMB
5.96437e-101	0.556563	0.66	0.421	1.37598e-97	1	RPL7A
9.92767e-100	-0.534243	0.288	0.518	2.29031e-96	1	MALAT1
2.1414e-99	0.582907	0.663	0.425	4.9402e-96	1	RPL21
3.58725e-99	0.557353	0.641	0.415	8.27578e-96	1	RPS21
8.37528e-98	0.536303	0.653	0.419	1.93218e-94	1	RPS7
5.12379e-95	0.553941	0.642	0.419	1.18206e-91	1	RPL13A
1.6331e-92	0.553477	0.636	0.413	3.76756e-89	1	RPS13
2.1662e-92	-0.651223	0.234	0.458	4.99743e-89	1	SPON2
1.05549e-90	0.533115	0.649	0.414	2.43502e-87	1	RPL9
1.65753e-88	0.536723	0.641	0.419	3.82392e-85	1	RPLP2
7.45771e-88	-0.70024	0.203	0.406	1.72049e-84	1	LGALS1
1.23564e-87	0.532872	0.628	0.411	2.85062e-84	1	RPL8
2.5655e-87	-0.701446	0.258	0.476	5.9186e-84	1	S100A4
7.26192e-86	0.503845	0.634	0.425	1.67532e-82	1	RPL15
2.91323e-85	0.497298	0.63	0.422	6.72082e-82	1	RPS9
1.21314e-84	-0.596751	0.254	0.467	2.79871e-81	1	S100A6
1.49644e-84	-0.54353	0.29	0.504	3.45228e-81	1	NKG7
3.93098e-83	0.505902	0.632	0.416	9.06878e-80	1	RPL35A
4.31478e-81	0.485631	0.631	0.42	9.9542e-78	1	RPL24
1.48637e-80	0.483403	0.63	0.428	3.42906e-77	1	RPS15
2.95195e-80	-0.516465	0.25	0.461	6.81015e-77	1	FCGR3A
3.63737e-79	0.513447	0.629	0.422	8.39141e-76	1	RPL14
7.82257e-79	0.503028	0.644	0.428	1.80467e-75	1	RPL11
9.35794e-79	0.481312	0.633	0.412	2.15888e-75	1	RPSA
7.25705e-78	0.483531	0.63	0.425	1.6742e-74	1	RPL37A
6.10613e-76	0.464782	0.623	0.421	1.40868e-72	1	RPL5
1.04758e-74	0.471767	0.608	0.425	2.41677e-71	1	RPL35
3.13889e-74	0.477814	0.624	0.422	7.24142e-71	1	RPS25
1.68354e-73	-0.996877	0.311	0.519	3.88394e-70	1	CCL5
3.10712e-69	0.46069	0.613	0.433	7.16813e-66	1	RPL29
6.25622e-69	0.4928	0.619	0.426	1.44331e-65	1	RPL12
1.31489e-68	-0.478831	0.251	0.444	3.03346e-65	1	ZEB2
9.86975e-68	-0.471815	0.287	0.477	2.27695e-64	1	CST7
1.45446e-67	0.470741	0.611	0.408	3.35544e-64	1	EEF1B2
8.34804e-61	0.423229	0.606	0.423	1.92589e-57	1	RPL36
4.48011e-60	0.425618	0.601	0.425	1.03356e-56	1	RPL6
9.57457e-60	0.40776	0.62	0.429	2.20885e-56	1	RPS16
5.25066e-56	0.409721	0.602	0.429	1.21133e-52	1	RPL27A
6.82135e-56	0.396012	0.593	0.427	1.57369e-52	1	RPL22
7.22775e-56	0.423668	0.585	0.417	1.66744e-52	1	RPS10
1.65233e-49	0.450649	0.567	0.401	3.81193e-46	1	RPLP0
9.56848e-49	-0.382684	0.317	0.479	2.20745e-45	1	CD247
1.34966e-48	0.356652	0.586	0.426	3.11367e-45	1	RPL27
1.05391e-47	-0.388552	0.297	0.456	2.43138e-44	1	ADGRG1
1.63768e-47	-0.404361	0.263	0.421	3.77814e-44	1	CX3CR1
3.60354e-45	-0.722305	0.075	0.204	8.31337e-42	1	PTGDS
6.65853e-45	-0.339432	0.332	0.482	1.53612e-41	1	EFHD2
3.73683e-44	0.340454	0.587	0.44	8.62087e-41	1	FAU
1.19521e-43	-0.421738	0.324	0.473	2.75735e-40	1	SH3BGRL3
3.72076e-42	-0.589309	0.299	0.453	8.58379e-39	1	ACTB
7.01547e-42	0.323016	0.59	0.43	1.61847e-38	1	GNB2L1
1.36579e-41	0.329111	0.577	0.428	3.15088e-38	1	RPL7
3.91162e-41	0.499682	0.45	0.274	9.02411e-38	1	XCL2
7.77169e-41	-0.301023	0.348	0.505	1.79293e-37	1	TMSB4X
2.8221e-39	-0.365319	0.338	0.489	6.51059e-36	1	HLA-C
9.02796e-39	0.330928	0.567	0.427	2.08275e-35	1	NACA
1.56404e-38	0.389565	0.573	0.43	3.60825e-35	1	MT-CO3
7.61307e-38	-0.379794	0.317	0.443	1.75634e-34	1	SYNE2
8.64677e-38	0.524458	0.521	0.372	1.99481e-34	1	RPS26
2.10662e-36	-0.331419	0.322	0.461	4.85996e-33	1	FLNA
2.24302e-36	0.391641	0.489	0.338	5.17465e-33	1	CXCR4
5.46753e-36	-0.366044	0.358	0.497	1.26136e-32	1	TMSB10
2.56917e-35	0.444428	0.556	0.423	5.92707e-32	1	MT-ND3
1.95805e-34	-0.365441	0.297	0.426	4.51723e-31	1	PLEK
8.75695e-34	0.29546	0.556	0.421	2.02023e-30	1	RPS20
1.6616e-33	-0.324036	0.355	0.488	3.83331e-30	1	HLA-A
3.29847e-33	0.301075	0.556	0.41	7.60958e-30	1	RPL4
1.37194e-32	0.308181	0.556	0.426	3.16508e-29	1	RPL38
3.21849e-31	-0.292416	0.344	0.477	7.42505e-28	1	ARPC2
3.13501e-30	-0.373313	0.273	0.385	7.23246e-27	1	CCL4
8.42037e-29	-0.306509	0.319	0.454	1.94258e-25	1	EMP3
3.06808e-28	-0.254507	0.223	0.325	7.07807e-25	1	HIPK2
9.14351e-28	0.302674	0.575	0.441	2.10941e-24	1	MT-CO2
2.55487e-27	-0.28613	0.358	0.472	5.89408e-24	1	PTPRC
4.81835e-27	-0.253154	0.242	0.354	1.11159e-23	1	PRSS23
6.87317e-27	0.279765	0.547	0.425	1.58564e-23	1	RPL31
7.40968e-27	0.312998	0.534	0.405	1.70941e-23	1	RPL36A
3.46869e-26	-0.301315	0.255	0.373	8.00226e-23	1	IGFBP7
4.47849e-26	-0.278088	0.331	0.449	1.03319e-22	1	RNF213
6.20802e-26	0.262015	0.556	0.44	1.43219e-22	1	UBA52
8.11342e-26	-0.310286	0.321	0.438	1.87177e-22	1	S100A11
1.33561e-25	0.343002	0.532	0.417	3.08126e-22	1	MT-ND2
2.4165e-25	0.365692	0.438	0.317	5.57487e-22	1	DUSP2
4.07054e-25	-0.274223	0.34	0.456	9.39073e-22	1	LCP1
4.39057e-25	-0.243727	0.187	0.298	1.0129e-21	1	FCRL6
1.36244e-24	0.316425	0.536	0.424	3.14314e-21	1	MT-ND1
1.95476e-24	0.303506	0.56	0.44	4.50964e-21	1	MT-CO1
2.47244e-24	-0.275593	0.324	0.434	5.70392e-21	1	CAST
3.8283e-24	0.420665	0.532	0.428	8.83189e-21	1	MT-CYB
4.88665e-24	-0.263071	0.359	0.466	1.12735e-20	1	ARL6IP5
1.25026e-23	0.30715	0.548	0.441	2.88434e-20	1	MT-ATP6
1.98166e-23	0.279609	0.533	0.425	4.57169e-20	1	RPL23
4.25205e-23	-0.261746	0.341	0.454	9.80948e-20	1	GNPTAB
6.67424e-23	-0.248215	0.245	0.33	1.53975e-19	1	GK5
2.29632e-22	-0.247099	0.362	0.465	5.29761e-19	1	MYL6
3.74593e-22	-0.262476	0.367	0.473	8.64187e-19	1	CYBA
3.9886e-22	-0.287043	0.328	0.438	9.2017e-19	1	CALR
1.08359e-21	-0.283358	0.178	0.279	2.49984e-18	1	LAIR2
1.38129e-21	-0.244542	0.225	0.333	3.18663e-18	1	ANXA2
1.9203e-21	0.314486	0.51	0.402	4.43014e-18	1	EIF3G
8.25296e-21	-0.247439	0.372	0.465	1.90396e-17	1	CFL1
1.1584e-20	0.38233	0.479	0.375	2.67243e-17	1	FOS
1.37842e-20	-0.233823	0.39	0.486	3.18002e-17	1	HLA-E
3.3908e-20	0.221142	0.538	0.439	7.82257e-17	1	RPS11
4.58411e-20	-0.234349	0.134	0.225	1.05755e-16	1	DTHD1
6.00763e-20	-0.216373	0.121	0.203	1.38596e-16	1	ASCL2
8.40968e-20	0.237418	0.528	0.425	1.94011e-16	1	BTF3
1.46215e-19	-0.238119	0.353	0.456	3.37317e-16	1	CAP1
1.56031e-19	-0.22578	0.206	0.29	3.59964e-16	1	AKR1C3
2.59079e-19	0.240561	0.502	0.401	5.97694e-16	1	GLTSCR2
3.45648e-19	0.246833	0.528	0.433	7.97411e-16	1	EEF1D
5.06865e-19	-0.239745	0.35	0.441	1.16934e-15	1	ITGB2
8.27873e-19	-0.213831	0.208	0.301	1.9099e-15	1	SSBP3
1.00622e-18	-0.188994	0.138	0.213	2.32134e-15	1	MTSS1
1.37783e-18	-0.226212	0.362	0.468	3.17865e-15	1	ACTR2
1.71362e-18	-0.227714	0.37	0.454	3.95332e-15	1	CD99
4.30528e-18	0.276726	0.367	0.249	9.93228e-15	1	CD44
8.80238e-18	0.306911	0.525	0.43	2.03071e-14	1	MT-ND4
1.04938e-17	-0.187999	0.189	0.274	2.42091e-14	1	PYCARD
1.20626e-17	-0.206297	0.296	0.376	2.78283e-14	1	IGF2R
1.26821e-17	-0.246635	0.343	0.436	2.92575e-14	1	ALOX5AP
1.44999e-17	0.240231	0.498	0.411	3.34512e-14	1	CD7
1.84515e-17	0.230959	0.506	0.419	4.25676e-14	1	RPS17
2.06064e-17	-0.191005	0.209	0.287	4.75391e-14	1	CCND2
2.33598e-17	-0.16362	0.135	0.199	5.38909e-14	1	EIF4G3
2.75592e-17	0.32379	0.433	0.339	6.35791e-14	1	NFKBIA
2.95889e-17	-0.212475	0.385	0.482	6.82615e-14	1	HLA-B
3.13078e-17	-0.184055	0.287	0.373	7.22271e-14	1	SELPLG
4.24883e-17	-0.197557	0.19	0.267	9.80206e-14	1	IVNS1ABP
6.43075e-17	-0.178019	0.234	0.3	1.48357e-13	1	APLP2
7.5902e-17	-0.216453	0.342	0.441	1.75106e-13	1	RARRES3
9.82655e-17	0.281097	0.481	0.39	2.26699e-13	1	ZFP36L2
1.35174e-16	0.218521	0.508	0.416	3.11846e-13	1	BTG1
2.08947e-16	-0.235537	0.343	0.438	4.82041e-13	1	SYNE1
3.97542e-16	-0.209119	0.375	0.461	9.17129e-13	1	CTSC
4.50234e-16	-0.196599	0.303	0.381	1.03869e-12	1	RNF19A
5.27073e-16	-0.216084	0.366	0.45	1.21596e-12	1	PPP2R5C
6.45074e-16	-0.257902	0.365	0.464	1.48819e-12	1	GZMA
6.73407e-16	-0.252142	0.383	0.458	1.55355e-12	1	PFN1
7.29002e-16	0.269523	0.49	0.401	1.68181e-12	1	DUSP1
7.96465e-16	-0.215647	0.379	0.457	1.83744e-12	1	DBI
9.19332e-16	-0.193552	0.168	0.246	2.1209e-12	1	ABI3
1.0916e-15	-0.186905	0.366	0.461	2.51833e-12	1	MYL12B
1.41229e-15	-0.203664	0.214	0.29	3.25815e-12	1	IFI27L2
2.13772e-15	-0.213881	0.331	0.423	4.93173e-12	1	TCF25
2.82943e-15	-0.206133	0.37	0.454	6.52751e-12	1	PYHIN1
3.00716e-15	-0.21058	0.332	0.422	6.93752e-12	1	SPN
3.08467e-15	-0.194942	0.254	0.331	7.11633e-12	1	MYO1G
3.15499e-15	-0.188842	0.083	0.146	7.27857e-12	1	FGL2
3.79739e-15	0.252317	0.387	0.314	8.76058e-12	1	RP11-489E7.4
3.92955e-15	-0.210432	0.402	0.473	9.06547e-12	1	CALM1
5.0464e-15	-0.175047	0.208	0.276	1.1642e-11	1	ARHGEF3
7.33487e-15	-0.206251	0.378	0.459	1.69215e-11	1	TPM3
9.06116e-15	0.192102	0.514	0.436	2.09041e-11	1	PFDN5
1.21548e-14	-0.210484	0.347	0.424	2.8041e-11	1	CEP78
1.50313e-14	-0.195114	0.364	0.448	3.46772e-11	1	GNG2
1.54366e-14	-0.198247	0.351	0.432	3.56122e-11	1	MYH9
2.20254e-14	-0.170156	0.226	0.3	5.08127e-11	1	HDDC2
2.33945e-14	-0.164707	0.158	0.215	5.3971e-11	1	RAPGEF1
2.46269e-14	-0.200346	0.346	0.443	5.68144e-11	1	CTSD
3.33377e-14	-0.220811	0.336	0.421	7.69101e-11	1	HSP90B1
3.59553e-14	-0.171111	0.226	0.288	8.2949e-11	1	MAPRE2
3.84526e-14	-0.148568	0.132	0.18	8.87101e-11	1	MAN1A1
6.8796e-14	0.326118	0.304	0.186	1.58712e-10	1	GCHFR
8.78265e-14	0.201013	0.475	0.39	2.02616e-10	1	FXYD5
1.36068e-13	-0.141744	0.256	0.31	3.13909e-10	1	CD226
2.11236e-13	-0.249356	0.343	0.43	4.87322e-10	1	TRBC1
2.78757e-13	-0.159528	0.198	0.263	6.43093e-10	1	CTBP2
3.00061e-13	-0.193556	0.351	0.431	6.92242e-10	1	METRNL
3.02269e-13	-0.178445	0.383	0.458	6.97335e-10	1	VAMP8
4.18883e-13	-0.195693	0.388	0.456	9.66364e-10	1	KLRD1
4.87835e-13	-0.261249	0.342	0.428	1.12544e-09	1	NEAT1
6.75185e-13	-0.20588	0.358	0.437	1.55765e-09	1	ANXA1
7.80988e-13	0.182834	0.504	0.418	1.80174e-09	1	HNRNPA1
1.12251e-12	-0.187555	0.367	0.45	2.58963e-09	1	CLIC1
1.31004e-12	-0.165699	0.306	0.366	3.02225e-09	1	S1PR5
1.50815e-12	-0.191196	0.383	0.453	3.47931e-09	1	DSTN
1.73114e-12	-0.170083	0.205	0.272	3.99373e-09	1	PTPN18
2.30453e-12	0.200288	0.502	0.419	5.31656e-09	1	MATK
3.66907e-12	-0.168814	0.346	0.427	8.46454e-09	1	PSAP
4.06912e-12	0.168067	0.518	0.435	9.38745e-09	1	HINT1
4.29829e-12	0.189826	0.481	0.404	9.91615e-09	1	EIF3E
4.30616e-12	-0.191122	0.397	0.464	9.93431e-09	1	ACTR3
5.04612e-12	-0.157228	0.065	0.11	1.16414e-08	1	SUSD1
5.46243e-12	-0.190421	0.374	0.446	1.26018e-08	1	IQGAP1
6.20121e-12	-0.129016	0.192	0.235	1.43062e-08	1	NFATC2
6.30299e-12	-0.15102	0.283	0.338	1.4541e-08	1	CHST12
6.38078e-12	-0.178541	0.182	0.249	1.47205e-08	1	LINC00152
7.47161e-12	-0.152927	0.228	0.288	1.7237e-08	1	DOCK8
9.90533e-12	-0.162286	0.317	0.378	2.28516e-08	1	RAB8B
1.05919e-11	-0.170446	0.091	0.144	2.44356e-08	1	MAF
1.16996e-11	0.238984	0.484	0.396	2.69909e-08	1	PIK3R1
1.42653e-11	0.193296	0.504	0.434	3.29101e-08	1	H3F3B
1.55769e-11	-0.157087	0.343	0.41	3.59358e-08	1	STK10
1.7171e-11	-0.160268	0.308	0.386	3.96134e-08	1	SCP2
1.8425e-11	-0.186892	0.32	0.385	4.25065e-08	1	PPP1R18
1.86969e-11	-0.142165	0.357	0.419	4.31337e-08	1	LNPEP
2.23351e-11	0.204941	0.436	0.372	5.15271e-08	1	CD69
2.45456e-11	-0.152818	0.307	0.363	5.66267e-08	1	IKZF3
2.49946e-11	0.158583	0.508	0.424	5.76624e-08	1	COX7C
2.75654e-11	-0.13708	0.298	0.348	6.35934e-08	1	TGFBR3
3.21153e-11	-0.156927	0.333	0.412	7.409e-08	1	PTPRA
3.96699e-11	-0.153599	0.371	0.436	9.15185e-08	1	PRDX5
4.10498e-11	-0.167663	0.368	0.433	9.4702e-08	1	UCP2
4.78845e-11	-0.155812	0.389	0.455	1.1047e-07	1	SUB1
5.19983e-11	-0.155822	0.291	0.357	1.1996e-07	1	PRKACB
5.20956e-11	-0.182313	0.374	0.438	1.20185e-07	1	ITGB1
5.29185e-11	-0.125822	0.097	0.136	1.22083e-07	1	USP24
5.65793e-11	-0.0976667	0.125	0.154	1.30528e-07	1	GSE1
5.89933e-11	-0.151565	0.097	0.145	1.36098e-07	1	SERPINB9
6.04875e-11	-0.17495	0.387	0.447	1.39545e-07	1	ARPC5
6.49596e-11	-0.152005	0.363	0.424	1.49862e-07	1	DIP2A
6.98206e-11	-0.155655	0.371	0.441	1.61076e-07	1	SLC9A3R1
7.44338e-11	-0.167056	0.37	0.444	1.71719e-07	1	MACF1
7.50905e-11	-0.171731	0.375	0.445	1.73234e-07	1	DHRS7
7.69045e-11	-0.114499	0.119	0.153	1.77419e-07	1	FAM199X
7.78149e-11	-0.120456	0.115	0.15	1.79519e-07	1	AXIN1
8.41665e-11	-0.167692	0.377	0.451	1.94172e-07	1	CD53
8.58097e-11	-0.189449	0.378	0.451	1.97963e-07	1	AHNAK
1.03276e-10	-0.165387	0.382	0.445	2.38258e-07	1	LITAF
1.06916e-10	0.23614	0.441	0.369	2.46656e-07	1	CMC1
1.14412e-10	-0.171679	0.398	0.471	2.6395e-07	1	PTP4A2
1.17294e-10	-0.168393	0.362	0.437	2.70597e-07	1	MSN
1.27648e-10	-0.16471	0.354	0.413	2.94484e-07	1	DYNLL1
1.46492e-10	-0.165064	0.401	0.468	3.37958e-07	1	ITGAL
1.48806e-10	-0.166037	0.303	0.373	3.43295e-07	1	CAPNS1
1.72478e-10	0.224025	0.431	0.349	3.97906e-07	1	LYAR
1.9116e-10	-0.158826	0.348	0.402	4.41007e-07	1	APOL6
2.21573e-10	-0.164093	0.297	0.349	5.11169e-07	1	SETX
2.34652e-10	-0.126259	0.105	0.146	5.41343e-07	1	SEL1L
2.42622e-10	0.188544	0.497	0.42	5.5973e-07	1	JUND
2.70398e-10	-0.116754	0.151	0.19	6.23808e-07	1	RAD23B
2.80249e-10	0.197895	0.342	0.257	6.46535e-07	1	SNHG8
2.945e-10	-0.0863752	0.107	0.13	6.79411e-07	1	GFOD1
3.14131e-10	-0.142245	0.209	0.261	7.24701e-07	1	CHST2
3.40988e-10	-0.166683	0.398	0.464	7.86659e-07	1	YWHAZ
3.43515e-10	-0.120059	0.12	0.161	7.92489e-07	1	ZNF91
3.48997e-10	-0.099228	0.1	0.128	8.05136e-07	1	RUNX1
3.51737e-10	-0.183046	0.383	0.439	8.11457e-07	1	ANKRD12
3.72469e-10	-0.137267	0.214	0.259	8.59285e-07	1	WNK1
3.92248e-10	-0.178789	0.385	0.443	9.04917e-07	1	KLF2
4.04812e-10	-0.182866	0.386	0.453	9.33902e-07	1	C12orf75
4.37603e-10	-0.134575	0.202	0.244	1.00955e-06	1	VCL
4.56087e-10	-0.145218	0.371	0.426	1.05219e-06	1	GNG5
4.80862e-10	-0.176039	0.384	0.451	1.10935e-06	1	CD164
5.12516e-10	-0.122733	0.246	0.288	1.18237e-06	1	XAF1
6.73285e-10	-0.137531	0.363	0.426	1.55327e-06	1	BLOC1S1
7.01423e-10	-0.164389	0.395	0.464	1.61818e-06	1	FAM49B
7.01553e-10	-0.0911459	0.099	0.127	1.61848e-06	1	PPM1L
7.01791e-10	-0.148992	0.177	0.228	1.61903e-06	1	CD38
7.02702e-10	-0.135227	0.134	0.176	1.62113e-06	1	SLC15A4
7.15797e-10	-0.130971	0.233	0.279	1.65134e-06	1	HIPK1
7.27804e-10	-0.103773	0.117	0.151	1.67904e-06	1	GPBP1L1
8.18211e-10	-0.16413	0.359	0.435	1.88761e-06	1	IL2RG
8.78048e-10	-0.123863	0.261	0.312	2.02566e-06	1	UHMK1
8.97181e-10	-0.155299	0.332	0.39	2.0698e-06	1	TFDP2
9.04342e-10	-0.16709	0.381	0.441	2.08632e-06	1	CLEC2B
9.72661e-10	-0.152685	0.381	0.44	2.24393e-06	1	PPP1CA
9.7275e-10	-0.161154	0.369	0.429	2.24414e-06	1	PTPN4
1.01402e-09	0.199164	0.455	0.388	2.33935e-06	1	IER2
1.07735e-09	-0.145368	0.367	0.428	2.48545e-06	1	DIAPH1
1.07758e-09	-0.14469	0.406	0.478	2.48599e-06	1	SERF2
1.19431e-09	-0.119349	0.237	0.286	2.75528e-06	1	GLIPR1
1.26258e-09	-0.112355	0.085	0.111	2.91278e-06	1	ZBTB37
1.33916e-09	-0.159962	0.233	0.296	3.08944e-06	1	HLA-DPA1
1.446e-09	-0.128497	0.363	0.431	3.33592e-06	1	TGOLN2
1.92905e-09	-0.15059	0.387	0.456	4.45032e-06	1	LSP1
2.10373e-09	0.162737	0.48	0.405	4.85331e-06	1	SLC25A6
2.1348e-09	-0.139163	0.288	0.342	4.92497e-06	1	GOLGA4
2.17439e-09	-0.119159	0.266	0.314	5.01631e-06	1	RBL2
2.31201e-09	-0.075435	0.155	0.169	5.3338e-06	1	ITK
2.32939e-09	-0.134321	0.388	0.451	5.37391e-06	1	PSMB9
2.36908e-09	0.159411	0.46	0.374	5.46548e-06	1	C1orf162
2.41146e-09	-0.059425	0.115	0.137	5.56323e-06	1	TMEM167B
2.43328e-09	0.161063	0.493	0.421	5.61358e-06	1	TOMM7
2.63031e-09	-0.148553	0.38	0.442	6.06813e-06	1	AKAP13
2.93433e-09	-0.117866	0.196	0.241	6.7695e-06	1	ATP1B3
3.04295e-09	-0.107893	0.291	0.353	7.02009e-06	1	RPS4Y1
3.10458e-09	-0.14671	0.375	0.432	7.16228e-06	1	C1orf21
3.18376e-09	0.151994	0.209	0.145	7.34492e-06	1	MAFF
3.43886e-09	-0.106369	0.164	0.2	7.93344e-06	1	NUMA1
3.57101e-09	-0.103877	0.165	0.201	8.23832e-06	1	PARP15
3.71799e-09	-0.129771	0.289	0.33	8.57741e-06	1	ERBB2IP
3.78997e-09	-0.131369	0.268	0.311	8.74347e-06	1	ATP2B4
3.82161e-09	-0.131949	0.229	0.283	8.81645e-06	1	UPP1
4.19912e-09	-0.165724	0.389	0.454	9.68737e-06	1	TMBIM6
4.7091e-09	-0.142841	0.365	0.433	1.08639e-05	1	CD47
5.68225e-09	-0.114723	0.371	0.433	1.3109e-05	1	RAC1
6.00548e-09	-0.161699	0.393	0.453	1.38546e-05	1	SUN2
6.62046e-09	0.161321	0.425	0.359	1.52734e-05	1	RPL17
7.04139e-09	0.19957	0.458	0.395	1.62445e-05	1	HSP90AB1
7.34887e-09	-0.126394	0.225	0.276	1.69538e-05	1	ZBTB7A
7.45922e-09	-0.121698	0.07	0.107	1.72084e-05	1	JAKMIP2
7.49875e-09	-0.161215	0.39	0.452	1.72996e-05	1	CTSW
8.36092e-09	0.157875	0.473	0.412	1.92886e-05	1	PABPC1
8.45169e-09	-0.128708	0.244	0.292	1.9498e-05	1	MXD4
8.78323e-09	-0.12805	0.27	0.311	2.02629e-05	1	STK38
8.78704e-09	-0.153871	0.389	0.451	2.02717e-05	1	HSP90AA1
9.02749e-09	-0.133827	0.307	0.357	2.08264e-05	1	RTN4
1.08466e-08	-0.13952	0.386	0.448	2.50231e-05	1	HCLS1
1.13122e-08	-0.0733199	0.107	0.13	2.60972e-05	1	MRFAP1L1
1.15057e-08	-0.113472	0.151	0.182	2.65437e-05	1	MLEC
1.15896e-08	-0.104245	0.146	0.179	2.67371e-05	1	PARP4
1.18875e-08	-0.130316	0.406	0.473	2.74245e-05	1	ATP6V0E1
1.25145e-08	-0.0971256	0.15	0.189	2.88709e-05	1	EMC3
1.26394e-08	-0.081395	0.131	0.158	2.91591e-05	1	CCDC82
1.34439e-08	-0.108061	0.151	0.183	3.10151e-05	1	TGFBR1
1.36097e-08	-0.116783	0.118	0.158	3.13976e-05	1	STK39
1.3697e-08	-0.100129	0.135	0.165	3.15991e-05	1	PUM2
1.38714e-08	-0.0699273	0.138	0.16	3.20013e-05	1	BCL11B
1.40591e-08	-0.156433	0.394	0.453	3.24343e-05	1	GNAI2
1.44849e-08	-0.108929	0.234	0.272	3.34166e-05	1	ITGAM
1.46326e-08	-0.0936932	0.219	0.251	3.37574e-05	1	ABI1
1.47263e-08	-0.144894	0.401	0.464	3.39736e-05	1	ABHD17A
1.47991e-08	-0.132802	0.225	0.278	3.41415e-05	1	PGAM1
1.49444e-08	-0.135848	0.352	0.408	3.44767e-05	1	SH3KBP1
2.00192e-08	-0.0908971	0.169	0.202	4.61843e-05	1	FBXL5
2.08656e-08	-0.161698	0.383	0.451	4.8137e-05	1	PSMA7
2.58624e-08	-0.0967504	0.253	0.282	5.96644e-05	1	ZBTB44
2.63614e-08	-0.117762	0.271	0.317	6.08158e-05	1	TNFRSF1B
2.64391e-08	-0.126032	0.2	0.252	6.0995e-05	1	SASH3
2.64539e-08	-0.146839	0.399	0.463	6.10292e-05	1	RAC2
2.77426e-08	-0.137631	0.162	0.213	6.40021e-05	1	MRPL34
2.82657e-08	-0.115572	0.311	0.349	6.5209e-05	1	TRIM22
2.8429e-08	-0.125524	0.183	0.232	6.55857e-05	1	EBP
3.00095e-08	-0.112923	0.194	0.23	6.9232e-05	1	DOCK11
3.01522e-08	-0.128021	0.259	0.302	6.95612e-05	1	GLG1
3.20328e-08	-0.12701	0.386	0.441	7.38997e-05	1	CAPZB
3.40411e-08	0.195716	0.453	0.398	7.85328e-05	1	JUNB
3.54044e-08	-0.13319	0.377	0.432	8.16779e-05	1	ARPC4
3.81041e-08	-0.150349	0.379	0.436	8.79063e-05	1	EVL
4.28576e-08	-0.102644	0.207	0.239	9.88726e-05	1	SERINC1
4.57506e-08	-0.108671	0.135	0.165	0.000105547	1	PPM1K
4.80515e-08	-0.105566	0.183	0.222	0.000110855	1	ZBTB38
4.93739e-08	-0.102059	0.174	0.199	0.000113905	1	INPP4A
5.12918e-08	-0.101514	0.195	0.228	0.00011833	1	SHOC2
5.16366e-08	0.190958	0.421	0.342	0.000119126	1	PDCD4
5.17473e-08	-0.0825181	0.101	0.125	0.000119381	1	PLEKHB2
5.23258e-08	-0.114317	0.363	0.405	0.000120716	1	IKZF1
5.31025e-08	-0.0958721	0.16	0.193	0.000122507	1	KRAS
5.3136e-08	-0.0779177	0.128	0.153	0.000122585	1	FAM76B
5.55321e-08	-0.121142	0.222	0.273	0.000128112	1	CAPN2
5.57989e-08	-0.117017	0.285	0.322	0.000128728	1	ZNF292
5.59488e-08	-0.18151	0.371	0.439	0.000129074	1	ACTG1
5.77666e-08	-0.118812	0.169	0.204	0.000133267	1	ZCCHC6
5.90138e-08	-0.145236	0.391	0.445	0.000136145	1	PDIA3
5.99897e-08	-0.130274	0.229	0.273	0.000138396	1	TROVE2
6.01769e-08	-0.110462	0.261	0.294	0.000138828	1	NFATC3
6.08148e-08	-0.100503	0.179	0.209	0.0001403	1	ZCCHC17
6.09612e-08	-0.119551	0.272	0.313	0.000140637	1	CCDC88C
6.31566e-08	-0.15463	0.39	0.444	0.000145702	1	TLN1
6.39611e-08	-0.131681	0.413	0.465	0.000147558	1	UBC
6.43618e-08	-0.0898405	0.165	0.186	0.000148483	1	MAN1A2
6.54125e-08	-0.12777	0.291	0.338	0.000150907	1	PREX1
7.51728e-08	-0.133832	0.351	0.408	0.000173424	1	DNAJB6
7.59992e-08	-0.128074	0.396	0.448	0.00017533	1	GIMAP7
8.40802e-08	-0.130304	0.286	0.329	0.000193973	1	SPTAN1
8.57976e-08	-0.10922	0.285	0.321	0.000197935	1	DNAJB14
8.84303e-08	-0.1503	0.359	0.412	0.000204009	1	FUS
8.89306e-08	-0.119468	0.274	0.322	0.000205163	1	GLIPR2
9.18691e-08	-0.0785469	0.086	0.108	0.000211942	1	ZNF720
9.25578e-08	-0.0885387	0.268	0.291	0.000213531	1	ADAM10
9.51114e-08	-0.149755	0.299	0.349	0.000219422	1	HLA-DPB1
1.0123e-07	-0.101063	0.227	0.259	0.000233537	1	NCKAP1L
1.02826e-07	-0.12171	0.165	0.206	0.000237218	1	IDH2
1.03091e-07	-0.124331	0.401	0.454	0.000237831	1	ARL4C
1.03124e-07	0.146849	0.491	0.43	0.000237908	1	COMMD6
1.03271e-07	-0.160262	0.403	0.459	0.000238247	1	MYL12A
1.04395e-07	-0.107745	0.244	0.272	0.000240839	1	SETD2
1.0611e-07	-0.0961788	0.172	0.202	0.000244796	1	FBXW7
1.10286e-07	-0.148487	0.258	0.303	0.00025443	1	AP000769.1
1.17626e-07	-0.0988236	0.144	0.176	0.000271362	1	TMEM71
1.18672e-07	-0.0993701	0.198	0.231	0.000273775	1	VCP
1.20365e-07	-0.0444569	0.125	0.133	0.000277682	1	FAM129A
1.26472e-07	-0.114671	0.174	0.209	0.000291771	1	CSGALNACT2
1.29594e-07	-0.101114	0.132	0.159	0.000298973	1	MSL1
1.31032e-07	-0.120201	0.316	0.357	0.000302292	1	LBR
1.42411e-07	-0.115141	0.097	0.133	0.000328541	1	RAB10
1.49751e-07	-0.119394	0.13	0.163	0.000345475	1	RP11-81H14.2
1.59348e-07	-0.100163	0.197	0.23	0.000367617	1	KIAA1109
1.7002e-07	-0.1235	0.31	0.353	0.000392236	1	ARAP2
1.79259e-07	-0.0932317	0.134	0.16	0.000413552	1	TRIM52
1.84813e-07	-0.124097	0.397	0.459	0.000426364	1	SCAF11
1.8653e-07	-0.119757	0.401	0.462	0.000430326	1	SEPT7
1.96532e-07	-0.131293	0.356	0.409	0.000453399	1	SPCS3
1.96894e-07	-0.134112	0.276	0.32	0.000454234	1	GNB1
1.96956e-07	-0.085077	0.135	0.159	0.000454378	1	PHC3
2.00083e-07	-0.129505	0.248	0.299	0.000461591	1	TMCO1
2.12233e-07	-0.127804	0.257	0.303	0.000489623	1	LAMP1
2.1679e-07	-0.110576	0.087	0.123	0.000500135	1	DAXX
2.1973e-07	-0.121634	0.322	0.355	0.000506918	1	VPS4B
2.2392e-07	0.135707	0.496	0.428	0.000516583	1	NPM1
2.28713e-07	-0.103702	0.29	0.336	0.00052764	1	TBX21
2.36468e-07	-0.0780687	0.108	0.126	0.000545532	1	FAM134C
2.3666e-07	-0.131077	0.225	0.269	0.000545974	1	RAP2B
2.37645e-07	-0.0818967	0.093	0.119	0.000548248	1	DUSP22
2.42025e-07	-0.106361	0.287	0.34	0.000558352	1	CAPZA1
2.44292e-07	-0.134801	0.405	0.463	0.000563582	1	RHOA
2.46168e-07	-0.130181	0.287	0.327	0.00056791	1	CYFIP2
2.48427e-07	-0.0923571	0.137	0.169	0.000573121	1	BLOC1S2
2.53567e-07	0.165186	0.41	0.337	0.000584978	1	MAP3K8
2.63071e-07	-0.0920907	0.284	0.317	0.000606906	1	STOM
2.78715e-07	-0.137619	0.403	0.464	0.000642995	1	HNRNPA2B1
2.96913e-07	-0.133003	0.166	0.208	0.000684979	1	GTF3C1
3.02281e-07	-0.0699159	0.158	0.178	0.000697362	1	BCL9L
3.10151e-07	-0.0913188	0.111	0.135	0.000715518	1	CAB39
3.14412e-07	-0.0717912	0.107	0.128	0.000725348	1	TMX3
3.21554e-07	-0.129973	0.421	0.485	0.000741824	1	MYO1F
3.61339e-07	-0.0812933	0.14	0.166	0.000833609	1	TAOK1
3.72879e-07	-0.145618	0.398	0.453	0.000860232	1	CELF2
4.00671e-07	-0.116465	0.281	0.308	0.000924347	1	PTBP3
4.14768e-07	-0.170999	0.139	0.189	0.00095687	1	DDX3Y
4.25436e-07	-0.130733	0.409	0.456	0.000981481	1	NDUFB2
4.26779e-07	-0.111647	0.291	0.335	0.000984578	1	SAMD9
4.31813e-07	-0.0904784	0.167	0.197	0.000996193	1	THUMPD3-AS1
4.3551e-07	-0.0787827	0.117	0.144	0.00100472	1	IQSEC1
4.52588e-07	-0.0661234	0.134	0.153	0.00104412	1	RHOBTB3
4.57671e-07	-0.104885	0.26	0.294	0.00105585	1	SMG1
4.61934e-07	-0.0883813	0.191	0.227	0.00106568	1	RECQL
4.69329e-07	-0.132497	0.411	0.455	0.00108274	1	HNRNPU
4.70877e-07	-0.101822	0.197	0.231	0.00108631	1	MANF
4.7319e-07	-0.114121	0.374	0.417	0.00109165	1	PTPN12
4.73407e-07	-0.082379	0.217	0.243	0.00109215	1	TACC1
4.81458e-07	-0.104725	0.178	0.214	0.00111072	1	ITSN2
4.82749e-07	-0.0918114	0.121	0.148	0.0011137	1	UBL3
4.82909e-07	-0.0956594	0.217	0.255	0.00111407	1	ARL5A
4.89802e-07	0.138795	0.491	0.426	0.00112997	1	SNRPD2
4.90152e-07	-0.102318	0.129	0.163	0.00113078	1	PLEKHF1
5.37362e-07	-0.0639798	0.119	0.136	0.00123969	1	STX7
5.41363e-07	-0.0976241	0.359	0.402	0.00124892	1	TMEM50A
5.46251e-07	-0.138165	0.388	0.452	0.0012602	1	ARPC1B
5.51517e-07	-0.0974449	0.143	0.166	0.00127235	1	FGD5-AS1
5.5212e-07	0.153461	0.477	0.423	0.00127374	1	MT-ND4L
5.56536e-07	-0.0909315	0.195	0.23	0.00128393	1	LASP1
5.6444e-07	-0.134548	0.265	0.318	0.00130216	1	ARL6IP1
5.75245e-07	-0.111799	0.341	0.379	0.00132709	1	ANKRD44
5.92952e-07	-0.0565074	0.145	0.161	0.00136794	1	NCBP2
5.99531e-07	-0.100524	0.263	0.298	0.00138312	1	SRSF4
6.84781e-07	-0.100164	0.282	0.318	0.00157979	1	STAT4
6.91399e-07	-0.0874468	0.147	0.181	0.00159506	1	TEX264
6.93211e-07	-0.126159	0.377	0.431	0.00159924	1	TRAPPC1
7.07057e-07	-0.0893116	0.162	0.193	0.00163118	1	NCK1
7.33505e-07	-0.103769	0.288	0.335	0.0016922	1	TBCB
7.45949e-07	-0.0812784	0.113	0.132	0.00172091	1	PCNXL4
7.46474e-07	-0.113887	0.399	0.455	0.00172212	1	POMP
7.79481e-07	-0.0746885	0.126	0.143	0.00179826	1	ADRB2
7.88695e-07	-0.143686	0.395	0.438	0.00181952	1	DDX17
8.01579e-07	-0.0465005	0.103	0.115	0.00184924	1	PLCB2
8.03568e-07	-0.12321	0.405	0.449	0.00185383	1	DDX6
8.04454e-07	-0.122786	0.386	0.424	0.00185588	1	VPS13C
8.13912e-07	-0.103234	0.242	0.274	0.00187769	1	BAZ1A
8.23847e-07	-0.0953922	0.164	0.202	0.00190062	1	RBM22
8.25931e-07	-0.101528	0.192	0.232	0.00190542	1	ORAI1
8.29533e-07	-0.126815	0.391	0.441	0.00191373	1	PPIB
8.39988e-07	-0.0879064	0.232	0.262	0.00193785	1	SNRK
8.47684e-07	-0.084985	0.143	0.171	0.00195561	1	SH3BP2
8.53357e-07	-0.0989298	0.201	0.232	0.0019687	1	ZFC3H1
8.8133e-07	-0.0426024	0.101	0.11	0.00203323	1	PHKB
8.84369e-07	-0.0987221	0.198	0.23	0.00204024	1	PPP4R3B
9.10207e-07	-0.0783566	0.177	0.199	0.00209985	1	VPS36
9.19919e-07	-0.114307	0.416	0.468	0.00212225	1	H3F3A
9.24145e-07	0.154292	0.466	0.408	0.002132	1	IL2RB
9.59965e-07	-0.0967762	0.198	0.23	0.00221464	1	EIF4EBP2
9.94177e-07	-0.0615078	0.092	0.11	0.00229357	1	MAPK14
9.96081e-07	-0.0727274	0.175	0.2	0.00229796	1	SMARCC1
1.02059e-06	-0.121969	0.389	0.443	0.00235449	1	HNRNPA3
1.03728e-06	-0.0915592	0.234	0.264	0.002393	1	CEP350
1.04277e-06	-0.0906977	0.096	0.119	0.00240567	1	OSTM1
1.10471e-06	-0.0595395	0.16	0.179	0.00254857	1	SMARCA2
1.14668e-06	-0.0959689	0.15	0.178	0.00264538	1	P2RY8
1.22521e-06	-0.091096	0.206	0.233	0.00282657	1	LPP
1.25765e-06	-0.105327	0.222	0.265	0.00290141	1	DNAJC7
1.37795e-06	-0.131283	0.374	0.439	0.00317893	1	MBP
1.38813e-06	-0.106171	0.222	0.253	0.00320241	1	ZNF276
1.39239e-06	-0.0729638	0.163	0.184	0.00321224	1	TTC19
1.40012e-06	-0.073557	0.17	0.19	0.00323009	1	SFT2D2
1.40621e-06	-0.114733	0.323	0.36	0.00324413	1	EIF3A
1.49016e-06	-0.0487104	0.094	0.105	0.0034378	1	BTBD7
1.6502e-06	-0.0875814	0.226	0.257	0.00380701	1	TRIP12
1.65274e-06	-0.118292	0.308	0.349	0.00381286	1	PRKCB
1.80514e-06	-0.0891519	0.259	0.29	0.00416446	1	SEMA4D
1.82616e-06	-0.080312	0.23	0.255	0.00421295	1	STK26
1.83545e-06	-0.121914	0.368	0.419	0.00423437	1	KIAA1551
1.84442e-06	-0.102215	0.244	0.279	0.00425507	1	CD46
1.85087e-06	0.162666	0.479	0.429	0.00426996	1	MT-ND5
1.90144e-06	-0.0937506	0.257	0.286	0.00438662	1	SLFN12L
1.98027e-06	0.145384	0.332	0.263	0.00456849	1	EIF3L
2.03743e-06	-0.0787983	0.201	0.225	0.00470035	1	TGFBR2
2.07758e-06	-0.116104	0.396	0.452	0.00479299	1	ARPC3
2.08225e-06	-0.046346	0.123	0.134	0.00480376	1	TBC1D5
2.08794e-06	-0.0747678	0.112	0.133	0.00481688	1	DTX3L
2.19143e-06	0.13085	0.478	0.432	0.00505564	1	MZT2B
2.1945e-06	-0.113976	0.274	0.333	0.0050627	1	CSK
2.51881e-06	-0.0647653	0.097	0.109	0.0058109	1	FAM63B
2.52709e-06	-0.11693	0.267	0.303	0.00583001	1	CDK2AP2
2.5314e-06	-0.103307	0.386	0.435	0.00583993	1	ENO1
2.55093e-06	-0.110521	0.379	0.429	0.005885	1	IK
2.58654e-06	-0.0688997	0.139	0.157	0.00596715	1	NUP210
2.74262e-06	-0.141747	0.387	0.438	0.00632723	1	RAP1B
2.88103e-06	-0.114308	0.393	0.434	0.00664654	1	ADD3
2.93716e-06	-0.0862003	0.117	0.143	0.00677603	1	MRE11A
2.98793e-06	-0.098074	0.292	0.331	0.00689316	1	CEBPB
2.99755e-06	0.120223	0.478	0.436	0.00691534	1	EEF2
3.04519e-06	-0.0830058	0.241	0.276	0.00702525	1	RAB27A
3.09753e-06	-0.0888456	0.256	0.287	0.007146	1	GSAP
3.14707e-06	-0.0628313	0.156	0.172	0.00726029	1	WDR26
3.20709e-06	-0.116391	0.226	0.272	0.00739876	1	SSBP4
3.24685e-06	-0.141591	0.315	0.351	0.00749049	1	MYOM2
3.32068e-06	-0.102011	0.238	0.282	0.00766081	1	FERMT3
3.32596e-06	-0.131466	0.238	0.272	0.00767298	1	FKBP2
3.3492e-06	-0.102637	0.327	0.371	0.00772661	1	SEPT9
3.45893e-06	-0.0618346	0.177	0.193	0.00797975	1	RAB6A
3.54637e-06	-0.0823626	0.23	0.256	0.00818147	1	THOC2
3.64563e-06	-0.153256	0.368	0.438	0.00841047	1	HSPA5
3.70486e-06	-0.0783382	0.164	0.188	0.0085471	1	SAP30BP
3.78502e-06	-0.0621273	0.114	0.13	0.00873204	1	CREB1
3.82662e-06	-0.0901435	0.343	0.377	0.00882802	1	RAD21
3.88656e-06	-0.0808266	0.209	0.238	0.00896629	1	CLTA
3.93525e-06	-0.102244	0.128	0.163	0.00907861	1	RAB21
4.05939e-06	-0.0649557	0.112	0.127	0.00936501	1	NCOA2
4.12475e-06	-0.0757787	0.186	0.195	0.0095158	1	TRIM56
4.16269e-06	-0.0844079	0.298	0.327	0.00960333	1	STAT3
4.37495e-06	-0.119491	0.367	0.407	0.010093	1	C5orf56
4.44433e-06	-0.0934408	0.248	0.285	0.0102531	1	FOXN3
4.56275e-06	-0.0491773	0.114	0.126	0.0105263	1	UBR1
4.57204e-06	-0.0707696	0.123	0.143	0.0105477	1	DDB1
4.82828e-06	-0.12669	0.395	0.444	0.0111388	1	YWHAB
4.84204e-06	-0.0822969	0.289	0.325	0.0111706	1	GGNBP2
4.88958e-06	-0.0920369	0.096	0.126	0.0112803	1	NPRL2
5.07279e-06	-0.108726	0.413	0.46	0.0117029	1	NDUFB7
5.09824e-06	-0.0884408	0.33	0.367	0.0117616	1	TMEM160
5.10632e-06	-0.0937785	0.24	0.274	0.0117803	1	AP2B1
5.17521e-06	-0.113845	0.366	0.415	0.0119392	1	TRBC2
5.21883e-06	-0.115245	0.329	0.376	0.0120398	1	YWHAQ
5.3253e-06	-0.084467	0.191	0.215	0.0122855	1	FAM111A
5.33248e-06	-0.0736784	0.276	0.3	0.012302	1	PTPRE
5.36889e-06	-0.0627034	0.231	0.251	0.012386	1	TM9SF3
5.43915e-06	-0.133096	0.401	0.447	0.0125481	1	UTRN
5.48007e-06	-0.0555747	0.164	0.179	0.0126425	1	MARK3
5.53257e-06	-0.0634501	0.16	0.177	0.0127636	1	TMED5
5.63665e-06	-0.0920596	0.323	0.361	0.0130038	1	PDIA6
5.73757e-06	-0.108647	0.395	0.436	0.0132366	1	PRR13
6.04212e-06	-0.0827501	0.132	0.162	0.0139392	1	BTN3A3
6.10596e-06	-0.108521	0.402	0.448	0.0140864	1	CTSS
6.82451e-06	-0.0834929	0.138	0.16	0.0157441	1	TM9SF2
6.91527e-06	-0.0983837	0.19	0.226	0.0159535	1	FAM32A
6.97316e-06	0.162052	0.417	0.358	0.0160871	1	ZFAS1
6.98662e-06	-0.0802834	0.137	0.158	0.0161181	1	SCAMP2
7.10027e-06	-0.105811	0.355	0.396	0.0163803	1	THRAP3
7.16128e-06	-0.0436675	0.123	0.135	0.0165211	1	CRIPT
7.20559e-06	-0.0470171	0.126	0.143	0.0166233	1	YES1
7.31661e-06	-0.0593619	0.197	0.217	0.0168794	1	SPAG9
7.75433e-06	-0.105479	0.346	0.378	0.0178892	1	MGEA5
7.80036e-06	-0.0690767	0.085	0.103	0.0179954	1	NSF
7.98001e-06	-0.109721	0.14	0.175	0.0184099	1	PTGER4
8.02512e-06	-0.0961775	0.343	0.378	0.018514	1	LBH
8.05797e-06	-0.0134369	0.101	0.101	0.0185897	1	DHX15
8.21758e-06	-0.101831	0.382	0.428	0.018958	1	BRK1
8.24685e-06	-0.089496	0.092	0.111	0.0190255	1	USP25
8.25871e-06	-0.0935815	0.281	0.324	0.0190528	1	HNRNPAB
8.25908e-06	-0.0852411	0.254	0.285	0.0190537	1	SLAMF7
8.54903e-06	-0.0996593	0.383	0.428	0.0197226	1	GIMAP4
8.62307e-06	-0.0972837	0.261	0.3	0.0198934	1	ATP5F1
8.70405e-06	-0.0633622	0.165	0.183	0.0200802	1	DYRK2
8.75009e-06	-0.0937234	0.293	0.316	0.0201864	1	RASSF5
8.80095e-06	-0.082167	0.23	0.259	0.0203038	1	PLA2G16
8.83462e-06	-0.0573116	0.112	0.131	0.0203815	1	GALNT10
8.90232e-06	-0.0888457	0.193	0.226	0.0205377	1	TSEN54
9.03245e-06	0.10532	0.448	0.394	0.0208379	1	GYPC
9.20836e-06	-0.112946	0.313	0.359	0.0212437	1	ARHGDIA
9.58372e-06	-0.0932209	0.208	0.247	0.0221096	1	RER1
9.66389e-06	-0.0548479	0.125	0.138	0.0222946	1	LPIN1
9.74669e-06	-0.0980311	0.305	0.345	0.0224856	1	PTPN22
9.86156e-06	-0.0627481	0.186	0.203	0.0227506	1	CCNK
9.96825e-06	0.157235	0.444	0.398	0.0229968	1	FOSB
9.99691e-06	-0.0959816	0.268	0.293	0.0230629	1	ASH1L
1.01737e-05	-0.068177	0.116	0.136	0.0234707	1	SNX5
1.04584e-05	-0.0699258	0.222	0.239	0.0241275	1	KIAA2026
1.05052e-05	-0.0799902	0.188	0.215	0.0242355	1	ZBTB8OS
1.06123e-05	-0.0549677	0.201	0.221	0.0244826	1	EPS15
1.07543e-05	-0.124775	0.405	0.453	0.0248103	1	HSPA8
1.0799e-05	-0.0963014	0.327	0.367	0.0249133	1	CANX
1.10844e-05	-0.0846823	0.215	0.237	0.0255717	1	USP28
1.11517e-05	-0.0711808	0.218	0.235	0.0257269	1	FRYL
1.12565e-05	-0.124315	0.394	0.438	0.0259687	1	ARGLU1
1.14794e-05	-0.0916591	0.248	0.276	0.0264831	1	FAM204A
1.14794e-05	-0.0594516	0.202	0.219	0.0264831	1	ZFAND6
1.15861e-05	-0.0889669	0.404	0.442	0.0267292	1	RABAC1
1.16456e-05	0.120457	0.487	0.435	0.0268664	1	RPL36AL
1.17561e-05	0.117244	0.431	0.376	0.0271214	1	UXT
1.18111e-05	-0.0292386	0.102	0.109	0.0272482	1	ARHGEF9
1.20664e-05	-0.0860854	0.138	0.164	0.0278373	1	LINC00969
1.20732e-05	0.1219	0.481	0.43	0.0278529	1	UQCRB
1.20997e-05	-0.0678135	0.189	0.198	0.0279141	1	TRIM33
1.21024e-05	-0.0624887	0.104	0.125	0.0279203	1	MRPL18
1.24956e-05	-0.0759691	0.267	0.288	0.0288274	1	NUFIP2
1.28765e-05	-0.0760442	0.154	0.178	0.029706	1	CAPRIN1
1.30243e-05	-0.0658504	0.178	0.196	0.030047	1	SLC2A3
1.32164e-05	-0.106278	0.362	0.406	0.0304903	1	ROCK1
1.32666e-05	-0.113626	0.417	0.462	0.0306061	1	BIN2
1.32966e-05	-0.099113	0.21	0.242	0.0306752	1	VIMP
1.38544e-05	-0.0917888	0.298	0.325	0.0319621	1	TRAPPC10
1.40344e-05	-0.102079	0.393	0.451	0.0323774	1	SF3B1
1.43807e-05	-0.0658929	0.151	0.173	0.0331763	1	CASC4
1.46432e-05	-0.10856	0.4	0.449	0.0337818	1	NUCKS1
1.52075e-05	-0.0782675	0.17	0.191	0.0350836	1	CTDSPL2
1.53266e-05	0.135929	0.484	0.437	0.0353584	1	STK17A
1.53868e-05	-0.0396723	0.122	0.131	0.0354974	1	COMMD3
1.54042e-05	-0.072107	0.282	0.305	0.0355375	1	BIRC6
1.54144e-05	-0.0910857	0.269	0.293	0.0355611	1	LCP2
1.5554e-05	-0.0769388	0.17	0.192	0.0358832	1	PBRM1
1.57809e-05	-0.0848105	0.322	0.357	0.0364065	1	TTC14
1.58442e-05	-0.11879	0.403	0.45	0.0365526	1	SPCS2
1.58516e-05	-0.081324	0.225	0.253	0.0365696	1	RASA3
1.58864e-05	-0.0795277	0.25	0.278	0.0366498	1	POLR2J3
1.60872e-05	-0.120315	0.406	0.46	0.0371132	1	CDC42
1.60879e-05	-0.0898972	0.283	0.313	0.0371148	1	SH2D1B
1.69966e-05	-0.0967617	0.351	0.398	0.0392111	1	APBB1IP
1.71218e-05	-0.0297325	0.139	0.145	0.0395001	1	KLHL24
1.73857e-05	-0.104936	0.41	0.461	0.0401089	1	IFI16
1.73938e-05	-0.104452	0.374	0.422	0.0401274	1	COPE
1.77521e-05	-0.0921119	0.283	0.315	0.0409541	1	MIER1
1.79524e-05	0.139677	0.357	0.293	0.0414162	1	CEBPD
1.8667e-05	-0.0997773	0.261	0.306	0.0430648	1	PSMA5
1.90988e-05	-0.105981	0.321	0.357	0.0440609	1	KMT2A
1.93543e-05	-0.104967	0.426	0.464	0.0446503	1	LUC7L3
1.98189e-05	-0.0734766	0.174	0.188	0.0457223	1	SPATA13
2.03752e-05	-0.096876	0.177	0.207	0.0470055	1	RAB37
2.04524e-05	-0.0787569	0.186	0.218	0.0471836	1	TAP1
2.05932e-05	-0.0894898	0.391	0.439	0.0475086	1	AES
2.07636e-05	-0.0575574	0.237	0.254	0.0479016	1	KAT6A
2.15405e-05	-0.11491	0.3	0.34	0.0496939	1	ISG15
2.18317e-05	-0.0858083	0.221	0.249	0.0503658	1	SNRNP200
2.20046e-05	-0.0509202	0.112	0.125	0.0507646	1	SMG6
2.22945e-05	-0.0772631	0.288	0.314	0.0514335	1	GRB2
2.23295e-05	-0.0740954	0.194	0.213	0.0515142	1	MAP4
2.2466e-05	-0.0966576	0.397	0.44	0.0518291	1	PSMB8
2.25979e-05	-0.0867138	0.358	0.41	0.0521334	1	FMNL1
2.26634e-05	-0.124404	0.374	0.429	0.0522844	1	PRRC2C
2.28093e-05	-0.0612352	0.25	0.261	0.052621	1	ELF2
2.31605e-05	-0.0376663	0.132	0.139	0.0534314	1	CUL5
2.3222e-05	-0.127231	0.367	0.406	0.0535732	1	PRKCH
2.37463e-05	-0.085127	0.335	0.37	0.0547827	1	MAPK1
2.38273e-05	-0.124242	0.397	0.44	0.0549697	1	CIB1
2.39673e-05	-0.0455498	0.191	0.205	0.0552927	1	DHX9
2.4034e-05	-0.0561961	0.113	0.126	0.0554464	1	CBX5
2.50546e-05	0.126155	0.467	0.413	0.0578009	1	EIF3F
2.50719e-05	-0.0816189	0.228	0.255	0.0578409	1	LPCAT1
2.54921e-05	-0.0602038	0.262	0.284	0.0588102	1	PPP3CA
2.6822e-05	-0.0779075	0.27	0.29	0.0618783	1	CCDC69
2.81662e-05	-0.033053	0.165	0.176	0.0649793	1	MAP3K2
2.83443e-05	-0.0724519	0.308	0.323	0.0653904	1	TMOD3
2.85561e-05	-0.0673722	0.168	0.189	0.0658789	1	NARS
2.91648e-05	0.116589	0.339	0.291	0.0672831	1	RPL22L1
2.98037e-05	-0.0398319	0.134	0.145	0.068757	1	DYRK1A
2.98658e-05	-0.0799928	0.253	0.281	0.0689003	1	KPNB1
3.03294e-05	-0.0821813	0.16	0.189	0.0699699	1	TMEM9B
3.09587e-05	-0.0553576	0.226	0.244	0.0714216	1	SRPRA
3.10982e-05	-0.0641902	0.174	0.191	0.0717436	1	SENP6
3.16572e-05	-0.110925	0.374	0.422	0.0730331	1	IQGAP2
3.27694e-05	-0.0777973	0.146	0.166	0.0755991	1	RFTN1
3.37082e-05	-0.0103829	0.101	0.103	0.0777648	1	PARP9
3.37298e-05	-0.0770905	0.092	0.111	0.0778146	1	UBAP2L
3.37434e-05	-0.0915884	0.131	0.161	0.0778461	1	MPC1
3.43584e-05	-0.0918979	0.08	0.104	0.0792648	1	C19orf12
3.44787e-05	-0.066278	0.201	0.219	0.0795424	1	MAT2B
3.53674e-05	-0.0713035	0.168	0.181	0.0815926	1	DCAF5
3.6094e-05	-0.099756	0.356	0.391	0.0832687	1	RPS27L
3.64804e-05	0.153646	0.217	0.154	0.0841602	1	TMEM14B
3.72333e-05	-0.0634206	0.23	0.25	0.0858973	1	RNASEH2C
3.78362e-05	-0.0783422	0.186	0.208	0.0872882	1	PPP6R1
3.86427e-05	-0.0494083	0.231	0.244	0.0891488	1	RBM5
3.86837e-05	-0.106822	0.3	0.337	0.0892433	1	P4HB
3.87272e-05	-0.101007	0.278	0.31	0.0893436	1	SRPK2
3.88858e-05	-0.0792877	0.21	0.242	0.0897096	1	RAD23A
3.91287e-05	-0.110029	0.387	0.424	0.0902698	1	PRMT2
3.97985e-05	-0.0967199	0.221	0.257	0.0918151	1	VAMP5
4.03903e-05	0.111345	0.452	0.4	0.0931805	1	ICAM3
4.18315e-05	-0.0581467	0.168	0.187	0.0965053	1	PURA
4.19925e-05	-0.0590293	0.221	0.247	0.0968766	1	STX8
4.23456e-05	-0.0422371	0.151	0.163	0.0976912	1	PICALM
4.29778e-05	0.0153418	0.104	0.096	0.0991497	1	PIAS2
4.35024e-05	-0.0334459	0.163	0.165	0.10036	1	KLHDC4
4.35767e-05	-0.0739885	0.121	0.145	0.100531	1	COMT
4.45382e-05	-0.0316809	0.13	0.139	0.10275	1	ST6GAL1
4.46808e-05	-0.037222	0.207	0.227	0.103079	1	DNAJA2
4.53593e-05	-0.0929561	0.187	0.216	0.104644	1	RNASET2
4.54633e-05	-0.0791708	0.269	0.291	0.104884	1	ARIH2
4.59212e-05	-0.066992	0.228	0.25	0.10594	1	PXN
4.64496e-05	-0.127035	0.382	0.428	0.107159	1	RSRP1
4.65101e-05	-0.0800898	0.402	0.444	0.107299	1	CYTH1
4.77535e-05	-0.0281948	0.122	0.125	0.110167	1	ARID1B
4.85148e-05	-0.0560098	0.143	0.162	0.111924	1	GTF2H5
4.91866e-05	-0.0801268	0.274	0.3	0.113474	1	ATG12
4.94053e-05	-0.0449788	0.107	0.122	0.113978	1	STK24
5.00668e-05	0.0054297	0.103	0.1	0.115504	1	SPG20
5.04387e-05	-0.0848787	0.249	0.266	0.116362	1	KMT2C
5.06679e-05	-0.108087	0.275	0.302	0.116891	1	TPM4
5.12202e-05	-0.037293	0.15	0.165	0.118165	1	SLIRP
5.12351e-05	-0.0857458	0.233	0.254	0.118199	1	ILF3
5.14893e-05	-0.0927113	0.307	0.34	0.118786	1	MDM4
5.19264e-05	-0.0568185	0.141	0.155	0.119794	1	FLOT2
5.24697e-05	-0.0714426	0.262	0.29	0.121048	1	CLEC2D
5.26374e-05	-0.0573087	0.136	0.147	0.121434	1	N4BP1
5.28662e-05	-0.035521	0.11	0.121	0.121962	1	IP6K2
5.61228e-05	-0.056277	0.088	0.1	0.129475	1	SMC4
5.66923e-05	-0.0968548	0.394	0.431	0.130789	1	BRD7
5.71012e-05	0.142766	0.24	0.18	0.131732	1	OCIAD2
5.75498e-05	-0.0486253	0.247	0.252	0.132767	1	RNF115
5.82622e-05	-0.0630268	0.148	0.163	0.134411	1	MYSM1
5.82694e-05	-0.0497046	0.222	0.24	0.134428	1	ICAM2
6.04812e-05	-0.082218	0.316	0.343	0.13953	1	PSMA3-AS1
6.11785e-05	-0.059572	0.207	0.224	0.141139	1	PPP2R5E
6.16536e-05	-0.0606506	0.174	0.186	0.142235	1	UBE3A
6.30933e-05	-0.0852093	0.319	0.354	0.145556	1	RAB2A
6.35916e-05	-0.0963944	0.356	0.39	0.146706	1	APOBEC3G
6.49548e-05	-0.0705967	0.172	0.198	0.149851	1	RAB1B
6.52448e-05	-0.102006	0.426	0.472	0.15052	1	UBL5
6.53983e-05	-0.0669796	0.248	0.28	0.150874	1	COMMD7
6.63033e-05	-0.0973975	0.308	0.333	0.152962	1	ATF7IP
6.70986e-05	-0.093194	0.226	0.257	0.154796	1	HMOX2
6.88505e-05	-0.0660991	0.111	0.128	0.158838	1	ATAD1
6.92892e-05	-0.0565196	0.173	0.196	0.15985	1	TMEM165
6.98351e-05	-0.0374286	0.163	0.176	0.16111	1	DMTF1
7.05341e-05	-0.0783252	0.355	0.386	0.162722	1	CASP8
7.06645e-05	-0.0751016	0.207	0.231	0.163023	1	RBM6
7.29904e-05	-0.0743151	0.202	0.225	0.168389	1	LRP10
7.32526e-05	-0.0599114	0.3	0.324	0.168994	1	PHF3
7.45053e-05	-0.104486	0.402	0.435	0.171884	1	CD81
7.45801e-05	-0.0257048	0.096	0.1	0.172056	1	TSHZ1
7.58557e-05	-0.0948038	0.406	0.45	0.174999	1	TMEM59
7.65114e-05	-0.020798	0.145	0.145	0.176512	1	ZNF131
7.71772e-05	-0.0975192	0.253	0.288	0.178048	1	EVI2B
7.78612e-05	-0.0325751	0.119	0.126	0.179626	1	POM121C
7.79395e-05	0.200757	0.52	0.469	0.179806	1	GNLY
7.92044e-05	-0.0238889	0.107	0.114	0.182725	1	MRPL36
8.08409e-05	-0.0915347	0.238	0.27	0.1865	1	LAT
8.0887e-05	-0.0231725	0.119	0.122	0.186606	1	WDFY1
8.1209e-05	-0.10003	0.403	0.44	0.187349	1	GUK1
8.43523e-05	-0.11774	0.386	0.432	0.194601	1	CD63
8.43678e-05	-0.0360381	0.134	0.141	0.194636	1	TMEM126B
8.47218e-05	-0.0766288	0.206	0.23	0.195453	1	GNAI3
8.60873e-05	-0.0868136	0.283	0.305	0.198603	1	USP16
8.61923e-05	-0.0493183	0.154	0.159	0.198846	1	ARIH1
8.72839e-05	-0.0845065	0.175	0.203	0.201364	1	FAM50A
8.74417e-05	-0.0373313	0.114	0.121	0.201728	1	UBR4
8.85716e-05	-0.0877785	0.33	0.365	0.204335	1	UBE2L3
8.89513e-05	-0.051125	0.193	0.207	0.205211	1	CMIP
8.9819e-05	-0.0656245	0.266	0.294	0.207212	1	LAMTOR5
9.06671e-05	-0.0829118	0.269	0.296	0.209169	1	SSB
9.13544e-05	-0.0960503	0.312	0.353	0.210755	1	HNRNPF
9.17825e-05	-0.107838	0.314	0.348	0.211742	1	POLR3GL
9.27587e-05	-0.0822001	0.305	0.334	0.213994	1	MCTP2
9.28939e-05	-0.0408891	0.127	0.146	0.214306	1	TM2D1
9.45017e-05	-0.069465	0.316	0.333	0.218016	1	NR3C1
9.51357e-05	-0.0748202	0.31	0.347	0.219478	1	ZNHIT1
9.6332e-05	-0.0567646	0.204	0.223	0.222238	1	ZNF644
9.67157e-05	-0.0746234	0.136	0.154	0.223123	1	CHORDC1
9.67587e-05	-0.0379579	0.151	0.157	0.223222	1	KIAA1143
9.78617e-05	-0.0804855	0.168	0.192	0.225767	1	CCNH
9.78736e-05	-0.0560336	0.174	0.191	0.225794	1	NUTM2B-AS1
9.87097e-05	-0.0797899	0.189	0.207	0.227723	1	BAZ2A
0.000100396	-0.0831812	0.259	0.294	0.231614	1	TMBIM4
0.000100974	-0.0401486	0.174	0.194	0.232947	1	PPP1CC
0.000102924	-0.0678332	0.303	0.324	0.237447	1	KDM5A
0.000103922	0.117654	0.45	0.413	0.239749	1	HOPX
0.000105054	-0.0932032	0.19	0.217	0.242359	1	RNH1
0.000105841	-0.0579333	0.198	0.202	0.244176	1	PLEKHA2
0.000106357	-0.0565338	0.095	0.11	0.245365	1	TANK
0.000110186	-0.0891965	0.351	0.381	0.254198	1	YTHDC1
0.000110612	-0.0545763	0.262	0.281	0.255183	1	RBM33
0.000112092	-0.0277914	0.137	0.141	0.258597	1	DCAF7
0.000113789	-0.0667557	0.315	0.338	0.262511	1	PRKAR1A
0.000118655	0.0894811	0.49	0.444	0.273737	1	FTL
0.000118992	-0.0585504	0.139	0.159	0.274514	1	SLAIN2
0.000120093	-0.0135184	0.109	0.111	0.277054	1	DDX1
0.000123167	-0.0334976	0.187	0.196	0.284146	1	NFAT5
0.000123801	-0.089111	0.387	0.424	0.285608	1	ARID4B
0.000124183	-0.0718394	0.227	0.241	0.286491	1	RRBP1
0.000126544	-0.0859147	0.35	0.384	0.291936	1	SLTM
0.000127052	-0.089881	0.379	0.412	0.29311	1	AKNA
0.000128555	-0.0801145	0.343	0.374	0.296577	1	MIDN
0.000129313	-0.0435857	0.139	0.149	0.298325	1	PPM1A
0.000129682	0.106029	0.438	0.393	0.299176	1	JUN
0.000131548	0.0772863	0.477	0.436	0.303482	1	CCNL1
0.000139307	-0.0526036	0.16	0.17	0.321381	1	SLK
0.000139412	-0.0549457	0.262	0.281	0.321623	1	TAF15
0.000139698	-0.0844107	0.217	0.247	0.322284	1	CMTM6
0.0001435	-0.0619322	0.203	0.221	0.331055	1	PPP2R5A
0.000146004	-0.0864933	0.296	0.33	0.33683	1	VASP
0.000150046	-0.0489019	0.183	0.205	0.346157	1	CDC42EP3
0.000151771	-0.0702262	0.163	0.183	0.350136	1	AP3B1
0.000157119	-0.100881	0.364	0.398	0.362474	1	ARHGAP30
0.000157499	-0.0496789	0.183	0.189	0.36335	1	COPA
0.00016004	-0.060826	0.283	0.303	0.369211	1	HNRNPH3
0.00016014	-0.0563926	0.162	0.177	0.369443	1	ERLEC1
0.000160542	-0.0449724	0.139	0.15	0.370371	1	AKAP8L
0.000161106	0.139668	0.358	0.295	0.371673	1	LEPROTL1
0.000161748	-0.0283762	0.135	0.14	0.373154	1	ANKLE2
0.000161815	-0.0752351	0.354	0.391	0.373307	1	KLF13
0.000162995	-0.0626008	0.108	0.128	0.37603	1	LPXN
0.000163231	-0.0908318	0.382	0.421	0.376575	1	SEPW1
0.000168378	-0.0535582	0.16	0.182	0.388449	1	UBE2A
0.000170964	-0.0465499	0.171	0.183	0.394413	1	MRPS12
0.000173065	-0.070672	0.197	0.213	0.399262	1	SLU7
0.000173136	-0.0936513	0.411	0.458	0.399426	1	SRP14
0.000174516	-0.0963514	0.25	0.272	0.402609	1	CHD3
0.000177404	-0.0782252	0.274	0.299	0.409272	1	SDF4
0.000180995	-0.0902016	0.407	0.44	0.417555	1	DEK
0.000185686	-0.0628877	0.354	0.383	0.428377	1	ADAR
0.000185729	-0.0389945	0.118	0.124	0.428477	1	RAF1
0.000185874	-0.0565571	0.197	0.211	0.42881	1	C16orf72
0.000197246	-0.0724979	0.151	0.174	0.455047	1	SAFB
0.000197387	-0.031274	0.105	0.109	0.455373	1	MPPE1
0.000199708	-0.052418	0.297	0.305	0.460726	1	RASA2
0.000201173	-0.0829367	0.381	0.42	0.464107	1	SRSF9
0.000203784	-0.0369535	0.127	0.139	0.470129	1	CRLF3
0.000209161	-0.0352404	0.142	0.151	0.482534	1	TIA1
0.000211946	-0.0427513	0.178	0.191	0.488959	1	ESCO1
0.000211975	-0.0515862	0.219	0.23	0.489025	1	CGGBP1
0.000214774	-0.0597388	0.166	0.187	0.495484	1	SDF2
0.000216614	-0.0497272	0.228	0.236	0.499729	1	SREK1
0.000218957	-0.080242	0.289	0.306	0.505133	1	INPP5D
0.000218978	-0.0817272	0.293	0.31	0.505182	1	XRN1
0.000230226	-0.0333834	0.183	0.189	0.531132	1	CAND1
0.000233538	-0.0872844	0.382	0.42	0.538772	1	OSTF1
0.000237912	-0.0306451	0.193	0.197	0.548863	1	BRWD1
0.000241697	-0.0833858	0.187	0.207	0.557594	1	SSR1
0.000243501	-0.0546817	0.197	0.221	0.561756	1	DNAJC21
0.000243566	-0.0625542	0.231	0.247	0.561906	1	EWSR1
0.000245472	-0.0611467	0.172	0.191	0.566304	1	CNOT4
0.000246783	-0.0458567	0.197	0.208	0.569329	1	TNIK
0.000258428	-0.123383	0.406	0.437	0.596194	1	SRSF7
0.000265329	-0.0621818	0.183	0.198	0.612113	1	TTC1
0.000266785	-0.0556276	0.187	0.204	0.615473	1	ANKRD13D
0.000267257	-0.10657	0.418	0.446	0.616562	1	RORA
0.000267475	-0.115366	0.395	0.434	0.617065	1	PLAC8
0.000269311	-0.0684059	0.384	0.426	0.6213	1	TES
0.00027236	-0.0244277	0.099	0.103	0.628334	1	GMPS
0.000273411	-0.0508407	0.172	0.189	0.630759	1	SRSF1
0.00027444	-0.0642314	0.158	0.178	0.633133	1	CTNNB1
0.000277554	-0.0773758	0.211	0.233	0.640317	1	FDPS
[truncated: 6,383 more rows]

## Sheet: NK_SUBSETS_DEPs
p_val	avg_diff	pct.1	pct.2	p_val_adj	cluster	gene
1.16071e-42	0.920418	0.754	0.508	3.02946e-40	5	CD158e1-KIR3DL1-NKB1
2.97102e-44	0.653047	0.782	0.551	7.75436e-42	5	CD158-KIR2DL1/S1/S3/S5
2.14538e-51	0.559684	0.899	0.806	5.59944e-49	1	CD337-NKp30
3.10955e-38	0.546678	0.822	0.747	8.11594e-36	2	CD158b-KIR2DL2/L3-NKAT2
2.52388e-48	0.481189	0.922	0.862	6.58733e-46	1	CD335-NKp46
2.96536e-29	0.399439	0.908	0.747	7.73959e-27	5	CD158b-KIR2DL2/L3-NKAT2
3.09798e-104	0.386477	0.907	0.794	8.08572e-102	0	CD38.1
9.09182e-38	0.377699	0.843	0.783	2.37297e-35	2	TIGIT-VSTM3
3.16471e-87	0.370494	0.556	0.301	8.25988e-85	2	CD2.1
5.84573e-109	0.360667	0.361	0.112	1.52574e-106	2	CD95-Fas
3.61957e-15	0.34037	0.879	0.815	9.44707e-13	4	CD337-NKp30
1.93318e-43	0.337645	0.962	0.829	5.04559e-41	5	CD328-Siglec-7
1.38851e-21	0.331286	0.904	0.869	3.624e-19	4	CD335-NKp46
1.78823e-47	0.318896	0.398	0.232	4.66728e-45	1	CD62L
2.31893e-62	0.315877	0.994	0.985	6.05242e-60	1	CD122-IL-2Rbeta
8.57229e-52	0.302641	0.978	0.968	2.23737e-49	2	CD94
8.41624e-29	0.295999	0.852	0.667	2.19664e-26	5	CD226-DNAM-1
3.6526e-52	0.288312	0.705	0.343	9.53329e-50	5	CD230-Prion
3.98095e-43	0.287482	0.989	0.966	1.03903e-40	1	CD94
4.16415e-12	0.280512	0.621	0.531	1.08684e-09	3	CD69.1
4.98188e-11	0.277575	0.441	0.32	1.30027e-08	2	CD57
1.50304e-05	0.270081	0.579	0.517	0.00392294	3	CD158e1-KIR3DL1-NKB1
1.85664e-34	0.268467	0.673	0.569	4.84584e-32	1	CD218a-IL-18Ralpha
2.20164e-36	0.263887	0.755	0.62	5.74627e-34	1	KLRG1-MAFA
2.05474e-50	0.260529	0.947	0.891	5.36287e-48	1	CD7.1
2.22361e-34	0.256662	0.93	0.824	5.80363e-32	4	CD328-Siglec-7
3.37628e-61	0.252672	0.832	0.723	8.81209e-59	2	CD81-TAPA-1
1.76525e-34	0.249822	0.99	0.986	4.60731e-32	4	CD122-IL-2Rbeta
1.74161e-21	0.249141	0.711	0.509	4.5456e-19	5	CD102-ICAM-2
2.1147e-44	0.238056	0.98	0.973	5.51936e-42	0	CD16
5.26875e-12	0.236044	0.843	0.817	1.37514e-09	0	CD337-NKp30
2.34146e-12	0.231125	0.414	0.295	6.11121e-10	2	CD223-LAG-3
1.03062e-09	0.230411	0.691	0.62	2.68993e-07	4	CD307c/FcRL3
9.39241e-21	0.220768	0.171	0.075	2.45142e-18	2	CD273-B7-DC-PD-L2
5.73536e-24	0.220754	0.917	0.887	1.49693e-21	0	CD161
1.1208e-16	0.216481	0.93	0.889	2.92528e-14	4	CD161
1.4221e-31	0.213992	0.927	0.872	3.71168e-29	1	CD314-NKG2D
4.12512e-17	0.212082	0.332	0.231	1.07666e-14	1	CD96-TACTILE
1.0701e-25	0.211315	0.956	0.893	2.79296e-23	4	CD7.1
2.14521e-24	0.205295	0.31	0.182	5.59899e-22	2	CD85j-ILT2
1.71443e-23	0.197307	0.824	0.653	4.47467e-21	5	CD162
8.7583e-21	0.194529	0.754	0.503	2.28592e-18	5	CD151-PETA-3
4.22978e-17	0.194318	0.363	0.284	1.10397e-14	1	CD45RB
5.75242e-25	0.194294	0.911	0.822	1.50138e-22	1	CD328-Siglec-7
3.46272e-17	0.192571	0.997	0.988	9.03769e-15	5	NKp80
8.75936e-14	0.191476	0.991	0.973	2.28619e-11	5	CD16
6.9669e-23	0.191047	0.421	0.325	1.81836e-20	1	CD2.1
2.07679e-13	0.188993	0.877	0.872	5.42041e-11	0	CD335-NKp46
8.11433e-44	0.187415	0.364	0.213	2.11784e-41	1	CD54
2.58562e-15	0.177481	0.334	0.245	6.74848e-13	1	CD183-CXCR3
5.35302e-18	0.172963	0.888	0.811	1.39714e-15	3	CD38.1
8.99293e-09	0.171674	0.647	0.589	2.34716e-06	3	HLA-E.1
2.99745e-23	0.171565	0.137	0.064	7.82334e-21	2	CD84.1
1.65862e-14	0.170336	0.99	0.977	4.32899e-12	5	CD56
4.22487e-08	0.168637	0.783	0.617	1.10269e-05	5	CD307c/FcRL3
1.25921e-14	0.167168	0.379	0.308	3.28653e-12	5	integrinbeta7
2.31139e-16	0.163	0.272	0.202	6.03274e-14	1	CD44.1
8.75594e-17	0.157302	0.608	0.505	2.2853e-14	2	CD151-PETA-3
0.000218243	0.153979	0.855	0.818	0.0569614	3	CD337-NKp30
2.90913e-15	0.152669	0.99	0.986	7.59282e-13	0	CD122-IL-2Rbeta
5.9831e-22	0.151278	0.786	0.566	1.56159e-19	5	CD11c
7.39201e-08	0.148642	0.414	0.325	1.92931e-05	3	CD366-Tim-3
2.03254e-10	0.146584	0.324	0.235	5.30492e-08	2	CD96-TACTILE
1.38362e-19	0.144545	0.644	0.43	3.61126e-17	5	CD305-LAIR1
7.10878e-13	0.143998	0.154	0.134	1.85539e-10	5	CD48.1
7.08937e-23	0.141665	0.128	0.094	1.85033e-20	2	CD52.1
1.1174e-84	0.138961	0.169	0.041	2.91642e-82	2	HLA-DR-DP-DQ
2.47593e-16	0.137806	0.99	0.982	6.46218e-14	0	GPR56
1.60241e-09	0.13702	0.985	0.973	4.18228e-07	3	CD16
3.29829e-15	0.132781	0.233	0.151	8.60853e-13	2	B7-H4
1.08268e-09	0.132283	0.35	0.296	2.8258e-07	5	CD47.1
2.79428e-22	0.131742	0.487	0.345	7.29308e-20	2	CD230-Prion
3.69467e-13	0.131582	0.996	0.983	9.64308e-11	5	GPR56
1.20175e-12	0.131312	0.245	0.177	3.13657e-10	2	CD135-Flt-3/Flk-2
3.27449e-18	0.13118	0.198	0.216	8.54642e-16	5	CD321
1.22215e-26	0.130864	0.992	0.983	3.18982e-24	2	GPR56
3.61509e-08	0.127378	0.394	0.316	9.43538e-06	2	CD195-CCR5
1.1029e-15	0.127206	0.581	0.408	2.87856e-13	5	HLA-A2
3.40158e-07	0.125515	0.595	0.502	8.87812e-05	2	CD271-NGFR
5.21825e-07	0.124259	0.594	0.512	0.000136196	4	CD102-ICAM-2
8.41666e-11	0.122979	0.292	0.287	2.19675e-08	5	CD49a
4.13184e-19	0.12286	0.474	0.346	1.07841e-16	2	CD49d
8.02401e-07	0.122204	0.641	0.623	0.000209427	0	CX3CR1.1
5.48248e-14	0.119983	0.472	0.323	1.43093e-11	5	CD15-SSEA-1
6.0843e-06	0.118857	0.692	0.638	0.001588	4	KLRG1-MAFA
5.13357e-08	0.118445	0.306	0.242	1.33986e-05	1	CD119-IFN-gammaRalphachain
6.36615e-07	0.118031	0.316	0.244	0.000166156	4	CD119-IFN-gammaRalphachain
2.26445e-06	0.118025	0.673	0.506	0.000591023	5	CD271-NGFR
7.2179e-05	0.117185	0.196	0.156	0.0188387	3	CD115-CSF-1R
0.00286932	0.115063	0.441	0.396	0.748892	3	CD319-CRACC
2.4079e-17	0.114697	0.821	0.792	6.28463e-15	2	CD43
3.25565e-08	0.113341	0.876	0.731	8.49724e-06	5	CD81-TAPA-1
7.18446e-22	0.112108	0.273	0.202	1.87514e-19	5	CD172a-SIRPalpha
0.000235855	0.110446	0.104	0.074	0.0615583	6	CD84.1
1.43534e-10	0.110349	0.763	0.628	3.74623e-08	5	CD99.1
2.75373e-08	0.109845	0.685	0.637	7.18724e-06	2	KLRG1-MAFA
6.60651e-06	0.109447	0.336	0.293	0.0017243	4	CD45RB
0.000395257	0.107618	0.875	0.826	0.103162	0	CD328-Siglec-7
2.01049e-10	0.106066	0.472	0.413	5.24738e-08	4	HLA-A2
4.58802e-13	0.105933	0.379	0.282	1.19747e-10	2	beta2-microglobulin
1.06681e-05	0.104794	0.294	0.299	0.00278438	5	beta2-microglobulin
1.24027e-06	0.1026	0.312	0.252	0.00032371	2	CD183-CXCR3
0.00164661	0.10215	0.4	0.338	0.429765	2	TCRgamma/delta
8.1489e-05	0.102015	0.468	0.41	0.0212686	3	CD144-VE-Cadherin
0.000479063	0.100266	0.354	0.292	0.125036	2	CD257-BAFF-BLYS
1.81988e-06	0.100214	0.146	0.112	0.00047499	2	LAP-TGF-beta1
1.67579e-12	0.0993453	0.333	0.248	4.37381e-10	2	CD29
0.000295214	0.0992731	0.326	0.296	0.0770509	4	CD47.1
1.7972e-06	0.0982628	0.788	0.631	0.000469069	5	CD11a
2.85638e-06	0.0981584	0.142	0.178	0.000745514	5	CD45
0.00290855	0.0951153	0.408	0.362	0.759133	3	CD357-GITR
3.55383e-09	0.093872	0.166	0.111	9.27549e-07	6	CD370-CLEC9A/DNGR1
1.09595e-08	0.0935934	0.18	0.14	2.86044e-06	3	CD252-OX40L
0.00273775	0.0928939	0.334	0.308	0.714551	3	CD254-TRANCE-RANKL
2.90286e-08	0.0919778	0.194	0.151	7.57648e-06	3	CD307d-FcRL4
9.58829e-09	0.0917097	0.151	0.188	2.50254e-06	5	CD141-Thrombomodulin
1.79378e-10	0.0911753	0.068	0.103	4.68176e-08	5	CD45RO
2.50888e-05	0.0905209	0.133	0.093	0.00654818	2	CD80.1
1.56899e-08	0.0892695	0.233	0.222	4.09506e-06	5	CD107a-LAMP-1
1.31533e-13	0.0873696	0.131	0.087	3.433e-11	4	CD31
0.00027824	0.0873685	0.271	0.251	0.0726207	3	CD269-BCMA
7.07288e-06	0.0872984	0.445	0.408	0.00184602	5	CD324-E-Cadherin
1.06526e-08	0.0865395	0.39	0.329	2.78034e-06	4	CD11b
5.20638e-05	0.0861644	0.231	0.241	0.0135887	5	CD58-LFA-3
0.000101845	0.0861577	0.217	0.157	0.0265815	2	EGFR.1
0.00194163	0.0855516	0.342	0.296	0.506764	6	beta2-microglobulin
2.35521e-05	0.0850919	0.416	0.335	0.00614711	2	TCRVgamma9
0.00202314	0.0846849	0.433	0.402	0.528039	3	CD45R/B220
3.31724e-07	0.0819544	0.217	0.173	8.65799e-05	2	CD150-SLAM
7.03192e-05	0.081402	0.911	0.878	0.0183533	3	CD314-NKG2D
6.8469e-06	0.0813074	0.558	0.491	0.00178704	5	CD18
0.00036266	0.0808396	0.337	0.29	0.0946543	3	CD202b-Tie2/Tek
7.5196e-05	0.0804255	0.258	0.224	0.0196262	2	CD90-Thy1
1.06204e-10	0.0800815	0.438	0.322	2.77193e-08	5	CD8
0.00148002	0.0797416	0.29	0.252	0.386285	6	CD119-IFN-gammaRalphachain
7.32864e-06	0.0784844	0.968	0.963	0.00191277	0	CD244-2B4
1.80134e-05	0.0784096	0.292	0.246	0.00470149	2	CD269-BCMA
0.00090688	0.0782067	0.307	0.258	0.236696	2	CD276-B7-H3
5.82044e-05	0.0775702	0.51	0.453	0.0151914	2	CD138-Syndecan-1
1.20907e-06	0.0774528	0.148	0.101	0.000315568	6	CD116
8.1072e-10	0.0773107	0.165	0.131	2.11598e-07	4	CD48.1
4.89529e-10	0.0767153	0.969	0.964	1.27767e-07	3	CD244-2B4
2.39694e-05	0.0765776	0.177	0.141	0.00625602	2	CD106
0.000330915	0.0763089	0.194	0.158	0.0863688	2	TCRValpha24-Jalpha18-iNKTcell
4.92508e-07	0.0755567	0.201	0.161	0.000128545	3	EGFR.1
0.00179212	0.0752419	0.33	0.295	0.467743	2	LOX-1
0.00137875	0.0748507	0.489	0.452	0.359855	3	CD134-OX40
0.000623811	0.0744229	0.467	0.408	0.162815	2	CD144-VE-Cadherin
1.54889e-05	0.0739004	0.172	0.127	0.00404259	1	CD71
0.000127196	0.0735921	0.57	0.514	0.0331981	3	CD151-PETA-3
0.00336645	0.0734846	0.186	0.169	0.878645	6	FolateReceptorbeta-FR-beta
0.000111557	0.0731573	0.287	0.235	0.0291163	2	CD154
9.74733e-07	0.0728766	0.234	0.195	0.000254405	2	CD62E
0.00458122	0.072753	0.245	0.2	1	2	CD193-CCR3
1.64908e-05	0.072728	0.988	0.988	0.00430409	3	NKp80
8.43308e-05	0.0725856	0.226	0.177	0.0220103	3	CD294-CRTH2
4.60442e-06	0.0718021	0.232	0.185	0.00120175	2	CD79b-Igbeta
0.00085158	0.0712347	0.354	0.327	0.222262	3	CD340-erbB2/HER-2
6.37234e-06	0.0711233	0.294	0.239	0.00166318	2	CD83.1
0.00289955	0.0711205	0.263	0.223	0.756784	3	CD204
4.18819e-05	0.0709868	0.848	0.818	0.0109312	4	CD38.1
0.00534272	0.0708764	0.124	0.099	1	6	CD45RO
2.22679e-07	0.0707992	0.222	0.245	5.81193e-05	5	CD154
5.2767e-09	0.0694969	0.162	0.132	1.37722e-06	1	CD205-DEC-205
8.1303e-08	0.0691062	0.305	0.229	2.12201e-05	2	CD54
0.000761676	0.0690125	0.221	0.179	0.198798	2	CD169-Sialoadhesin-Siglec-1
7.28093e-07	0.0685485	0.372	0.322	0.000190032	1	CD63.1
0.00339806	0.0682625	0.244	0.246	0.886895	6	FcepsilonRIalpha
2.9482e-08	0.0680905	0.363	0.326	7.6948e-06	5	HLA-A-B-C
0.00164075	0.0664979	0.378	0.338	0.428236	6	CD57
5.28329e-06	0.0664591	0.631	0.574	0.00137894	3	CD11c
2.70013e-05	0.0661663	0.104	0.083	0.00704733	1	CD26
0.00168301	0.066102	0.364	0.323	0.439265	3	HLA-A-B-C
7.77148e-13	0.0652387	0.938	0.95	2.02836e-10	0	CD45RA
0.00454853	0.0651655	0.25	0.259	1	6	CD184-CXCR4
0.000851248	0.0649337	0.795	0.797	0.222176	0	CD43
0.000188621	0.0648013	0.189	0.162	0.0492302	3	CD198-CCR8
0.00137789	0.0642037	0.242	0.246	0.35963	6	mastcelltryptase
3.62399e-34	0.0636656	0.086	0.114	9.45863e-32	5	CD49b
1.69441e-06	0.0636405	0.978	0.978	0.000442241	3	CD56
0.000263232	0.0635765	0.209	0.157	0.0687036	2	CD198-CCR8
2.40153e-05	0.0633627	0.111	0.096	0.006268	3	TNF-alpha
0.00486613	0.0633486	0.198	0.155	1	2	CD115-CSF-1R
1.87804e-05	0.0632883	0.99	0.983	0.00490169	3	GPR56
2.39278e-06	0.0630619	0.179	0.148	0.000624515	2	CD133
0.00107091	0.0626134	0.201	0.15	0.279506	2	Notch1
0.00831393	0.0625212	0.351	0.29	1	2	CD30
1.71261e-05	0.0623123	0.126	0.121	0.00446992	6	CD192-CCR2
7.81555e-06	0.0622324	0.228	0.262	0.00203986	5	CD317-BST2-Tetherin
2.00162e-05	0.0619402	0.262	0.202	0.00522424	2	Mac-2-Galectin-3
1.86575e-05	0.0618402	0.15	0.126	0.00486961	1	CD59.1
0.0024889	0.061306	0.221	0.187	0.649602	3	TSPAN33-BAAM
1.33218e-19	0.0612146	0.15	0.054	3.47698e-17	5	TCRValpha7.2
1.54326e-07	0.0610684	0.253	0.217	4.0279e-05	1	CD93.1
8.8996e-16	0.0609128	0.208	0.182	2.3228e-13	5	MICA/MICB
4.24939e-06	0.0602421	0.829	0.791	0.00110909	3	CD43
2.44028e-05	0.060001	0.062	0.106	0.00636913	5	CD164.1
1.33664e-07	0.0596879	0.174	0.149	3.48863e-05	6	CD117-c-kit
0.00964461	0.0596354	0.228	0.193	1	0	CD62E
0.00193009	0.0595118	0.346	0.318	0.503754	3	CD37.1
6.95196e-05	0.0589405	0.662	0.639	0.0181446	2	CD11a
0.000613411	0.0588344	0.178	0.168	0.1601	3	Podoplanin
0.00963271	0.0586249	0.327	0.296	1	3	LOX-1
0.000326945	0.0583446	0.267	0.211	0.0853327	0	Iglightchainlambda
0.000782123	0.0571386	0.193	0.144	0.204134	2	CD326-Ep-CAM
4.52246e-12	0.0570845	0.271	0.204	1.18036e-09	2	CD321
2.41901e-31	0.0570578	0.108	0.13	6.31361e-29	5	CD22.1
3.64784e-06	0.0570568	0.104	0.096	0.000952087	1	CD82.1
0.00123743	0.0568227	0.299	0.278	0.322969	1	CD105
0.00423645	0.0568019	0.661	0.622	1	3	CX3CR1.1
0.00313384	0.0567643	0.198	0.204	0.817933	6	CD85j-ILT2
9.01338e-09	0.0567438	0.333	0.282	2.35249e-06	5	CD303-BDCA-2
0.00660596	0.0565586	0.106	0.099	1	6	CLEC1B-CLEC2
5.47651e-08	0.0561959	0.184	0.158	1.42937e-05	2	CD278-ICOS
2.92953e-11	0.055788	0.211	0.255	7.64608e-09	5	CD40.1
0.0012916	0.0557205	0.222	0.198	0.337109	3	CD62E
0.000291937	0.0556359	0.126	0.129	0.0761955	6	CD354-TREM-1
0.00185342	0.0549442	0.249	0.243	0.483742	3	CD154
4.64736e-05	0.0547415	0.392	0.328	0.0121296	3	CD11b
0.00117608	0.0543718	0.073	0.106	0.306957	5	CD116
0.00601189	0.0543605	0.277	0.258	1	3	CD194-CCR4
0.00141473	0.0533258	0.179	0.16	0.369244	1	CD73-Ecto-5prime-nucleotidase
2.79237e-29	0.0527944	0.105	0.086	7.28807e-27	5	CD131
0.00507172	0.0521753	0.116	0.099	1	1	CD164.1
0.00587551	0.0511801	0.135	0.164	1	5	CD155-PVR
0.00958913	0.0511012	0.137	0.137	1	5	CD205-DEC-205
0.00139167	0.0510352	0.253	0.226	0.363226	3	CD90-Thy1
0.000977103	0.0507997	0.157	0.145	0.255024	3	CD207-Langerin
5.88938e-15	0.0502072	0.231	0.219	1.53713e-12	5	CD301-CLEC10A
0.000656247	0.0496097	0.478	0.44	0.17128	3	CD305-LAIR1
1.03441e-27	0.0491154	0.087	0.1	2.6998e-25	5	CLEC1B-CLEC2
0.000266129	0.0488771	0.634	0.574	0.0694595	4	CD11c
2.3347e-06	0.0488146	0.204	0.162	0.000609357	2	Podoplanin
1.15848e-26	0.0473241	0.062	0.102	3.02363e-24	5	CD64
0.0011603	0.0470501	0.38	0.321	0.302837	2	CD63.1
7.2881e-33	0.0461782	0.246	0.094	1.90219e-30	5	CD209-DC-SIGN
8.50873e-05	0.0460773	0.256	0.23	0.0222078	3	CD74.1
5.25265e-06	0.0457669	0.282	0.224	0.00137094	2	CD74.1
0.000233283	0.0454331	0.187	0.176	0.0608868	1	CD196-CCR6
7.42042e-05	0.0450471	0.37	0.325	0.0193673	3	CD63.1
0.00297152	0.0442935	0.387	0.363	0.775567	1	CD49d
0.00258639	0.0439263	0.183	0.159	0.675048	4	CD155-PVR
0.00797542	0.0435523	0.112	0.104	1	6	CD123
0.00809188	0.0432262	0.162	0.131	1	3	CD71
0.00301509	0.0427557	0.172	0.148	0.786938	1	CD21
0.000436128	0.0408428	0.142	0.153	0.113829	6	CD274-B7-H1-PD-L1
0.0012827	0.0405895	0.184	0.18	0.334785	1	CD27.1
0.000870565	0.0403608	0.207	0.182	0.227218	3	CD112-Nectin-2
1.43609e-14	0.0402786	0.225	0.241	3.74819e-12	5	IgE
0.00527451	0.039981	0.215	0.226	1	5	Iglightchainkappa
6.53915e-07	0.0387308	0.143	0.109	0.000170672	3	CD370-CLEC9A/DNGR1
0.00312019	0.0385831	0.216	0.189	0.814369	2	CD279-PD-1
7.70971e-12	0.0384506	0.119	0.21	2.01223e-09	5	CD85j-ILT2
1.74312e-09	0.0378709	0.266	0.206	4.54954e-07	5	VEGFR-3-FLT-4
0.000593139	0.0368772	0.888	0.86	0.154809	4	CD352-NTB-A
0.00335782	0.0367714	0.188	0.179	0.876391	3	Galectin-9
4.07085e-05	0.036607	0.711	0.657	0.0106249	2	CD162
0.00262787	0.036295	0.203	0.193	0.685875	3	CD110
6.16392e-15	0.0359901	0.157	0.153	1.60878e-12	5	CD133
0.009826	0.0358448	0.107	0.099	1	1	CD45RO
0.00579498	0.0358047	0.299	0.362	1	5	CD270-HVEM-TR2
0.00127055	0.035642	0.203	0.177	0.331613	4	CD72.1
0.00311942	0.0356298	0.314	0.28	0.814167	6	CD105
0.0064306	0.0345814	0.196	0.188	1	3	XCR1.1
6.55271e-12	0.0342097	0.183	0.163	1.71026e-09	5	CD152-CTLA-4
7.67993e-15	0.034188	0.183	0.147	2.00446e-12	5	CD206-MMR
0.00412901	0.0338605	0.115	0.102	1	3	CD338-ABCG2
0.0061948	0.0338243	0.291	0.341	1	5	CD24.1
0.00153244	0.0330133	0.086	0.1	0.399967	6	CD64
2.22288e-14	0.0328042	0.121	0.183	5.80173e-12	5	CD196-CCR6
0.00260035	0.0326993	0.114	0.112	0.678692	6	CD146
5.96125e-14	0.0322995	0.121	0.157	1.55589e-11	5	CD14.1
5.86063e-05	0.0321754	0.115	0.112	0.0152962	1	CD98
0.00065185	0.0318586	0.178	0.186	0.170133	6	CD112-Nectin-2
0.00472463	0.0313517	0.162	0.163	1	6	CD158f-KIR2DL5
2.71607e-13	0.0308245	0.397	0.273	7.08894e-11	5	CD105
0.00453689	0.0308192	0.355	0.326	1	3	CD8
0.00108743	0.0295778	0.166	0.152	0.283819	3	Notch3
0.00277883	0.0295706	0.104	0.099	0.725276	3	CD80.1
0.000284056	0.0295439	0.244	0.295	0.0741387	5	CD66b
2.46879e-21	0.0295296	0.1	0.14	6.44353e-19	5	CD19.1
0.000964777	0.0285682	0.538	0.49	0.251807	4	CD18
0.000143903	0.0282808	0.153	0.134	0.0375586	2	CD205-DEC-205
3.0651e-06	0.0280251	0.214	0.257	0.00079999	5	CD119-IFN-gammaRalphachain
9.12656e-13	0.0277581	0.189	0.128	2.38203e-10	5	CD70.1
3.14672e-16	0.0275158	0.078	0.133	8.21295e-14	5	CD354-TREM-1
0.000161003	0.0269582	0.187	0.168	0.0420217	0	CD10
5.43409e-21	0.0266777	0.297	0.194	1.4183e-18	5	C5L2
7.95569e-08	0.0255494	0.113	0.223	2.07643e-05	5	CD44.1
1.36889e-05	0.0230599	0.122	0.088	0.00357281	3	CD103-IntegrinalphaE
2.3959e-08	0.0213278	0.247	0.227	6.2533e-06	5	CD204
1.49051e-09	0.0209481	0.163	0.173	3.89024e-07	5	CD10
0.00197279	0.0207115	0.078	0.121	0.514897	5	CD13
3.67109e-13	0.0191415	0.291	0.242	9.58155e-11	5	mastcelltryptase
0.00398568	0.017153	0.121	0.112	1	2	CD370-CLEC9A/DNGR1
2.92867e-16	0.0168858	0.078	0.125	7.64384e-14	5	CD192-CCR2
0.00935778	0.0158267	0.172	0.162	1	0	CD152-CTLA-4
3.1335e-09	0.0157205	0.363	0.328	8.17843e-07	5	CD340-erbB2/HER-2
1.34269e-06	0.0139133	0.547	0.486	0.000350442	2	CD18
6.4833e-08	0.0129402	0.233	0.277	1.69214e-05	5	CD284-TLR4
0.000297571	0.0127394	0.213	0.211	0.077666	0	Mac-2-Galectin-3
0.000216286	0.0120784	0.263	0.303	0.0564506	5	CD30
1.5811e-30	0.0118485	0.219	0.145	4.12667e-28	5	CD117-c-kit
2.02703e-08	0.0117329	0.227	0.182	5.29055e-06	5	CD112-Nectin-2
9.01997e-21	0.0108219	0.174	0.151	2.35421e-18	5	CD274-B7-H1-PD-L1
0.000558889	0.0103512	0.209	0.171	0.14587	0	CD72.1
0.00532953	0.0102372	0.158	0.175	1	6	CD109.1
0.000397646	0.00968016	0.164	0.15	0.103786	0	CD133
0.000304959	0.00955566	0.175	0.17	0.0795943	3	CD140a-PDGFRalpha
3.8663e-10	0.00935587	0.193	0.21	1.0091e-07	0	CD235ab
4.63754e-20	0.00845328	0.289	0.199	1.2104e-17	5	CD235ab
3.33162e-21	0.00836236	0.06	0.108	8.69552e-19	5	CD123
0.000475706	0.00800768	0.142	0.125	0.124159	3	CD177.1
0.00018171	0.00742334	0.179	0.267	0.0474264	5	CD194-CCR4
4.57536e-06	0.00682505	0.126	0.226	0.00119417	5	CD275-B7-H2-B7-RP1-ICOSL
2.9715e-09	0.00591831	0.112	0.112	7.75562e-07	0	CD146
0.00510227	0.00555224	0.281	0.266	1	0	CD235a-GlycophorinA
0.00313715	0.00541593	0.167	0.164	0.818795	3	TCRValpha24-Jalpha18-iNKTcell
1.54859e-08	0.00457626	0.142	0.209	4.04182e-06	5	TSLPR-TSLP-R
0.00330754	0.00439003	0.165	0.143	0.863268	2	CD207-Langerin
0.00223088	0.00426724	0.094	0.113	0.58226	6	CD98
2.21555e-11	0.00379898	0.18	0.152	5.78259e-09	5	Notch3
0.000501731	0.00344577	0.126	0.11	0.130952	2	CD98
0.000280095	0.00280612	0.223	0.201	0.0731048	0	CD172a-SIRPalpha
0.000738835	0.00205982	0.16	0.159	0.192836	3	Notch1
5.99732e-08	9.0866e-05	0.206	0.249	1.5653e-05	5	FcepsilonRIalpha
0.00224582	-0.000460409	0.102	0.157	0.58616	5	CD21
3.11272e-09	-0.000615678	0.114	0.102	8.12421e-07	0	CD123
1.53757e-06	-0.000928278	0.156	0.131	0.000401306	0	CD19.1
4.76658e-05	-0.00225636	0.156	0.194	0.0124408	5	CD61
0.00989935	-0.00279145	0.853	0.865	1	2	CD352-NTB-A
0.000241346	-0.00280276	0.148	0.154	0.0629914	0	CD326-Ep-CAM
2.86094e-11	-0.00310345	0.109	0.179	7.46704e-09	5	CD109.1
0.000712789	-0.00395523	0.164	0.164	0.186038	3	CD152-CTLA-4
0.000386605	-0.00397283	0.117	0.111	0.100904	2	CD49b
2.51589e-13	-0.00398205	0.24	0.238	6.56649e-11	5	CD253-Trail
1.09901e-12	-0.00414225	0.127	0.107	2.86842e-10	0	CD49b
6.53241e-09	-0.00418536	0.151	0.153	1.70496e-06	0	CD34.1
0.00465017	-0.00432073	0.279	0.272	1	0	CD284-TLR4
0.000252961	-0.00435334	0.141	0.228	0.0660228	5	CD62P-P-Selectin
0.0098644	-0.00497517	0.291	0.359	1	5	IgGFc
4.83083e-09	-0.006429	0.254	0.243	1.26085e-06	0	mastcelltryptase
1.26317e-12	-0.00648231	0.108	0.186	3.29688e-10	5	CD72.1
2.01167e-05	-0.00699861	0.196	0.19	0.00525047	0	CD61
0.00615411	-0.00770208	0.21	0.206	1	0	CD193-CCR3
0.00828807	-0.00836432	0.344	0.324	1	0	HLA-A-B-C
1.13402e-05	-0.00857616	0.233	0.228	0.0029598	0	CD204
3.87376e-06	-0.0101249	0.112	0.099	0.00101105	5	CD80.1
3.61284e-05	-0.0107023	0.277	0.252	0.00942952	0	CD184-CXCR4
6.42046e-08	-0.0110577	0.262	0.289	1.67574e-05	0	CD105
0.000860161	-0.0117075	0.128	0.131	0.224502	0	CD1a
1.32408e-10	-0.0117506	0.228	0.244	3.45584e-08	5	CD267-TACI
0.00974819	-0.0120332	0.108	0.116	1	0	CD370-CLEC9A/DNGR1
0.00315056	-0.012513	0.126	0.12	0.822295	2	CD192-CCR2
0.000289205	-0.0125861	0.139	0.137	0.0754824	2	CD19.1
0.000151475	-0.012717	0.22	0.199	0.0395349	0	TSLPR-TSLP-R
1.19165e-08	-0.0133961	0.104	0.098	3.11021e-06	0	CLEC1B-CLEC2
1.60821e-07	-0.0134586	0.175	0.187	4.19743e-05	0	MICA/MICB
0.000175499	-0.0140631	0.173	0.172	0.0458053	0	CD307e-FcRL5
0.00793185	-0.0143231	0.317	0.294	1	0	CD30
0.000612056	-0.0144615	0.328	0.335	0.159747	0	CD15-SSEA-1
6.40821e-05	-0.0144654	0.273	0.244	0.0167254	0	CD40.1
1.42788e-07	-0.0147237	0.195	0.173	3.72677e-05	0	CD142
0.000152763	-0.0152693	0.243	0.224	0.0398711	5	CD215-IL-15Ralpha
2.37665e-10	-0.0155629	0.197	0.172	6.20305e-08	0	CD196-CCR6
0.00990462	-0.015685	0.358	0.345	1	0	TCRgamma/delta
0.000490932	-0.015871	0.22	0.213	0.128133	0	CD321
0.000371429	-0.016378	0.144	0.151	0.0969431	2	CD117-c-kit
2.82196e-16	-0.0164931	0.138	0.116	7.36531e-14	0	CD192-CCR2
0.00073532	-0.0175115	0.11	0.132	0.191918	6	CD59.1
1.7873e-06	-0.0183349	0.17	0.245	0.000466484	5	LymphotoxinbetaReceptor-LT-betaR
0.003634	-0.0186982	0.105	0.098	0.948474	0	CD80.1
4.80424e-18	-0.0189666	0.079	0.113	1.25391e-15	0	CD209-DC-SIGN
1.585e-05	-0.0190823	0.274	0.268	0.00413684	0	CD243-ABCB1
6.86043e-14	-0.0196074	0.153	0.171	1.79057e-11	5	TCRVdelta2
5.98781e-10	-0.0196507	0.071	0.136	1.56282e-07	5	HLA-DR
0.00279127	-0.0200799	0.151	0.192	0.728522	5	XCR1.1
0.0025088	-0.0202656	0.14	0.156	0.654797	1	CD133
3.14606e-09	-0.020416	0.262	0.241	8.21121e-07	0	FcepsilonRIalpha
2.6543e-07	-0.0207038	0.085	0.102	6.92773e-05	0	TNF-alpha
0.000624488	-0.0207885	0.296	0.284	0.162991	0	CD49a
7.04182e-06	-0.0209254	0.327	0.332	0.00183791	0	CD340-erbB2/HER-2
0.000109486	-0.0210974	0.246	0.271	0.0285759	5	CD235a-GlycophorinA
1.58355e-13	-0.0213562	0.189	0.169	4.13307e-11	0	CD109.1
0.0038377	-0.0217387	0.148	0.168	1	1	CD152-CTLA-4
5.46527e-12	-0.0219716	0.18	0.187	1.42643e-09	0	CD112-Nectin-2
5.67725e-05	-0.022436	0.113	0.091	0.0148176	5	CD103-IntegrinalphaE
0.00131688	-0.0228906	0.135	0.136	0.343705	0	CD48.1
2.17068e-09	-0.0229962	0.17	0.17	5.66548e-07	0	CD140a-PDGFRalpha
1.72322e-17	-0.0230967	0.137	0.126	4.49759e-15	0	CD22.1
1.34884e-09	-0.0233803	0.246	0.238	3.52048e-07	0	IgE
7.243e-05	-0.0236138	0.16	0.128	0.0189042	5	CD1a
0.00182938	-0.0238157	0.367	0.369	0.477469	0	CD357-GITR
4.79336e-18	-0.0240687	0.108	0.096	1.25107e-15	0	CD64
0.00117432	-0.0245625	0.278	0.262	0.306497	0	CD276-B7-H3
0.00424153	-0.0248663	0.101	0.106	1	2	CD123
0.00147215	-0.0248909	0.204	0.179	0.384232	0	CD141-Thrombomodulin
0.00908068	-0.0250785	0.18	0.196	1	1	CD79b-Igbeta
0.000346048	-0.0254275	0.131	0.223	0.0903186	5	CD163.1
0.00353556	-0.0258903	0.131	0.113	0.922782	0	CD13
0.00313264	-0.0261349	0.949	0.89	0.817619	5	CD161
0.000971271	-0.0262698	0.258	0.256	0.253502	0	CD178-Fas-L
8.39717e-13	-0.0264317	0.141	0.125	2.19166e-10	0	CD354-TREM-1
5.62199e-05	-0.026552	0.145	0.151	0.0146734	0	CD206-MMR
5.28633e-05	-0.0268116	0.164	0.167	0.0137973	0	CD198-CCR8
2.56557e-11	-0.0276664	0.134	0.154	6.69615e-09	5	CD34.1
1.72492e-12	-0.0277319	0.145	0.126	4.50204e-10	0	HLA-DR
0.00414211	-0.0282115	0.99	0.988	1	1	NKp80
0.000221281	-0.0286996	0.198	0.182	0.0577544	0	CD169-Sialoadhesin-Siglec-1
0.00426594	-0.0287941	0.298	0.301	1	0	LOX-1
0.00974407	-0.0290491	0.163	0.188	1	1	CD294-CRTH2
0.000298219	-0.0291771	0.18	0.162	0.0778351	5	CD158f-KIR2DL5
1.29347e-05	-0.0293222	0.23	0.219	0.00337595	0	CD62P-P-Selectin
1.73448e-09	-0.0294047	0.328	0.344	4.52698e-07	0	CD57
0.00410039	-0.0294208	0.968	0.964	1	1	CD244-2B4
9.673e-12	-0.0294447	0.221	0.219	2.52465e-09	0	CD301-CLEC10A
5.27678e-07	-0.030276	0.173	0.144	0.000137724	5	CD252-OX40L
0.000796282	-0.0305229	0.124	0.15	0.20783	4	CD207-Langerin
0.00403769	-0.0311351	0.243	0.256	1	1	CD269-BCMA
2.74245e-05	-0.0315978	0.392	0.411	0.00715779	0	CD45R/B220
1.62227e-11	-0.0316427	0.125	0.135	4.23413e-09	0	CD70.1
4.76165e-07	-0.0316515	0.23	0.212	0.000124279	0	CD163.1
0.00792027	-0.0319807	0.216	0.232	1	1	CD90-Thy1
5.35432e-13	-0.0320983	0.16	0.164	1.39748e-10	0	CD158f-KIR2DL5
8.21292e-13	-0.032794	0.067	0.116	2.14357e-10	5	CD98
1.60037e-06	-0.0328641	0.177	0.182	0.000417697	0	Galectin-9
1.05021e-07	-0.0330693	0.256	0.234	2.74104e-05	0	LymphotoxinbetaReceptor-LT-betaR
4.04603e-08	-0.0331458	0.164	0.174	1.05601e-05	0	CD336-NKp44
0.000849909	-0.0336991	0.945	0.948	0.221826	1	CD45RA
0.00312602	-0.0338425	0.198	0.192	0.815891	0	CD279-PD-1
0.000121034	-0.0340559	0.331	0.319	0.03159	0	CD37.1
0.00392399	-0.0343517	0.614	0.649	1	1	CD11a
2.59265e-10	-0.0345183	0.183	0.208	6.76682e-08	0	C5L2
4.61553e-09	-0.0345926	0.157	0.174	1.20465e-06	0	TCRVdelta2
3.12754e-12	-0.0348883	0.145	0.155	8.16287e-10	0	CD274-B7-H1-PD-L1
0.00902106	-0.0353908	0.29	0.337	1	4	CD8
0.00449848	-0.0361363	0.192	0.171	1	0	CD45
2.14711e-05	-0.0362561	0.304	0.339	0.00560396	0	CD8
0.000190103	-0.0365482	0.203	0.217	0.0496168	4	CD321
0.000532794	-0.0366343	0.141	0.17	0.139059	1	B7-H4
0.00123076	-0.0367618	0.179	0.178	0.321229	2	CD196-CCR6
0.00742092	-0.0369773	0.148	0.172	1	5	CD140a-PDGFRalpha
0.00167783	-0.0372936	0.168	0.166	0.437913	0	EGFR.1
0.00378866	-0.0378028	0.108	0.118	0.988841	5	LAP-TGF-beta1
0.000373455	-0.0380499	0.183	0.18	0.0974717	0	CD150-SLAM
0.00290021	-0.0382933	0.308	0.334	0.756955	4	CD340-erbB2/HER-2
8.01972e-14	-0.0396535	0.24	0.244	2.09315e-11	0	CD267-TACI
0.00287235	-0.0401808	0.221	0.249	0.749683	1	CD154
0.00789992	-0.0402326	0.173	0.192	1	4	XCR1.1
1.42438e-10	-0.0402407	0.157	0.151	3.71763e-08	0	CD21
0.000825406	-0.0403397	0.858	0.864	0.215431	3	CD352-NTB-A
0.000313099	-0.041058	0.211	0.228	0.0817188	1	Iglightchainlambda
0.0094702	-0.0423137	0.502	0.523	1	0	CD271-NGFR
3.87554e-05	-0.0426374	0.078	0.103	0.0101152	4	CD80.1
0.000240846	-0.042649	0.188	0.209	0.0628608	5	CD193-CCR3
2.30136e-20	-0.0427093	0.112	0.113	6.00654e-18	0	CD98
0.000225152	-0.0435339	0.115	0.112	0.0587648	5	CD146
8.75112e-06	-0.0436155	0.247	0.256	0.00228404	0	CD119-IFN-gammaRalphachain
0.00050361	-0.0439126	0.261	0.286	0.131442	2	CD105
1.17508e-13	-0.0439533	0.158	0.153	3.06696e-11	0	CD14.1
0.00474718	-0.0441522	0.217	0.248	1	4	CD154
0.00577218	-0.0442199	0.185	0.214	1	5	Mac-2-Galectin-3
1.54116e-06	-0.0445995	0.278	0.255	0.000402244	0	CD194-CCR4
3.02565e-06	-0.0453993	0.314	0.342	0.000789695	5	CD57
0.00284849	-0.0463638	0.174	0.193	0.743455	5	TSPAN33-BAAM
0.00267453	-0.0465384	0.261	0.238	0.698053	0	CD154
0.000489623	-0.0465705	0.975	0.975	0.127792	4	CD16
4.21202e-06	-0.0471564	0.305	0.287	0.00109934	0	CD66b
1.82885e-12	-0.047221	0.239	0.212	4.77331e-10	0	CD275-B7-H2-B7-RP1-ICOSL
0.00304531	-0.0473981	0.136	0.156	0.794825	4	CD133
0.00449949	-0.0477972	0.209	0.242	1	4	CD253-Trail
0.00645357	-0.0491089	0.17	0.198	1	4	CD110
0.000565822	-0.049638	0.552	0.643	0.147679	6	CD99.1
3.64296e-08	-0.0498653	0.099	0.105	9.50813e-06	0	CD116
5.15662e-07	-0.0500974	0.087	0.134	0.000134588	5	CD59.1
2.15014e-06	-0.0505963	0.132	0.15	0.000561186	0	CD252-OX40L
3.08984e-07	-0.0507866	0.309	0.301	8.06448e-05	0	CD257-BAFF-BLYS
0.00932181	-0.051223	0.147	0.165	1	4	CD278-ICOS
0.00208165	-0.0512844	0.176	0.208	0.543312	1	CD62E
0.0025893	-0.0520878	0.247	0.295	0.675807	1	CD303-BDCA-2
0.00151958	-0.0521323	0.193	0.258	0.396611	5	CD269-BCMA
0.000225958	-0.0524023	0.186	0.217	0.0589749	1	Mac-2-Galectin-3
0.00015184	-0.0534306	0.727	0.745	0.0396302	1	CD81-TAPA-1
5.39931e-05	-0.0535583	0.18	0.215	0.0140922	4	VEGFR-3-FLT-4
0.00216444	-0.0536722	0.166	0.197	0.56492	1	TSPAN33-BAAM
0.00111531	-0.0537663	0.116	0.186	0.291095	5	CD27.1
3.96939e-06	-0.0538214	0.593	0.659	0.00103601	0	CD11a
1.85082e-23	-0.053822	0.426	0.519	4.83063e-21	0	CD18
0.000304238	-0.0547347	0.166	0.172	0.0794062	5	CD336-NKp44
2.60638e-06	-0.0548914	0.375	0.462	0.000680266	1	CD305-LAIR1
0.00461386	-0.0550094	0.987	0.988	1	4	NKp80
0.00295876	-0.0551264	0.188	0.23	0.772237	4	Iglightchainlambda
1.76483e-13	-0.0563074	0.369	0.438	4.6062e-11	0	HLA-A2
4.2448e-12	-0.0566744	0.161	0.184	1.10789e-09	2	CD72.1
1.15229e-18	-0.0573863	0.546	0.659	3.00748e-16	1	CD99.1
0.000388272	-0.0582873	0.403	0.423	0.101339	0	CD144-VE-Cadherin
2.24779e-10	-0.0585919	0.126	0.139	5.86674e-08	0	CD71
1.74103e-07	-0.0589847	0.119	0.162	4.54408e-05	1	Notch3
0.00630026	-0.0592837	0.186	0.236	1	6	CD74.1
1.3926e-08	-0.059342	0.609	0.684	3.63468e-06	0	CD162
0.00297554	-0.0599154	0.844	0.865	0.776617	6	CD352-NTB-A
2.58131e-08	-0.0600326	0.134	0.155	6.73722e-06	0	CD117-c-kit
7.39155e-17	-0.0601195	0.977	0.945	1.92919e-14	5	CD45RA
0.00874602	-0.0603316	0.15	0.191	1	6	CD135-Flt-3/Flk-2
3.07273e-05	-0.0610533	0.116	0.162	0.00801982	1	CD95-Fas
0.000366269	-0.0612559	0.146	0.181	0.0955963	3	CD45
0.000815661	-0.0621461	0.198	0.251	0.212887	6	CD83.1
2.83656e-08	-0.0623197	0.227	0.223	7.40343e-06	0	CD93.1
0.00365953	-0.0627968	0.157	0.174	0.955137	5	CD307e-FcRL5
0.000152333	-0.0628016	0.112	0.199	0.039759	5	CD79b-Igbeta
5.23173e-10	-0.0628466	0.174	0.224	1.36548e-07	1	CD321
0.000506441	-0.0643348	0.166	0.197	0.132181	4	CD79b-Igbeta
1.18296e-06	-0.0646117	0.249	0.267	0.000308752	0	CD62L
1.2902e-05	-0.0652092	0.179	0.254	0.00336743	5	CD83.1
0.000561281	-0.066061	0.183	0.213	0.146494	1	CD193-CCR3
6.34201e-24	-0.0671163	0.121	0.134	1.65526e-21	0	CD59.1
3.49096e-17	-0.0672858	0.208	0.202	9.11141e-15	0	CD85j-ILT2
1.82458e-05	-0.0680037	0.203	0.249	0.00476214	1	CD58-LFA-3
0.000266623	-0.0683511	0.188	0.225	0.0695885	6	CD107a-LAMP-1
1.87858e-06	-0.0691372	0.182	0.212	0.00049031	2	CD172a-SIRPalpha
4.40473e-05	-0.0694015	0.314	0.315	0.0114964	0	CD223-LAG-3
0.00934521	-0.0706776	0.984	0.987	1	3	CD122-IL-2Rbeta
0.000117588	-0.0710042	0.193	0.249	0.0306904	3	CD54
0.000207907	-0.0710223	0.14	0.167	0.0542638	1	CD115-CSF-1R
0.000540819	-0.0713977	0.179	0.205	0.141154	4	CD62E
8.38425e-05	-0.0714993	0.979	0.977	0.0218829	2	CD56
8.80935e-12	-0.0748948	0.308	0.339	2.29924e-09	0	CD63.1
2.26626e-15	-0.0749555	0.126	0.141	5.91494e-13	0	CD205-DEC-205
0.000229285	-0.0750634	0.09	0.128	0.0598434	5	CD85g-ILT7
2.94784e-09	-0.0756323	0.098	0.104	7.69386e-07	0	CD164.1
4.20178e-05	-0.076123	0.154	0.204	0.0109667	6	CD62E
4.38e-13	-0.0782892	0.247	0.267	1.14318e-10	0	CD29
1.24132e-05	-0.0786503	0.078	0.103	0.00323985	4	CD52.1
0.000121204	-0.0810271	0.169	0.209	0.0316343	4	CD85j-ILT2
0.000841543	-0.0811116	0.177	0.343	0.219643	5	CD63.1
4.13537e-06	-0.0811178	0.39	0.427	0.00107933	2	HLA-A2
0.000228636	-0.0814288	0.253	0.305	0.059674	4	beta2-microglobulin
0.00416157	-0.0814584	0.912	0.901	1	6	CD7.1
0.000102347	-0.081691	0.453	0.398	0.0267125	5	CD319-CRACC
6.84275e-07	-0.0819415	0.116	0.14	0.000178596	2	CD48.1
0.00159775	-0.0827731	0.18	0.241	0.417013	6	CD253-Trail
3.21025e-13	-0.0830042	0.091	0.104	8.37874e-11	0	CD45RO
0.00412475	-0.0837085	0.114	0.167	1	6	TCRValpha24-Jalpha18-iNKTcell
4.99351e-05	-0.083931	0.99	0.984	0.0130331	6	GPR56
2.64795e-07	-0.0841012	0.102	0.123	6.91116e-05	0	LAP-TGF-beta1
0.00269284	-0.0845274	0.142	0.194	0.702831	6	TSPAN33-BAAM
0.00497257	-0.0855317	0.292	0.334	1	4	HLA-A-B-C
0.00155756	-0.087145	0.278	0.34	0.406522	1	HLA-A-B-C
3.98209e-05	-0.0871936	0.241	0.357	0.0103933	5	TCRVgamma9
0.0002163	-0.0880777	0.214	0.26	0.0564542	4	CD269-BCMA
8.31015e-07	-0.0883287	0.95	0.967	0.000216895	2	CD244-2B4
0.000990998	-0.0891636	0.344	0.36	0.258651	2	CD270-HVEM-TR2
0.000860628	-0.090951	0.249	0.266	0.224624	2	CD62L
1.15341e-05	-0.0912464	0.162	0.213	0.00301039	1	CD85j-ILT2
6.67796e-08	-0.0915308	0.765	0.802	1.74295e-05	4	CD43
0.000213193	-0.092254	0.277	0.303	0.0556433	2	CD45RB
8.7929e-05	-0.0923161	0.204	0.257	0.0229495	3	CD96-TACTILE
0.000249746	-0.0926007	0.654	0.685	0.0651837	4	CD226-DNAM-1
3.32278e-05	-0.094459	0.448	0.534	0.00867245	1	CD271-NGFR
2.74067e-09	-0.0945638	0.554	0.599	7.15315e-07	0	CD218a-IL-18Ralpha
4.87856e-13	-0.0956837	0.118	0.165	1.2733e-10	0	CD95-Fas
1.68148e-12	-0.095767	0.134	0.167	4.38866e-10	2	CD155-PVR
0.000931237	-0.0975581	0.104	0.161	0.243053	6	CD307d-FcRL4
3.76683e-23	-0.0984218	0.289	0.395	9.83143e-21	0	CD230-Prion
3.5348e-05	-0.0988684	0.203	0.262	0.00922583	3	CD119-IFN-gammaRalphachain
1.72534e-10	-0.0992336	0.375	0.46	4.50315e-08	2	CD305-LAIR1
2.76389e-05	-0.0997199	0.972	0.97	0.00721374	3	CD94
1.3498e-11	-0.0997905	0.513	0.598	3.52297e-09	1	CD11c
3.06489e-06	-0.100663	0.972	0.978	0.000799937	4	CD56
1.2591e-07	-0.101203	0.313	0.334	3.28626e-05	0	CD195-CCR5
2.4284e-06	-0.101316	0.089	0.168	0.000633813	5	CD278-ICOS
2.72824e-16	-0.102395	0.323	0.382	7.1207e-14	0	CD49d
5.90209e-13	-0.103594	0.498	0.599	1.54045e-10	2	CD11c
9.11414e-19	-0.104408	0.673	0.764	2.37879e-16	0	CD81-TAPA-1
0.00835065	-0.104987	0.958	0.971	1	6	CD94
1.61333e-11	-0.105766	0.977	0.985	4.21078e-09	4	GPR56
0.00233998	-0.107169	0.146	0.214	0.610736	6	VEGFR-3-FLT-4
0.00410921	-0.108391	0.232	0.317	1	6	CD254-TRANCE-RANKL
2.26554e-05	-0.10903	0.588	0.654	0.00591307	3	KLRG1-MAFA
2.21689e-11	-0.109977	0.282	0.304	5.78609e-09	0	CD45RB
3.41323e-05	-0.110222	0.192	0.257	0.00890852	6	CD269-BCMA
0.000199356	-0.110248	0.882	0.882	0.0520319	6	CD314-NKG2D
2.37895e-19	-0.112642	0.09	0.103	6.20905e-17	0	CD52.1
0.000244638	-0.113402	0.208	0.29	0.0638504	6	CD303-BDCA-2
2.46436e-14	-0.113439	0.284	0.389	6.43198e-12	1	CD230-Prion
7.79925e-05	-0.113634	0.749	0.807	0.020356	0	TIGIT-VSTM3
0.000108824	-0.114105	0.826	0.839	0.0284032	6	CD328-Siglec-7
0.00223663	-0.116927	0.087	0.186	0.583761	5	CD142
0.00332688	-0.118603	0.144	0.206	0.868316	5	CD62E
3.57772e-10	-0.119521	0.091	0.163	9.33785e-08	4	CD95-Fas
0.00211841	-0.120915	0.27	0.359	0.552906	6	IgGFc
3.4027e-06	-0.12229	0.894	0.881	0.000888105	5	CD314-NKG2D
8.76768e-16	-0.123596	0.84	0.896	2.28836e-13	0	CD314-NKG2D
1.28091e-19	-0.124272	0.064	0.118	3.34317e-17	5	CD370-CLEC9A/DNGR1
1.43526e-10	-0.125667	0.204	0.264	3.74604e-08	2	CD119-IFN-gammaRalphachain
2.1881e-08	-0.126893	0.922	0.9	5.71094e-06	5	CD7.1
5.5482e-05	-0.127095	0.265	0.367	0.0144808	5	MERTK.1
2.42789e-09	-0.127814	0.048	0.162	6.3368e-07	5	CD95-Fas
4.06137e-07	-0.130368	0.086	0.131	0.000106002	5	CD177.1
1.21034e-16	-0.131431	0.245	0.31	3.15898e-14	1	beta2-microglobulin
7.92228e-22	-0.132133	0.248	0.355	2.06771e-19	2	CD11b
1.02365e-07	-0.134161	0.271	0.351	2.67174e-05	2	CD366-Tim-3
7.27836e-16	-0.135479	0.238	0.27	1.89965e-13	0	CD183-CXCR3
1.76935e-12	-0.136515	0.993	0.986	4.618e-10	5	CD122-IL-2Rbeta
8.38592e-12	-0.136881	0.629	0.692	2.18873e-09	1	CD226-DNAM-1
0.00112223	-0.1409	0.63	0.646	0.292903	6	KLRG1-MAFA
4.50061e-06	-0.143488	0.1	0.19	0.00117466	5	CD294-CRTH2
3.74001e-12	-0.144428	0.439	0.535	9.76141e-10	4	CD151-PETA-3
4.21039e-30	-0.144929	0.205	0.219	1.09891e-27	0	CD44.1
8.02074e-11	-0.144962	0.269	0.321	2.09341e-08	2	integrinbeta7
2.09554e-06	-0.145714	0.5	0.552	0.000546935	2	CD69.1
7.12451e-12	-0.148904	0.563	0.642	1.8595e-09	1	CX3CR1.1
1.31563e-05	-0.153349	0.508	0.593	0.0034338	6	CD218a-IL-18Ralpha
0.000133641	-0.154523	0.856	0.876	0.0348804	3	CD335-NKp46
1.21852e-08	-0.155915	0.978	0.978	3.18033e-06	6	CD56
6.77447e-07	-0.15674	0.074	0.177	0.000176814	5	Podoplanin
4.40732e-45	-0.158921	0.171	0.264	1.15031e-42	0	CD54
1.50335e-10	-0.160357	0.526	0.613	3.92373e-08	1	HLA-E.1
6.78089e-05	-0.160448	0.285	0.352	0.0176981	1	CD57
6.61883e-06	-0.161113	0.086	0.164	0.00172751	5	Notch1
2.55927e-07	-0.16186	0.648	0.747	6.6797e-05	6	CD81-TAPA-1
6.15352e-06	-0.161864	0.368	0.462	0.00160607	6	CD134-OX40
0.00143605	-0.165642	0.19	0.294	0.374808	5	CD140b-PDGFRbeta
3.91757e-08	-0.166186	0.727	0.77	1.02249e-05	0	CD158b-KIR2DL2/L3-NKAT2
7.91796e-07	-0.168192	0.888	0.818	0.000206659	5	CD337-NKp30
1.3228e-29	-0.168647	0.743	0.809	3.4525e-27	1	CD43
7.36143e-09	-0.170354	0.564	0.671	1.92133e-06	6	CD162
1.91767e-07	-0.174065	0.966	0.975	5.00513e-05	6	CD16
3.65384e-16	-0.175394	0.265	0.356	9.53652e-14	3	CD2.1
0.00202829	-0.182256	0.864	0.874	0.529382	6	CD335-NKp46
2.62884e-23	-0.1824	0.21	0.262	6.86127e-21	0	CD96-TACTILE
0.00168214	-0.182413	0.456	0.549	0.43904	6	CD69.1
2.14391e-26	-0.185261	0.559	0.673	5.59561e-24	0	KLRG1-MAFA
4.03838e-29	-0.185784	0.393	0.551	1.05402e-26	1	CD151-PETA-3
3.95214e-15	-0.186604	0.242	0.312	1.03151e-12	2	CD47.1
0.000258434	-0.190546	0.238	0.379	0.0674512	5	CD357-GITR
5.11444e-09	-0.193208	0.984	0.989	1.33487e-06	6	NKp80
2.35855e-28	-0.208531	0.749	0.838	6.15581e-26	1	CD38.1
3.23653e-11	-0.211044	0.594	0.649	8.44733e-09	5	KLRG1-MAFA
1.68906e-30	-0.212293	0.951	0.976	4.40844e-28	0	CD94
6.8444e-17	-0.221072	0.1	0.276	1.78639e-14	5	CD62L
7.59822e-23	-0.225876	0.407	0.547	1.98314e-20	2	CD102-ICAM-2
3.3559e-07	-0.27316	0.529	0.577	8.7589e-05	1	CD158-KIR2DL1/S1/S3/S5
5.4083e-10	-0.281938	0.712	0.767	1.41157e-07	4	CD158b-KIR2DL2/L3-NKAT2
0.000486553	-0.285415	0.504	0.529	0.12699	4	CD158e1-KIR3DL1-NKB1
6.27434e-87	-0.289538	0.964	0.989	1.6376e-84	1	GPR56
7.01937e-78	-0.292461	0.228	0.381	1.83206e-75	0	CD2.1
7.60314e-09	-0.300646	0.482	0.536	1.98442e-06	1	CD158e1-KIR3DL1-NKB1
2.90066e-07	-0.304669	0.509	0.58	7.57073e-05	2	CD158-KIR2DL1/S1/S3/S5
1.33717e-21	-0.318136	0.537	0.648	3.49001e-19	2	CD307c/FcRL3
1.32998e-24	-0.342938	0.697	0.773	3.47124e-22	1	CD158b-KIR2DL2/L3-NKAT2
1.77441e-80	-0.364062	0.954	0.979	4.63121e-78	1	CD16
2.36355e-43	-0.385011	0.968	0.97	6.16885e-41	5	CD94
3.92814e-23	-0.387587	0.892	0.872	1.02524e-20	5	CD335-NKp46
3.03799e-90	-0.395164	0.777	0.926	7.92916e-88	2	CD7.1
2.86927e-46	-0.483881	0.749	0.796	7.48879e-44	5	TIGIT-VSTM3
2.02809e-85	-0.511495	0.805	0.912	5.29332e-83	2	CD161
2.28092e-155	-0.533619	0.651	0.856	5.9532e-153	2	CD38.1
2.49351e-192	-0.613962	0.968	0.991	6.50806e-190	2	CD122-IL-2Rbeta
7.53575e-90	-0.662594	0.799	0.888	1.96683e-87	2	CD335-NKp46
1.33332e-248	-0.703312	0.562	0.894	3.47997e-246	2	CD328-Siglec-7
1.50377e-196	-1.22226	0.609	0.866	3.92483e-194	2	CD337-NKp30
