# Supplementary material for: Single Cell Transcriptome and Surface Epitope Analysis of Ankylosing Spondylitis Facilitates Disease Classification by Machine Learning
Source: Front Immunol. 2022 May 13;13:838636. doi: 10.3389/fimmu.2022.838636 (PMC9135966; doi:10.3389/fimmu.2022.838636)
Supplement: Supplementary Table 6 — Gene set enrichment analysis between AS and healthy controls. [file Table_6.xlsx]

## Sheet: gprofiler2
query	significant	p_value	term_size	query_size	intersection_size	precision	recall	term_id	source	term_name	effective_domain_size	source_order	parents	evidence_codes	intersection	FDR
B intermediate	TRUE	5.65545e-09	91	10	6	0.6	0.0659341	GO:0006614	GO:BP	SRP-dependent cotranslational protein targeting to membrane	16592	2599	c("GO:0006613", "GO:0045047")	TAS,TAS,TAS,TAS,TAS,TAS	RPS27,RPS29,RPL29,RPL37A,RPS18,RPL18A	3.99455e-07
B intermediate	TRUE	9.49134e-09	99	10	6	0.6	0.0606061	GO:0006613	GO:BP	cotranslational protein targeting to membrane	16592	2598	GO:0006612	TAS,TAS,TAS,TAS,TAS,TAS	RPS27,RPS29,RPL29,RPL37A,RPS18,RPL18A	6.38737e-07
B intermediate	TRUE	1.44287e-08	106	10	6	0.6	0.0566038	GO:0045047	GO:BP	protein targeting to ER	16592	13134	c("GO:0006605", "GO:0072599")	TAS,TAS,TAS,TAS,TAS,TAS	RPS27,RPS29,RPL29,RPL37A,RPS18,RPL18A	9.47324e-07
B intermediate	TRUE	1.81009e-08	110	10	6	0.6	0.0545455	GO:0072599	GO:BP	establishment of protein localization to endoplasmic reticulum	16592	20412	c("GO:0070972", "GO:0072594")	TAS,TAS,TAS,TAS,TAS,TAS	RPS27,RPS29,RPL29,RPL37A,RPS18,RPL18A	1.17765e-06
B intermediate	TRUE	2.50448e-08	116	10	6	0.6	0.0517241	GO:0000184	GO:BP	nuclear-transcribed mRNA catabolic process, nonsense-mediated decay	16592	75	GO:0000956	TAS,TAS,TAS,TAS,TAS,TAS	RPS27,RPS29,RPL29,RPL37A,RPS18,RPL18A	1.59097e-06
B intermediate	TRUE	6.3154e-08	135	10	6	0.6	0.0444444	GO:0002181	GO:BP	cytoplasmic translation	16592	859	GO:0006412	IC,IDA IC,IBA IC,IC,IC,IDA IC	RPS27,RPS29,RPL29,RPL37A,RPS18,RPL18A	3.74661e-06
B intermediate	TRUE	6.90661e-08	137	10	6	0.6	0.0437956	GO:0070972	GO:BP	protein localization to endoplasmic reticulum	16592	19228	GO:0033365	TAS,TAS,TAS,TAS,TAS,TAS	RPS27,RPS29,RPL29,RPL37A,RPS18,RPL18A	4.0749e-06
B intermediate	TRUE	3.61677e-07	180	10	6	0.6	0.0333333	GO:0019083	GO:BP	viral transcription	16592	6462	c("GO:0016032", "GO:0019080")	TAS,TAS,TAS,TAS,TAS,TAS	RPS27,RPS29,RPL29,RPL37A,RPS18,RPL18A	1.90433e-05
B intermediate	TRUE	4.1308e-07	184	10	6	0.6	0.0326087	GO:0006413	GO:BP	translational initiation	16592	2416	c("GO:0006412", "GO:0044237")	TAS,TAS,TAS,TAS,TAS,TAS	RPS27,RPS29,RPL29,RPL37A,RPS18,RPL18A	2.15392e-05
B intermediate	TRUE	8.16942e-07	206	10	6	0.6	0.0291262	GO:0006612	GO:BP	protein targeting to membrane	16592	2597	c("GO:0006605", "GO:0090150")	TAS,TAS,TAS,TAS,TAS,TAS	RPS27,RPS29,RPL29,RPL37A,RPS18,RPL18A	4.11048e-05
B intermediate	TRUE	9.1739e-07	210	10	6	0.6	0.0285714	GO:0000956	GO:BP	nuclear-transcribed mRNA catabolic process	16592	332	GO:0006402	TAS,TAS,TAS,TAS,TAS,TAS	RPS27,RPS29,RPL29,RPL37A,RPS18,RPL18A	4.56258e-05
B intermediate	TRUE	1.85279e-06	236	10	6	0.6	0.0254237	GO:0019080	GO:BP	viral gene expression	16592	6459	GO:0016032	TAS,TAS,TAS,TAS,TAS,TAS	RPS27,RPS29,RPL29,RPL37A,RPS18,RPL18A	8.82739e-05
B intermediate	TRUE	2.21219e-05	357	10	6	0.6	0.0168067	GO:0090150	GO:BP	establishment of protein localization to membrane	16592	21226	c("GO:0045184", "GO:0072657")	TAS,TAS,TAS,TAS,TAS,TAS	RPS27,RPS29,RPL29,RPL37A,RPS18,RPL18A	0.000900559
B intermediate	TRUE	2.5249e-05	365	10	6	0.6	0.0164384	GO:0006605	GO:BP	protein targeting	16592	2590	GO:0006886	TAS,TAS,TAS,TAS,TAS,TAS	RPS27,RPS29,RPL29,RPL37A,RPS18,RPL18A	0.00101255
B intermediate	TRUE	2.60855e-05	367	10	6	0.6	0.0163488	GO:0006402	GO:BP	mRNA catabolic process	16592	2406	c("GO:0006401", "GO:0010629", "GO:0016071")	TAS,TAS,TAS,TAS,TAS,TAS	RPS27,RPS29,RPL29,RPL37A,RPS18,RPL18A	0.00104415
B intermediate	TRUE	4.83138e-05	407	10	6	0.6	0.014742	GO:0006401	GO:BP	RNA catabolic process	16592	2405	c("GO:0016070", "GO:0034655", "GO:0044265")	TAS,TAS,TAS,TAS,TAS,TAS	RPS27,RPS29,RPL29,RPL37A,RPS18,RPL18A	0.00183823
B intermediate	TRUE	0.000105286	464	10	6	0.6	0.012931	GO:0072594	GO:BP	establishment of protein localization to organelle	16592	20407	c("GO:0033365", "GO:0045184")	TAS,TAS,TAS,TAS,TAS,TAS	RPS27,RPS29,RPL29,RPL37A,RPS18,RPL18A	0.00384946
B intermediate	TRUE	0.000209216	521	10	6	0.6	0.0115163	GO:0034655	GO:BP	nucleobase-containing compound catabolic process	16592	10037	c("GO:0006139", "GO:0019439", "GO:0044270", "GO:0046700", "GO:1901361")	TAS,TAS,TAS,TAS,TAS,TAS	RPS27,RPS29,RPL29,RPL37A,RPS18,RPL18A	0.00731407
B intermediate	TRUE	0.000313905	558	10	6	0.6	0.0107527	GO:0046700	GO:BP	heterocycle catabolic process	16592	14349	c("GO:0044248", "GO:0046483")	TAS,TAS,TAS,TAS,TAS,TAS	RPS27,RPS29,RPL29,RPL37A,RPS18,RPL18A	0.0107471
B intermediate	TRUE	0.000337897	565	10	6	0.6	0.0106195	GO:0044270	GO:BP	cellular nitrogen compound catabolic process	16592	12746	c("GO:0034641", "GO:0044248")	TAS,TAS,TAS,TAS,TAS,TAS	RPS27,RPS29,RPL29,RPL37A,RPS18,RPL18A	0.0114698
B intermediate	TRUE	0.000341445	566	10	6	0.6	0.0106007	GO:0016032	GO:BP	viral process	16592	5659	GO:0008150	TAS,TAS,TAS,TAS,TAS,TAS	RPS27,RPS29,RPL29,RPL37A,RPS18,RPL18A	0.0115613
B intermediate	TRUE	0.000367151	573	10	6	0.6	0.0104712	GO:0019439	GO:BP	aromatic compound catabolic process	16592	6697	c("GO:0006725", "GO:0044248")	TAS,TAS,TAS,TAS,TAS,TAS	RPS27,RPS29,RPL29,RPL37A,RPS18,RPL18A	0.0123734
B intermediate	TRUE	0.000463139	596	10	6	0.6	0.0100671	GO:1901361	GO:BP	organic cyclic compound catabolic process	16592	24637	c("GO:1901360", "GO:1901575")	TAS,TAS,TAS,TAS,TAS,TAS	RPS27,RPS29,RPL29,RPL37A,RPS18,RPL18A	0.0153206
B intermediate	TRUE	0.000536247	611	10	6	0.6	0.00981997	GO:0072657	GO:BP	protein localization to membrane	16592	20427	c("GO:0034613", "GO:0051668")	TAS,TAS,TAS,TAS,TAS,TAS	RPS27,RPS29,RPL29,RPL37A,RPS18,RPL18A	0.0176306
B intermediate	TRUE	0.00105995	686	10	6	0.6	0.00874636	GO:0051668	GO:BP	localization within membrane	16592	16072	GO:0051641	TAS,TAS,TAS,TAS,TAS,TAS	RPS27,RPS29,RPL29,RPL37A,RPS18,RPL18A	0.0325621
B intermediate	TRUE	0.00111558	692	10	6	0.6	0.00867052	GO:0006412	GO:BP	translation	16592	2415	c("GO:0010467", "GO:0034645", "GO:0043043", "GO:0044267")	TAS NAS IC,IDA TAS IC,IBA TAS NAS IC,TAS NAS IC,TAS IC,IDA TAS NAS IC	RPS27,RPS29,RPL29,RPL37A,RPS18,RPL18A	0.0340768
B intermediate	TRUE	0.00140808	720	10	6	0.6	0.00833333	GO:0043043	GO:BP	peptide biosynthetic process	16592	12141	c("GO:0006518", "GO:0043604", "GO:1901566")	TAS NAS IC,IDA TAS IC,IBA TAS NAS IC,TAS NAS IC,TAS IC,IDA TAS NAS IC	RPS27,RPS29,RPL29,RPL37A,RPS18,RPL18A	0.0420569
B intermediate	TRUE	0.00225067	780	10	6	0.6	0.00769231	GO:0016071	GO:BP	mRNA metabolic process	16592	5688	GO:0016070	TAS,TAS,TAS,TAS,TAS,TAS	RPS27,RPS29,RPL29,RPL37A,RPS18,RPL18A	0.0645468
B intermediate	TRUE	0.00351919	842	10	6	0.6	0.00712589	GO:0006886	GO:BP	intracellular protein transport	16592	2842	c("GO:0015031", "GO:0034613", "GO:0046907")	TAS,TAS,TAS,TAS,TAS,TAS	RPS27,RPS29,RPL29,RPL37A,RPS18,RPL18A	0.0958101
B intermediate	TRUE	0.00351919	842	10	6	0.6	0.00712589	GO:0033365	GO:BP	protein localization to organelle	16592	9428	GO:0034613	TAS,TAS,TAS,TAS,TAS,TAS	RPS27,RPS29,RPL29,RPL37A,RPS18,RPL18A	0.0958101
B intermediate	TRUE	0.00366808	848	10	6	0.6	0.00707547	GO:0043604	GO:BP	amide biosynthetic process	16592	12473	c("GO:0043603", "GO:0044271")	TAS NAS IC,IDA TAS IC,IBA TAS NAS IC,TAS NAS IC,TAS IC,IDA TAS NAS IC	RPS27,RPS29,RPL29,RPL37A,RPS18,RPL18A	0.0992363
B intermediate	TRUE	0.00414616	866	10	6	0.6	0.00692841	GO:0006518	GO:BP	peptide metabolic process	16592	2505	c("GO:0043603", "GO:1901564")	TAS NAS IC,IDA TAS IC,IBA TAS NAS IC,TAS NAS IC,TAS IC,IDA TAS NAS IC	RPS27,RPS29,RPL29,RPL37A,RPS18,RPL18A	0.111192
B intermediate	TRUE	0.00706449	1559	10	7	0.7	0.00449006	GO:0046907	GO:BP	intracellular transport	16592	14486	c("GO:0006810", "GO:0051641", "GO:0051649")	IDA TAS,TAS,TAS,TAS,TAS,TAS,TAS	MT-ATP8,RPS27,RPS29,RPL29,RPL37A,RPS18,RPL18A	0.177519
B intermediate	TRUE	0.00827953	229	10	4	0.4	0.0174672	GO:0006364	GO:BP	rRNA processing	16592	2374	c("GO:0016072", "GO:0034470", "GO:0042254")	IMP,TAS,TAS,TAS	RPS27,RPL29,RPL37A,RPL18A	0.205889
B intermediate	TRUE	0.00964417	238	10	4	0.4	0.0168067	GO:0016072	GO:BP	rRNA metabolic process	16592	5689	GO:0034660	IMP,TAS,TAS,TAS	RPS27,RPL29,RPL37A,RPL18A	0.233882
B intermediate	TRUE	0.0100198	1642	10	7	0.7	0.00426309	GO:1901566	GO:BP	organonitrogen compound biosynthetic process	16592	24826	c("GO:1901564", "GO:1901576")	IDA TAS,TAS NAS IC,IDA TAS IC,IBA TAS NAS IC,TAS NAS IC,TAS IC,IDA TAS NAS IC	MT-ATP8,RPS27,RPS29,RPL29,RPL37A,RPS18,RPL18A	0.24109
B intermediate	TRUE	0.0164395	1098	10	6	0.6	0.00546448	GO:0044265	GO:BP	cellular macromolecule catabolic process	16592	12743	c("GO:0009057", "GO:0044248", "GO:0044260")	TAS,TAS,TAS,TAS,TAS,TAS	RPS27,RPS29,RPL29,RPL37A,RPS18,RPL18A	0.37463
B intermediate	TRUE	0.0184338	1120	10	6	0.6	0.00535714	GO:0043603	GO:BP	cellular amide metabolic process	16592	12472	GO:0034641	TAS NAS IC,IDA TAS IC,IBA TAS NAS IC,TAS NAS IC,TAS IC,IDA TAS NAS IC	RPS27,RPS29,RPL29,RPL37A,RPS18,RPL18A	0.416549
B intermediate	TRUE	0.0204691	288	10	4	0.4	0.0138889	GO:0042254	GO:BP	ribosome biogenesis	16592	11668	GO:0022613	IMP IBA,TAS,TAS,TAS	RPS27,RPL29,RPL37A,RPL18A	0.453848
B intermediate	TRUE	0.0221248	19	6	2	0.333333	0.105263	GO:1900118	GO:BP	negative regulation of execution phase of apoptosis	16592	23437	c("GO:0043066", "GO:0097194", "GO:1900117")	IBA,IBA	MTRNR2L12,MTRNR2L8	0.485191
B intermediate	TRUE	0.0313137	1228	10	6	0.6	0.00488599	GO:0015031	GO:BP	protein transport	16592	5363	c("GO:0045184", "GO:0071702", "GO:0071705")	TAS,TAS,TAS,TAS,TAS,TAS	RPS27,RPS29,RPL29,RPL37A,RPS18,RPL18A	0.657894
B intermediate	TRUE	0.042278	1294	10	6	0.6	0.00463679	GO:0010629	GO:BP	negative regulation of gene expression	16592	4787	c("GO:0010467", "GO:0010468", "GO:0010605")	TAS,TAS,TAS,TAS,TAS,TAS	RPS27,RPS29,RPL29,RPL37A,RPS18,RPL18A	0.856498
B intermediate	TRUE	0.042278	1294	10	6	0.6	0.00463679	GO:0009057	GO:BP	macromolecule catabolic process	16592	3673	c("GO:0043170", "GO:1901575")	TAS,TAS,TAS,TAS,TAS,TAS	RPS27,RPS29,RPL29,RPL37A,RPS18,RPL18A	0.856498
B intermediate	TRUE	0.0453557	27	6	2	0.333333	0.0740741	GO:1900117	GO:BP	regulation of execution phase of apoptosis	16592	23436	c("GO:0050794", "GO:0097194")	IBA,IBA	MTRNR2L12,MTRNR2L8	0.911984
B intermediate	TRUE	0.049679	1331	10	6	0.6	0.00450789	GO:0045184	GO:BP	establishment of protein localization	16592	13203	c("GO:0008104", "GO:0051234")	TAS,TAS,TAS,TAS,TAS,TAS	RPS27,RPS29,RPL29,RPL37A,RPS18,RPL18A	0.981502
B intermediate	TRUE	0.0671715	390	10	4	0.4	0.0102564	GO:0034470	GO:BP	ncRNA processing	16592	9964	c("GO:0006396", "GO:0034660")	IMP,TAS,TAS,TAS	RPS27,RPL29,RPL37A,RPL18A	1
B intermediate	TRUE	0.080088	408	10	4	0.4	0.00980392	GO:0022613	GO:BP	ribonucleoprotein complex biogenesis	16592	7628	GO:0044085	IMP IBA,TAS,TAS,TAS	RPS27,RPL29,RPL37A,RPL18A	1
B intermediate	TRUE	0.124838	1565	10	6	0.6	0.00383387	GO:0034613	GO:BP	cellular protein localization	16592	10009	c("GO:0008104", "GO:0070727")	TAS,TAS,TAS,TAS,TAS,TAS	RPS27,RPS29,RPL29,RPL37A,RPS18,RPL18A	1
B intermediate	TRUE	0.130352	1577	10	6	0.6	0.00380469	GO:0070727	GO:BP	cellular macromolecule localization	16592	19079	c("GO:0033036", "GO:0051641")	TAS,TAS,TAS,TAS,TAS,TAS	RPS27,RPS29,RPL29,RPL37A,RPS18,RPL18A	1
B intermediate	TRUE	0.152983	482	10	4	0.4	0.00829876	GO:0034660	GO:BP	ncRNA metabolic process	16592	10040	GO:0016070	IMP,TAS,TAS,TAS	RPS27,RPL29,RPL37A,RPL18A	1
B intermediate	TRUE	0.15442	1625	10	6	0.6	0.00369231	GO:0071705	GO:BP	nitrogen compound transport	16592	19740	GO:0006810	TAS,TAS,TAS,TAS,TAS,TAS	RPS27,RPS29,RPL29,RPL37A,RPS18,RPL18A	1
B intermediate	TRUE	0.158065	2486	10	7	0.7	0.00281577	GO:0051649	GO:BP	establishment of localization in cell	16592	16054	c("GO:0051234", "GO:0051641")	IDA TAS,TAS,TAS,TAS,TAS,TAS,TAS	MT-ATP8,RPS27,RPS29,RPL29,RPL37A,RPS18,RPL18A	1
B intermediate	TRUE	0.404862	80	6	2	0.333333	0.025	GO:0097194	GO:BP	execution phase of apoptosis	16592	21757	c("GO:0006915", "GO:0009987")	IBA,IBA	MTRNR2L12,MTRNR2L8	1
B intermediate	TRUE	0.41699	1940	10	6	0.6	0.00309278	GO:1901575	GO:BP	organic substance catabolic process	16592	24834	c("GO:0009056", "GO:0071704")	TAS,TAS,TAS,TAS,TAS,TAS	RPS27,RPS29,RPL29,RPL37A,RPS18,RPL18A	1
B intermediate	TRUE	0.471047	1983	10	6	0.6	0.00302572	GO:0071702	GO:BP	organic substance transport	16592	19737	GO:0006810	TAS,TAS,TAS,TAS,TAS,TAS	RPS27,RPS29,RPL29,RPL37A,RPS18,RPL18A	1
B intermediate	TRUE	0.617054	2082	10	6	0.6	0.00288184	GO:0008104	GO:BP	protein localization	16592	3542	GO:0033036	TAS,TAS,TAS,TAS,TAS,TAS	RPS27,RPS29,RPL29,RPL37A,RPS18,RPL18A	1
B intermediate	TRUE	0.628611	2089	10	6	0.6	0.00287219	GO:0044248	GO:BP	cellular catabolic process	16592	12732	c("GO:0009056", "GO:0044237")	TAS,TAS,TAS,TAS,TAS,TAS	RPS27,RPS29,RPL29,RPL37A,RPS18,RPL18A	1
B intermediate	TRUE	0.734562	3150	10	7	0.7	0.00222222	GO:0051641	GO:BP	cellular localization	16592	16046	c("GO:0009987", "GO:0051179")	IDA TAS,TAS,TAS,TAS,TAS,TAS,TAS	MT-ATP8,RPS27,RPS29,RPL29,RPL37A,RPS18,RPL18A	1
B intermediate	FALSE	1	264	3	1	0.333333	0.00378788	GO:0015980	GO:BP	energy derivation by oxidation of organic compounds	16592	5642	GO:0006091	IDA TAS	MT-ATP8	1
B intermediate	FALSE	1	1624	1	1	1	0.000615764	GO:0012501	GO:BP	programmed cell death	16592	5130	GO:0008219	IBA	MTRNR2L12	1
B intermediate	FALSE	1	1322	6	2	0.333333	0.00151286	GO:0010941	GO:BP	regulation of cell death	16592	5075	c("GO:0008219", "GO:0050794")	IBA,IBA	MTRNR2L12,MTRNR2L8	1
B intermediate	FALSE	1	2700	10	6	0.6	0.00222222	GO:0010605	GO:BP	negative regulation of macromolecule metabolic process	16592	4764	c("GO:0009892", "GO:0043170", "GO:0060255")	TAS,TAS,TAS,TAS,TAS,TAS	RPS27,RPS29,RPL29,RPL37A,RPS18,RPL18A	1
B intermediate	FALSE	1	4649	10	6	0.6	0.0012906	GO:0010468	GO:BP	regulation of gene expression	16592	4662	c("GO:0010467", "GO:0060255")	TAS,TAS,TAS,TAS,TAS,TAS	RPS27,RPS29,RPL29,RPL37A,RPS18,RPL18A	1
B intermediate	FALSE	1	5535	10	6	0.6	0.00108401	GO:0010467	GO:BP	gene expression	16592	4661	GO:0043170	IMP TAS NAS IC,IDA TAS IC,IBA TAS NAS IC,TAS NAS IC,TAS IC,IDA TAS NAS IC	RPS27,RPS29,RPL29,RPL37A,RPS18,RPL18A	1
B intermediate	FALSE	1	2568	2	1	0.5	0.000389408	GO:0010033	GO:BP	response to organic substance	16592	4320	GO:0042221	TAS	HLA-DRB5	1
B intermediate	FALSE	1	15582	10	10	1	0.000641766	GO:0009987	GO:BP	cellular process	16592	4286	GO:0008150	IBA,TAS,IDA TAS,IMP IBA TAS NAS IC,IDA TAS IC,IBA,IBA TAS NAS IC,TAS NAS IC,TAS IC,IDA TAS NAS IC	MTRNR2L12,HLA-DRB5,MT-ATP8,RPS27,RPS29,MTRNR2L8,RPL29,RPL37A,RPS18,RPL18A	1
B intermediate	FALSE	1	2908	10	6	0.6	0.00206327	GO:0009892	GO:BP	negative regulation of metabolic process	16592	4225	c("GO:0008152", "GO:0019222", "GO:0048519")	TAS,TAS,TAS,TAS,TAS,TAS	RPS27,RPS29,RPL29,RPL37A,RPS18,RPL18A	1
B intermediate	FALSE	1	1213	2	1	0.5	0.000824402	GO:0009607	GO:BP	response to biotic stimulus	16592	3992	GO:0050896	TAS	HLA-DRB5	1
B intermediate	FALSE	1	2332	2	1	0.5	0.000428816	GO:0009605	GO:BP	response to external stimulus	16592	3990	GO:0050896	TAS	HLA-DRB5	1
B intermediate	FALSE	1	149	3	1	0.333333	0.00671141	GO:0009260	GO:BP	ribonucleotide biosynthetic process	16592	3870	c("GO:0009165", "GO:0009259", "GO:0046390")	IDA TAS	MT-ATP8	1
B intermediate	FALSE	1	345	3	1	0.333333	0.00289855	GO:0009259	GO:BP	ribonucleotide metabolic process	16592	3869	c("GO:0009117", "GO:0019693")	IDA TAS	MT-ATP8	1
B intermediate	FALSE	1	46	3	1	0.333333	0.0217391	GO:0009206	GO:BP	purine ribonucleoside triphosphate biosynthetic process	16592	3817	c("GO:0009145", "GO:0009201", "GO:0009205")	IDA TAS	MT-ATP8	1
B intermediate	FALSE	1	58	3	1	0.333333	0.0172414	GO:0009205	GO:BP	purine ribonucleoside triphosphate metabolic process	16592	3816	c("GO:0009144", "GO:0009199")	IDA TAS	MT-ATP8	1
B intermediate	FALSE	1	49	3	1	0.333333	0.0204082	GO:0009201	GO:BP	ribonucleoside triphosphate biosynthetic process	16592	3812	c("GO:0009142", "GO:0009199")	IDA TAS	MT-ATP8	1
B intermediate	FALSE	1	62	3	1	0.333333	0.016129	GO:0009199	GO:BP	ribonucleoside triphosphate metabolic process	16592	3810	GO:0009141	IDA TAS	MT-ATP8	1
B intermediate	FALSE	1	10631	10	7	0.7	0.000658452	GO:0008152	GO:BP	metabolic process	16592	3544	GO:0008150	IDA TAS,IMP TAS NAS IC,IDA TAS IC,IBA TAS NAS IC,TAS NAS IC,TAS IC,IDA TAS NAS IC	MT-ATP8,RPS27,RPS29,RPL29,RPL37A,RPS18,RPL18A	1
B intermediate	FALSE	1	1752	1	1	1	0.000570776	GO:0008219	GO:BP	cell death	16592	3573	GO:0009987	IBA	MTRNR2L12	1
B intermediate	FALSE	1	2374	10	6	0.6	0.00252738	GO:0009056	GO:BP	catabolic process	16592	3672	GO:0008152	TAS,TAS,TAS,TAS,TAS,TAS	RPS27,RPS29,RPL29,RPL37A,RPS18,RPL18A	1
B intermediate	FALSE	1	5692	10	7	0.7	0.0012298	GO:0009058	GO:BP	biosynthetic process	16592	3674	GO:0008152	IDA TAS,TAS NAS IC,IDA TAS IC,IBA TAS NAS IC,TAS NAS IC,TAS IC,IDA TAS NAS IC	MT-ATP8,RPS27,RPS29,RPL29,RPL37A,RPS18,RPL18A	1
B intermediate	FALSE	1	4609	10	6	0.6	0.0013018	GO:0009059	GO:BP	macromolecule biosynthetic process	16592	3675	c("GO:0043170", "GO:1901576")	TAS NAS IC,IDA TAS IC,IBA TAS NAS IC,TAS NAS IC,TAS IC,IDA TAS NAS IC	RPS27,RPS29,RPL29,RPL37A,RPS18,RPL18A	1
B intermediate	FALSE	1	168	3	1	0.333333	0.00595238	GO:0009060	GO:BP	aerobic respiration	16592	3676	GO:0045333	IDA TAS	MT-ATP8	1
B intermediate	FALSE	1	25	3	1	0.333333	0.04	GO:0015985	GO:BP	energy coupled proton transport, down electrochemical gradient	16592	5647	GO:1902600	IDA TAS	MT-ATP8	1
B intermediate	FALSE	1	435	3	1	0.333333	0.00229885	GO:0009117	GO:BP	nucleotide metabolic process	16592	3731	GO:0006753	IDA TAS	MT-ATP8	1
B intermediate	FALSE	1	58	3	1	0.333333	0.0172414	GO:0009142	GO:BP	nucleoside triphosphate biosynthetic process	16592	3754	c("GO:0009141", "GO:1901293")	IDA TAS	MT-ATP8	1
B intermediate	FALSE	1	61	3	1	0.333333	0.0163934	GO:0009144	GO:BP	purine nucleoside triphosphate metabolic process	16592	3756	GO:0009141	IDA TAS	MT-ATP8	1
B intermediate	FALSE	1	46	3	1	0.333333	0.0217391	GO:0009145	GO:BP	purine nucleoside triphosphate biosynthetic process	16592	3757	c("GO:0009142", "GO:0009144")	IDA TAS	MT-ATP8	1
B intermediate	FALSE	1	337	3	1	0.333333	0.00296736	GO:0009150	GO:BP	purine ribonucleotide metabolic process	16592	3762	c("GO:0006163", "GO:0009259")	IDA TAS	MT-ATP8	1
B intermediate	FALSE	1	142	3	1	0.333333	0.00704225	GO:0009152	GO:BP	purine ribonucleotide biosynthetic process	16592	3764	c("GO:0006164", "GO:0009150", "GO:0009260")	IDA TAS	MT-ATP8	1
B intermediate	FALSE	1	204	3	1	0.333333	0.00490196	GO:0009165	GO:BP	nucleotide biosynthetic process	16592	3776	c("GO:0009117", "GO:1901293")	IDA TAS	MT-ATP8	1
B intermediate	FALSE	1	79	3	1	0.333333	0.0126582	GO:0009141	GO:BP	nucleoside triphosphate metabolic process	16592	3753	GO:0006753	IDA TAS	MT-ATP8	1
B intermediate	FALSE	1	16591	10	10	1	0.000602736	GO:0008150	GO:BP	biological_process	16592	3543	character(0)	IBA,TAS,IDA TAS,IMP IBA TAS NAS IC,IDA TAS IC,IBA,IBA TAS NAS IC,TAS NAS IC,TAS IC,IDA TAS NAS IC	MTRNR2L12,HLA-DRB5,MT-ATP8,RPS27,RPS29,MTRNR2L8,RPL29,RPL37A,RPS18,RPL18A	1
B intermediate	FALSE	1	25	3	1	0.333333	0.04	GO:0015986	GO:BP	ATP synthesis coupled proton transport	16592	5648	c("GO:0006754", "GO:0015985")	IDA TAS	MT-ATP8	1
B intermediate	FALSE	1	4257	10	6	0.6	0.00140944	GO:0016070	GO:BP	RNA metabolic process	16592	5687	GO:0090304	IMP TAS,TAS,TAS,TAS,TAS,TAS	RPS27,RPS29,RPL29,RPL37A,RPS18,RPL18A	1
B intermediate	FALSE	1	1168	6	2	0.333333	0.00171233	GO:0042981	GO:BP	regulation of apoptotic process	16592	12103	c("GO:0006915", "GO:0043067")	IBA,IBA	MTRNR2L12,MTRNR2L8	1
B intermediate	FALSE	1	23	3	1	0.333333	0.0434783	GO:0042776	GO:BP	mitochondrial ATP synthesis coupled proton transport	16592	11986	c("GO:0006119", "GO:0015986", "GO:0046907", "GO:1990542")	IDA TAS	MT-ATP8	1
B intermediate	FALSE	1	35	3	1	0.333333	0.0285714	GO:0042407	GO:BP	cristae formation	16592	11765	GO:0007007	TAS	MT-ATP8	1
B intermediate	FALSE	1	66	4	1	0.25	0.0151515	GO:0042274	GO:BP	ribosomal small subunit biogenesis	16592	11682	c("GO:0022613", "GO:0042254")	IBA	RPS27	1
B intermediate	FALSE	1	57	4	1	0.25	0.0175439	GO:0042255	GO:BP	ribosome assembly	16592	11669	c("GO:0042254", "GO:0070925")	IBA	RPS27	1
B intermediate	FALSE	1	3420	2	1	0.5	0.000292398	GO:0042221	GO:BP	response to chemical	16592	11657	GO:0050896	TAS	HLA-DRB5	1
B intermediate	FALSE	1	3729	3	1	0.333333	0.000268168	GO:0034654	GO:BP	nucleobase-containing compound biosynthetic process	16592	10036	c("GO:0006139", "GO:0018130", "GO:0019438", "GO:0044271", "GO:1901362")	IDA TAS	MT-ATP8	1
B intermediate	FALSE	1	4543	10	6	0.6	0.00132071	GO:0034645	GO:BP	cellular macromolecule biosynthetic process	16592	10031	c("GO:0009059", "GO:0044249", "GO:0044260")	TAS NAS IC,IDA TAS IC,IBA TAS NAS IC,TAS NAS IC,TAS IC,IDA TAS NAS IC	RPS27,RPS29,RPL29,RPL37A,RPS18,RPL18A	1
B intermediate	FALSE	1	5882	10	7	0.7	0.00119007	GO:0034641	GO:BP	cellular nitrogen compound metabolic process	16592	10027	c("GO:0006807", "GO:0044237")	IDA TAS,IMP TAS NAS IC,IDA TAS IC,IBA TAS NAS IC,TAS NAS IC,TAS IC,IDA TAS NAS IC	MT-ATP8,RPS27,RPS29,RPL29,RPL37A,RPS18,RPL18A	1
B intermediate	FALSE	1	993	4	1	0.25	0.00100705	GO:0034622	GO:BP	cellular protein-containing complex assembly	16592	10013	GO:0065003	IBA	RPS27	1
B intermediate	FALSE	1	157	2	1	0.5	0.00636943	GO:0034341	GO:BP	response to interferon-gamma	16592	9881	c("GO:0034097", "GO:0045087")	TAS	HLA-DRB5	1
B intermediate	FALSE	1	858	3	1	0.333333	0.0011655	GO:0034220	GO:BP	ion transmembrane transport	16592	9802	c("GO:0006811", "GO:0055085")	IDA TAS	MT-ATP8	1
B intermediate	FALSE	1	978	2	1	0.5	0.00102249	GO:0034097	GO:BP	response to cytokine	16592	9696	GO:0010033	TAS	HLA-DRB5	1
B intermediate	FALSE	1	2479	10	6	0.6	0.00242033	GO:0033036	GO:BP	macromolecule localization	16592	9231	GO:0051179	TAS,TAS,TAS,TAS,TAS,TAS	RPS27,RPS29,RPL29,RPL37A,RPS18,RPL18A	1
B intermediate	FALSE	1	4898	7	1	0.142857	0.000204165	GO:0032502	GO:BP	developmental process	16592	8832	GO:0008150	TAS	RPL29	1
B intermediate	FALSE	1	5941	7	1	0.142857	0.000168322	GO:0032501	GO:BP	multicellular organismal process	16592	8831	GO:0008150	TAS	RPL29	1
B intermediate	FALSE	1	5738	2	1	0.5	0.000174277	GO:0023052	GO:BP	signaling	16592	7671	GO:0008150	TAS	HLA-DRB5	1
B intermediate	FALSE	1	3786	3	1	0.333333	0.000264131	GO:0018130	GO:BP	heterocycle biosynthetic process	16592	6036	c("GO:0044249", "GO:0046483")	IDA TAS	MT-ATP8	1
B intermediate	FALSE	1	764	2	1	0.5	0.0013089	GO:0019221	GO:BP	cytokine-mediated signaling pathway	16592	6495	c("GO:0007166", "GO:0071345")	TAS	HLA-DRB5	1
B intermediate	FALSE	1	6344	10	6	0.6	0.000945776	GO:0019222	GO:BP	regulation of metabolic process	16592	6496	c("GO:0008152", "GO:0050789")	TAS,TAS,TAS,TAS,TAS,TAS	RPS27,RPS29,RPL29,RPL37A,RPS18,RPL18A	1
B intermediate	FALSE	1	3793	3	1	0.333333	0.000263644	GO:0019438	GO:BP	aromatic compound biosynthetic process	16592	6696	c("GO:0006725", "GO:0044249")	IDA TAS	MT-ATP8	1
B intermediate	FALSE	1	4927	10	6	0.6	0.00121778	GO:0019538	GO:BP	protein metabolic process	16592	6791	c("GO:0043170", "GO:0044238", "GO:1901564")	TAS NAS IC,IDA TAS IC,IBA TAS NAS IC,TAS NAS IC,TAS IC,IDA TAS NAS IC	RPS27,RPS29,RPL29,RPL37A,RPS18,RPL18A	1
B intermediate	FALSE	1	889	3	1	0.333333	0.00112486	GO:0019637	GO:BP	organophosphate metabolic process	16592	6884	c("GO:0006793", "GO:0071704")	IDA TAS	MT-ATP8	1
B intermediate	FALSE	1	5780	4	2	0.5	0.000346021	GO:0016043	GO:BP	cellular component organization	16592	5665	GO:0071840	TAS,IBA TAS	MT-ATP8,RPS27	1
B intermediate	FALSE	1	354	3	1	0.333333	0.00282486	GO:0019693	GO:BP	ribose phosphate metabolic process	16592	6935	c("GO:0006796", "GO:0019637", "GO:1901135")	IDA TAS	MT-ATP8	1
B intermediate	FALSE	1	179	2	1	0.5	0.00558659	GO:0019884	GO:BP	antigen processing and presentation of exogenous antigen	16592	7019	GO:0019882	TAS	HLA-DRB5	1
B intermediate	FALSE	1	95	2	1	0.5	0.0105263	GO:0019886	GO:BP	antigen processing and presentation of exogenous peptide antigen via MHC class II	16592	7021	c("GO:0002478", "GO:0002495")	TAS	HLA-DRB5	1
B intermediate	FALSE	1	1276	4	1	0.25	0.000783699	GO:0022402	GO:BP	cell cycle process	16592	7600	c("GO:0007049", "GO:0009987")	TAS	RPS27	1
B intermediate	FALSE	1	799	7	1	0.142857	0.00125156	GO:0022414	GO:BP	reproductive process	16592	7612	c("GO:0000003", "GO:0008150")	TAS	RPL29	1
B intermediate	FALSE	1	2709	4	1	0.25	0.00036914	GO:0022607	GO:BP	cellular component assembly	16592	7622	c("GO:0016043", "GO:0044085")	IBA	RPS27	1
B intermediate	FALSE	1	176	4	1	0.25	0.00568182	GO:0022618	GO:BP	ribonucleoprotein complex assembly	16592	7633	c("GO:0022613", "GO:0034622", "GO:0071826")	IBA	RPS27	1
B intermediate	FALSE	1	222	2	1	0.5	0.0045045	GO:0019882	GO:BP	antigen processing and presentation	16592	7017	GO:0002376	TAS	HLA-DRB5	1
B intermediate	FALSE	1	673	6	2	0.333333	0.00297177	GO:0043066	GO:BP	negative regulation of apoptotic process	16592	12163	c("GO:0006915", "GO:0042981", "GO:0043069")	IBA,IBA	MTRNR2L12,MTRNR2L8	1
B intermediate	FALSE	1	32	7	1	0.142857	0.03125	GO:0007566	GO:BP	embryo implantation	16592	3442	c("GO:0007275", "GO:0007565", "GO:0022414")	TAS	RPL29	1
B intermediate	FALSE	1	3933	7	1	0.142857	0.000254259	GO:0007275	GO:BP	multicellular organism development	16592	3179	c("GO:0032501", "GO:0048856")	TAS	RPL29	1
B intermediate	FALSE	1	934	2	1	0.5	0.00107066	GO:0002684	GO:BP	positive regulation of immune system process	16592	1334	c("GO:0002376", "GO:0002682", "GO:0048518")	TAS	HLA-DRB5	1
B intermediate	FALSE	1	1513	2	1	0.5	0.000660939	GO:0002682	GO:BP	regulation of immune system process	16592	1332	c("GO:0002376", "GO:0050789")	TAS	HLA-DRB5	1
B intermediate	FALSE	1	101	2	1	0.5	0.00990099	GO:0002504	GO:BP	antigen processing and presentation of peptide or polysaccharide antigen via MHC class II	16592	1159	GO:0019882	TAS	HLA-DRB5	1
B intermediate	FALSE	1	99	2	1	0.5	0.010101	GO:0002495	GO:BP	antigen processing and presentation of peptide antigen via MHC class II	16592	1150	c("GO:0002504", "GO:0048002")	TAS	HLA-DRB5	1
B intermediate	FALSE	1	173	2	1	0.5	0.00578035	GO:0002478	GO:BP	antigen processing and presentation of exogenous peptide antigen	16592	1133	c("GO:0019884", "GO:0048002")	TAS	HLA-DRB5	1
B intermediate	FALSE	1	458	2	1	0.5	0.00218341	GO:0002429	GO:BP	immune response-activating cell surface receptor signaling pathway	16592	1084	c("GO:0002757", "GO:0002768")	TAS	HLA-DRB5	1
B intermediate	FALSE	1	2831	2	1	0.5	0.000353232	GO:0002376	GO:BP	immune system process	16592	1038	GO:0008150	TAS	HLA-DRB5	1
B intermediate	FALSE	1	540	2	1	0.5	0.00185185	GO:0002253	GO:BP	activation of immune response	16592	917	c("GO:0002376", "GO:0050778")	TAS	HLA-DRB5	1
B intermediate	FALSE	1	995	4	1	0.25	0.00100503	GO:0000278	GO:BP	mitotic cell cycle	16592	118	GO:0007049	TAS	RPS27	1
B intermediate	FALSE	1	594	4	1	0.25	0.0016835	GO:0000226	GO:BP	microtubule cytoskeleton organization	16592	103	c("GO:0007010", "GO:0007017")	TAS	RPS27	1
B intermediate	FALSE	1	18	4	1	0.25	0.0555556	GO:0000028	GO:BP	ribosomal small subunit assembly	16592	15	c("GO:0022618", "GO:0042255", "GO:0042274")	IBA	RPS27	1
B intermediate	FALSE	1	803	7	1	0.142857	0.00124533	GO:0000003	GO:BP	reproduction	16592	3	GO:0008150	TAS	RPL29	1
B intermediate	FALSE	1	458	2	1	0.5	0.00218341	GO:0002757	GO:BP	immune response-activating signal transduction	16592	1401	c("GO:0002253", "GO:0002764")	TAS	HLA-DRB5	1
B intermediate	FALSE	1	81	7	1	0.142857	0.0123457	GO:0007565	GO:BP	female pregnancy	16592	3441	c("GO:0044703", "GO:0044706")	TAS	RPL29	1
B intermediate	FALSE	1	492	2	1	0.5	0.00203252	GO:0002764	GO:BP	immune response-regulating signaling pathway	16592	1408	c("GO:0007165", "GO:0050776")	TAS	HLA-DRB5	1
B intermediate	FALSE	1	423	3	1	0.333333	0.00236407	GO:0006091	GO:BP	generation of precursor metabolites and energy	16592	2131	GO:0044237	IDA TAS	MT-ATP8	1
B intermediate	FALSE	1	2754	2	1	0.5	0.000363108	GO:0007166	GO:BP	cell surface receptor signaling pathway	16592	3079	GO:0007165	TAS	HLA-DRB5	1
B intermediate	FALSE	1	5323	2	1	0.5	0.000187864	GO:0007165	GO:BP	signal transduction	16592	3078	c("GO:0007154", "GO:0009987", "GO:0023052", "GO:0050794", "GO:0051716")	TAS	HLA-DRB5	1
B intermediate	FALSE	1	5740	2	1	0.5	0.000174216	GO:0007154	GO:BP	cell communication	16592	3067	GO:0009987	TAS	HLA-DRB5	1
B intermediate	FALSE	1	189	4	1	0.25	0.00529101	GO:0007052	GO:BP	mitotic spindle organization	16592	2978	c("GO:0007051", "GO:1902850")	TAS	RPS27	1
B intermediate	FALSE	1	237	4	1	0.25	0.00421941	GO:0007051	GO:BP	spindle organization	16592	2977	c("GO:0000226", "GO:0022402")	TAS	RPS27	1
B intermediate	FALSE	1	1514	4	1	0.25	0.000660502	GO:0007049	GO:BP	cell cycle	16592	2976	GO:0009987	TAS	RPS27	1
B intermediate	FALSE	1	805	4	1	0.25	0.00124224	GO:0007017	GO:BP	microtubule-based process	16592	2951	GO:0009987	TAS	RPS27	1
B intermediate	FALSE	1	1283	4	1	0.25	0.000779423	GO:0007010	GO:BP	cytoskeleton organization	16592	2946	GO:0006996	TAS	RPS27	1
B intermediate	FALSE	1	57	3	1	0.333333	0.0175439	GO:0007007	GO:BP	inner mitochondrial membrane organization	16592	2943	GO:0007006	TAS	MT-ATP8	1
B intermediate	FALSE	1	139	3	1	0.333333	0.00719424	GO:0007006	GO:BP	mitochondrial membrane organization	16592	2942	c("GO:0007005", "GO:0061024")	TAS	MT-ATP8	1
B intermediate	FALSE	1	503	3	1	0.333333	0.00198807	GO:0007005	GO:BP	mitochondrion organization	16592	2941	GO:0006996	TAS	MT-ATP8	1
B intermediate	FALSE	1	3642	4	2	0.5	0.000549149	GO:0006996	GO:BP	organelle organization	16592	2933	GO:0016043	TAS,IBA TAS	MT-ATP8,RPS27	1
B intermediate	FALSE	1	2118	2	1	0.5	0.000472144	GO:0006955	GO:BP	immune response	16592	2901	c("GO:0002376", "GO:0050896")	TAS	HLA-DRB5	1
B intermediate	FALSE	1	1545	2	1	0.5	0.000647249	GO:0006952	GO:BP	defense response	16592	2898	GO:0006950	TAS	HLA-DRB5	1
B intermediate	FALSE	1	3564	2	1	0.5	0.000280584	GO:0006950	GO:BP	response to stress	16592	2897	GO:0050896	TAS	HLA-DRB5	1
B intermediate	FALSE	1	1457	1	1	1	0.000686342	GO:0006915	GO:BP	apoptotic process	16592	2868	GO:0012501	IBA	MTRNR2L12	1
B intermediate	FALSE	1	263	3	1	0.333333	0.00380228	GO:0006839	GO:BP	mitochondrial transport	16592	2801	GO:0006810	IDA TAS	MT-ATP8	1
B intermediate	FALSE	1	133	3	1	0.333333	0.0075188	GO:0006119	GO:BP	oxidative phosphorylation	16592	2156	c("GO:0009060", "GO:0046034")	IDA TAS	MT-ATP8	1
B intermediate	FALSE	1	5150	10	7	0.7	0.00135922	GO:0006139	GO:BP	nucleobase-containing compound metabolic process	16592	2173	c("GO:0006725", "GO:0034641", "GO:0044238", "GO:0046483", "GO:1901360")	IDA TAS,IMP TAS,TAS,TAS,TAS,TAS,TAS	MT-ATP8,RPS27,RPS29,RPL29,RPL37A,RPS18,RPL18A	1
B intermediate	FALSE	1	364	3	1	0.333333	0.00274725	GO:0006163	GO:BP	purine nucleotide metabolic process	16592	2192	c("GO:0009117", "GO:0072521")	IDA TAS	MT-ATP8	1
B intermediate	FALSE	1	158	3	1	0.333333	0.00632911	GO:0006164	GO:BP	purine nucleotide biosynthetic process	16592	2193	c("GO:0006163", "GO:0009165", "GO:0072522")	IDA TAS	MT-ATP8	1
B intermediate	FALSE	1	903	10	4	0.4	0.00442968	GO:0006396	GO:BP	RNA processing	16592	2400	c("GO:0010467", "GO:0016070")	IMP,TAS,TAS,TAS	RPS27,RPL29,RPL37A,RPL18A	1
B intermediate	FALSE	1	5333	10	7	0.7	0.00131258	GO:0006725	GO:BP	cellular aromatic compound metabolic process	16592	2705	GO:0044237	IDA TAS,IMP TAS,TAS,TAS,TAS,TAS,TAS	MT-ATP8,RPS27,RPS29,RPL29,RPL37A,RPS18,RPL18A	1
B intermediate	FALSE	1	490	2	1	0.5	0.00204082	GO:0002768	GO:BP	immune response-regulating cell surface receptor signaling pathway	16592	1412	c("GO:0002764", "GO:0007166")	TAS	HLA-DRB5	1
B intermediate	FALSE	1	446	3	1	0.333333	0.00224215	GO:0006753	GO:BP	nucleoside phosphate metabolic process	16592	2729	c("GO:0006796", "GO:0019637", "GO:0055086")	IDA TAS	MT-ATP8	1
B intermediate	FALSE	1	2474	3	1	0.333333	0.000404204	GO:0006793	GO:BP	phosphorus metabolic process	16592	2762	GO:0044237	IDA TAS	MT-ATP8	1
B intermediate	FALSE	1	2448	3	1	0.333333	0.000408497	GO:0006796	GO:BP	phosphate-containing compound metabolic process	16592	2765	GO:0006793	IDA TAS	MT-ATP8	1
B intermediate	FALSE	1	8946	10	7	0.7	0.000782473	GO:0006807	GO:BP	nitrogen compound metabolic process	16592	2776	GO:0008152	IDA TAS,IMP TAS NAS IC,IDA TAS IC,IBA TAS NAS IC,TAS NAS IC,TAS IC,IDA TAS NAS IC	MT-ATP8,RPS27,RPS29,RPL29,RPL37A,RPS18,RPL18A	1
B intermediate	FALSE	1	4396	10	7	0.7	0.00159236	GO:0006810	GO:BP	transport	16592	2779	GO:0051234	IDA TAS,TAS,TAS,TAS,TAS,TAS,TAS	MT-ATP8,RPS27,RPS29,RPL29,RPL37A,RPS18,RPL18A	1
B intermediate	FALSE	1	1251	3	1	0.333333	0.000799361	GO:0006811	GO:BP	ion transport	16592	2780	GO:0006810	IDA TAS	MT-ATP8	1
B intermediate	FALSE	1	917	3	1	0.333333	0.00109051	GO:0006812	GO:BP	cation transport	16592	2781	GO:0006811	IDA TAS	MT-ATP8	1
B intermediate	FALSE	1	44	3	1	0.333333	0.0227273	GO:0006754	GO:BP	ATP biosynthetic process	16592	2730	c("GO:0009152", "GO:0009206", "GO:0046034")	IDA TAS	MT-ATP8	1
B intermediate	FALSE	1	1210	6	2	0.333333	0.00165289	GO:0043067	GO:BP	regulation of programmed cell death	16592	12164	c("GO:0010941", "GO:0012501")	IBA,IBA	MTRNR2L12,MTRNR2L8	1
B intermediate	FALSE	1	695	6	2	0.333333	0.0028777	GO:0043069	GO:BP	negative regulation of programmed cell death	16592	12166	c("GO:0012501", "GO:0043067", "GO:0060548")	IBA,IBA	MTRNR2L12,MTRNR2L8	1
B intermediate	FALSE	1	8677	10	6	0.6	0.000691483	GO:0043170	GO:BP	macromolecule metabolic process	16592	12224	GO:0071704	IMP TAS NAS IC,IDA TAS IC,IBA TAS NAS IC,TAS NAS IC,TAS IC,IDA TAS NAS IC	RPS27,RPS29,RPL29,RPL37A,RPS18,RPL18A	1
B intermediate	FALSE	1	107	3	1	0.333333	0.00934579	GO:1990542	GO:BP	mitochondrial transmembrane transport	16592	28991	c("GO:0006839", "GO:0055085")	IDA TAS	MT-ATP8	1
B intermediate	FALSE	1	877	4	1	0.25	0.00114025	GO:1903047	GO:BP	mitotic cell cycle process	16592	26133	c("GO:0000278", "GO:0022402")	TAS	RPS27	1
B intermediate	FALSE	1	203	4	1	0.25	0.00492611	GO:1902850	GO:BP	microtubule cytoskeleton organization involved in mitosis	16592	25949	c("GO:0000226", "GO:1903047")	TAS	RPS27	1
B intermediate	FALSE	1	80	3	1	0.333333	0.0125	GO:1902600	GO:BP	proton transmembrane transport	16592	25734	GO:0098662	IDA TAS	MT-ATP8	1
B intermediate	FALSE	1	5623	10	7	0.7	0.00124489	GO:1901576	GO:BP	organic substance biosynthetic process	16592	24835	c("GO:0009058", "GO:0071704")	IDA TAS,TAS NAS IC,IDA TAS IC,IBA TAS NAS IC,TAS NAS IC,TAS IC,IDA TAS NAS IC	MT-ATP8,RPS27,RPS29,RPL29,RPL37A,RPS18,RPL18A	1
B intermediate	FALSE	1	185	2	1	0.5	0.00540541	GO:0050852	GO:BP	T cell receptor signaling pathway	16592	15417	GO:0050851	TAS	HLA-DRB5	1
B intermediate	FALSE	1	303	2	1	0.5	0.00330033	GO:0050851	GO:BP	antigen receptor-mediated signaling pathway	16592	15416	GO:0002429	TAS	HLA-DRB5	1
B intermediate	FALSE	1	9995	2	2	1	0.0002001	GO:0050794	GO:BP	regulation of cellular process	16592	15371	c("GO:0009987", "GO:0050789")	IBA,TAS	MTRNR2L12,HLA-DRB5	1
B intermediate	FALSE	1	10612	10	9	0.9	0.000848096	GO:0050789	GO:BP	regulation of biological process	16592	15367	c("GO:0008150", "GO:0065007")	IBA,TAS,TAS,TAS,IBA,TAS,TAS,TAS,TAS	MTRNR2L12,HLA-DRB5,RPS27,RPS29,MTRNR2L8,RPL29,RPL37A,RPS18,RPL18A	1
B intermediate	FALSE	1	689	2	1	0.5	0.00145138	GO:0050778	GO:BP	positive regulation of immune response	16592	15361	c("GO:0002684", "GO:0006955", "GO:0048584", "GO:0050776")	TAS	HLA-DRB5	1
B intermediate	FALSE	1	1055	2	1	0.5	0.000947867	GO:0050776	GO:BP	regulation of immune response	16592	15359	c("GO:0002682", "GO:0006955", "GO:0048583")	TAS	HLA-DRB5	1
B intermediate	FALSE	1	4466	7	1	0.142857	0.000223914	GO:0048856	GO:BP	anatomical structure development	16592	15191	GO:0032502	TAS	RPL29	1
B intermediate	FALSE	1	2074	2	1	0.5	0.00048216	GO:0048584	GO:BP	positive regulation of response to stimulus	16592	14941	c("GO:0048518", "GO:0048583", "GO:0050896")	TAS	HLA-DRB5	1
B intermediate	FALSE	1	3862	2	1	0.5	0.000258933	GO:0048583	GO:BP	regulation of response to stimulus	16592	14940	c("GO:0050789", "GO:0050896")	TAS	HLA-DRB5	1
B intermediate	FALSE	1	4267	1	1	1	0.000234357	GO:0048523	GO:BP	negative regulation of cellular process	16592	14890	c("GO:0009987", "GO:0048519", "GO:0050794")	IBA	MTRNR2L12	1
B intermediate	FALSE	1	4941	10	8	0.8	0.00161911	GO:0048519	GO:BP	negative regulation of biological process	16592	14886	c("GO:0008150", "GO:0050789")	IBA,TAS,TAS,IBA,TAS,TAS,TAS,TAS	MTRNR2L12,RPS27,RPS29,MTRNR2L8,RPL29,RPL37A,RPS18,RPL18A	1
B intermediate	FALSE	1	5550	2	1	0.5	0.00018018	GO:0048518	GO:BP	positive regulation of biological process	16592	14885	c("GO:0008150", "GO:0050789")	TAS	HLA-DRB5	1
B intermediate	FALSE	1	190	2	1	0.5	0.00526316	GO:0048002	GO:BP	antigen processing and presentation of peptide antigen	16592	14527	GO:0019882	TAS	HLA-DRB5	1
B intermediate	FALSE	1	5312	10	7	0.7	0.00131777	GO:0046483	GO:BP	heterocycle metabolic process	16592	14204	GO:0044237	IDA TAS,IMP TAS,TAS,TAS,TAS,TAS,TAS	MT-ATP8,RPS27,RPS29,RPL29,RPL37A,RPS18,RPL18A	1
B intermediate	FALSE	1	156	3	1	0.333333	0.00641026	GO:0046390	GO:BP	ribose phosphate biosynthetic process	16592	14130	c("GO:0019693", "GO:0090407", "GO:1901137")	IDA TAS	MT-ATP8	1
B intermediate	FALSE	1	267	3	1	0.333333	0.00374532	GO:0046034	GO:BP	ATP metabolic process	16592	13778	GO:0008152	IDA TAS	MT-ATP8	1
B intermediate	FALSE	1	195	3	1	0.333333	0.00512821	GO:0045333	GO:BP	cellular respiration	16592	13267	GO:0015980	IDA TAS	MT-ATP8	1
B intermediate	FALSE	1	1180	2	1	0.5	0.000847458	GO:0043207	GO:BP	response to external biotic stimulus	16592	12235	c("GO:0009605", "GO:0009607")	TAS	HLA-DRB5	1
B intermediate	FALSE	1	1751	4	1	0.25	0.000571102	GO:0043933	GO:BP	protein-containing complex subunit organization	16592	12553	GO:0016043	IBA	RPS27	1
B intermediate	FALSE	1	2943	10	4	0.4	0.00135916	GO:0044085	GO:BP	cellular component biogenesis	16592	12668	GO:0071840	IMP IBA,TAS,TAS,TAS	RPS27,RPL29,RPL37A,RPL18A	1
B intermediate	FALSE	1	9847	10	7	0.7	0.000710876	GO:0044237	GO:BP	cellular metabolic process	16592	12725	c("GO:0008152", "GO:0009987")	IDA TAS,IMP TAS NAS IC,IDA TAS IC,IBA TAS NAS IC,TAS NAS IC,TAS IC,IDA TAS NAS IC	MT-ATP8,RPS27,RPS29,RPL29,RPL37A,RPS18,RPL18A	1
B intermediate	FALSE	1	9381	10	7	0.7	0.000746189	GO:0044238	GO:BP	primary metabolic process	16592	12726	GO:0008152	IDA TAS,IMP TAS NAS IC,IDA TAS IC,IBA TAS NAS IC,TAS NAS IC,TAS IC,IDA TAS NAS IC	MT-ATP8,RPS27,RPS29,RPL29,RPL37A,RPS18,RPL18A	1
B intermediate	FALSE	1	5551	10	7	0.7	0.00126103	GO:0044249	GO:BP	cellular biosynthetic process	16592	12733	c("GO:0009058", "GO:0044237")	IDA TAS,TAS NAS IC,IDA TAS IC,IBA TAS NAS IC,TAS NAS IC,TAS IC,IDA TAS NAS IC	MT-ATP8,RPS27,RPS29,RPL29,RPL37A,RPS18,RPL18A	1
B intermediate	FALSE	1	7735	2	1	0.5	0.000129282	GO:0050896	GO:BP	response to stimulus	16592	15456	GO:0008150	TAS	HLA-DRB5	1
B intermediate	FALSE	1	7454	10	6	0.6	0.000804937	GO:0044260	GO:BP	cellular macromolecule metabolic process	16592	12740	c("GO:0043170", "GO:0044237")	TAS NAS IC,IDA TAS IC,IBA TAS NAS IC,TAS NAS IC,TAS IC,IDA TAS NAS IC	RPS27,RPS29,RPL29,RPL37A,RPS18,RPL18A	1
B intermediate	FALSE	1	4498	10	7	0.7	0.00155625	GO:0044271	GO:BP	cellular nitrogen compound biosynthetic process	16592	12747	c("GO:0034641", "GO:0044249")	IDA TAS,TAS NAS IC,IDA TAS IC,IBA TAS NAS IC,TAS NAS IC,TAS IC,IDA TAS NAS IC	MT-ATP8,RPS27,RPS29,RPL29,RPL37A,RPS18,RPL18A	1
B intermediate	FALSE	1	1642	3	1	0.333333	0.000609013	GO:0044281	GO:BP	small molecule metabolic process	16592	12753	GO:0008152	IDA TAS	MT-ATP8	1
B intermediate	FALSE	1	1314	2	1	0.5	0.000761035	GO:0044419	GO:BP	biological process involved in interspecies interaction between organisms	16592	12824	GO:0008150	TAS	HLA-DRB5	1
B intermediate	FALSE	1	546	7	1	0.142857	0.0018315	GO:0044703	GO:BP	multi-organism reproductive process	16592	12987	c("GO:0022414", "GO:0051704")	TAS	RPL29	1
B intermediate	FALSE	1	95	7	1	0.142857	0.0105263	GO:0044706	GO:BP	multi-multicellular organism process	16592	12989	c("GO:0032501", "GO:0051704")	TAS	RPL29	1
B intermediate	FALSE	1	743	2	1	0.5	0.0013459	GO:0045087	GO:BP	innate immune response	16592	13159	GO:0098542	TAS	HLA-DRB5	1
B intermediate	FALSE	1	4458	10	6	0.6	0.0013459	GO:0044267	GO:BP	cellular protein metabolic process	16592	12744	c("GO:0019538", "GO:0044260")	TAS NAS IC,IDA TAS IC,IBA TAS NAS IC,TAS NAS IC,TAS IC,IDA TAS NAS IC	RPS27,RPS29,RPL29,RPL37A,RPS18,RPL18A	1
B intermediate	FALSE	1	5979	10	7	0.7	0.00117076	GO:0051179	GO:BP	localization	16592	15694	GO:0008150	IDA TAS,TAS,TAS,TAS,TAS,TAS,TAS	MT-ATP8,RPS27,RPS29,RPL29,RPL37A,RPS18,RPL18A	1
B intermediate	FALSE	1	4540	10	7	0.7	0.00154185	GO:0051234	GO:BP	establishment of localization	16592	15738	GO:0051179	IDA TAS,TAS,TAS,TAS,TAS,TAS,TAS	MT-ATP8,RPS27,RPS29,RPL29,RPL37A,RPS18,RPL18A	1
B intermediate	FALSE	1	640	7	1	0.142857	0.0015625	GO:0051704	GO:BP	multi-organism process	16592	16100	GO:0008150	TAS	RPL29	1
B intermediate	FALSE	1	382	3	1	0.333333	0.0026178	GO:0072521	GO:BP	purine-containing compound metabolic process	16592	20371	c("GO:0006725", "GO:0034641", "GO:0046483", "GO:1901360", "GO:1901564")	IDA TAS	MT-ATP8	1
B intermediate	FALSE	1	169	3	1	0.333333	0.00591716	GO:0072522	GO:BP	purine-containing compound biosynthetic process	16592	20372	c("GO:0018130", "GO:0019438", "GO:0044271", "GO:0072521", "GO:1901362", "GO:1901566")	IDA TAS	MT-ATP8	1
B intermediate	FALSE	1	4704	10	6	0.6	0.00127551	GO:0090304	GO:BP	nucleic acid metabolic process	16592	21373	c("GO:0006139", "GO:0043170")	IMP TAS,TAS,TAS,TAS,TAS,TAS	RPS27,RPS29,RPL29,RPL37A,RPS18,RPL18A	1
B intermediate	FALSE	1	525	3	1	0.333333	0.00190476	GO:0090407	GO:BP	organophosphate biosynthetic process	16592	21468	c("GO:0019637", "GO:1901576")	IDA TAS	MT-ATP8	1
B intermediate	FALSE	1	930	2	1	0.5	0.00107527	GO:0098542	GO:BP	defense response to other organism	16592	22049	c("GO:0006952", "GO:0006955", "GO:0051707")	TAS	HLA-DRB5	1
B intermediate	FALSE	1	674	3	1	0.333333	0.00148368	GO:0098655	GO:BP	cation transmembrane transport	16592	22067	c("GO:0006812", "GO:0034220")	IDA TAS	MT-ATP8	1
B intermediate	FALSE	1	5978	10	5	0.5	0.0008364	GO:0071840	GO:BP	cellular component organization or biogenesis	16592	19815	GO:0009987	TAS,IMP IBA TAS,TAS,TAS,TAS	MT-ATP8,RPS27,RPL29,RPL37A,RPL18A	1
B intermediate	FALSE	1	642	3	1	0.333333	0.00155763	GO:0098660	GO:BP	inorganic ion transmembrane transport	16592	22072	GO:0034220	IDA TAS	MT-ATP8	1
B intermediate	FALSE	1	994	3	1	0.333333	0.00100604	GO:1901135	GO:BP	carbohydrate derivative metabolic process	16592	24428	GO:0071704	IDA TAS	MT-ATP8	1
B intermediate	FALSE	1	600	3	1	0.333333	0.00166667	GO:1901137	GO:BP	carbohydrate derivative biosynthetic process	16592	24430	c("GO:1901135", "GO:1901576")	IDA TAS	MT-ATP8	1
B intermediate	FALSE	1	212	3	1	0.333333	0.00471698	GO:1901293	GO:BP	nucleoside phosphate biosynthetic process	16592	24573	c("GO:0006753", "GO:0034654", "GO:0090407")	IDA TAS	MT-ATP8	1
B intermediate	FALSE	1	5551	10	7	0.7	0.00126103	GO:1901360	GO:BP	organic cyclic compound metabolic process	16592	24636	GO:0071704	IDA TAS,IMP TAS,TAS,TAS,TAS,TAS,TAS	MT-ATP8,RPS27,RPS29,RPL29,RPL37A,RPS18,RPL18A	1
B intermediate	FALSE	1	3927	3	1	0.333333	0.000254647	GO:1901362	GO:BP	organic cyclic compound biosynthetic process	16592	24638	c("GO:1901360", "GO:1901576")	IDA TAS	MT-ATP8	1
B intermediate	FALSE	1	5835	10	7	0.7	0.00119966	GO:1901564	GO:BP	organonitrogen compound metabolic process	16592	24824	c("GO:0006807", "GO:0071704")	IDA TAS,TAS NAS IC,IDA TAS IC,IBA TAS NAS IC,TAS NAS IC,TAS IC,IDA TAS NAS IC	MT-ATP8,RPS27,RPS29,RPL29,RPL37A,RPS18,RPL18A	1
B intermediate	FALSE	1	593	3	1	0.333333	0.00168634	GO:0098662	GO:BP	inorganic cation transmembrane transport	16592	22074	c("GO:0098655", "GO:0098660")	IDA TAS	MT-ATP8	1
B intermediate	FALSE	1	183	4	1	0.25	0.00546448	GO:0071826	GO:BP	ribonucleoprotein complex subunit organization	16592	19802	GO:0043933	IBA	RPS27	1
B intermediate	FALSE	1	138	2	1	0.5	0.00724638	GO:0071346	GO:BP	cellular response to interferon-gamma	16592	19431	c("GO:0034341", "GO:0071345")	TAS	HLA-DRB5	1
B intermediate	FALSE	1	1180	2	1	0.5	0.000847458	GO:0051707	GO:BP	response to other organism	16592	16102	c("GO:0043207", "GO:0044419")	TAS	HLA-DRB5	1
B intermediate	FALSE	1	6462	2	1	0.5	0.000154751	GO:0051716	GO:BP	cellular response to stimulus	16592	16110	c("GO:0009987", "GO:0050896")	TAS	HLA-DRB5	1
B intermediate	FALSE	1	1187	3	1	0.333333	0.00084246	GO:0055085	GO:BP	transmembrane transport	16592	16838	c("GO:0006810", "GO:0009987")	IDA TAS	MT-ATP8	1
B intermediate	FALSE	1	518	3	1	0.333333	0.0019305	GO:0055086	GO:BP	nucleobase-containing small molecule metabolic process	16592	16839	c("GO:0006139", "GO:0044281")	IDA TAS	MT-ATP8	1
B intermediate	FALSE	1	5826	10	6	0.6	0.00102987	GO:0060255	GO:BP	regulation of macromolecule metabolic process	16592	17082	c("GO:0019222", "GO:0043170")	TAS,TAS,TAS,TAS,TAS,TAS	RPS27,RPS29,RPL29,RPL37A,RPS18,RPL18A	1
B intermediate	FALSE	1	84	2	1	0.5	0.0119048	GO:0060333	GO:BP	interferon-gamma-mediated signaling pathway	16592	17158	c("GO:0019221", "GO:0071346")	TAS	HLA-DRB5	1
B intermediate	FALSE	1	10134	10	7	0.7	0.000690744	GO:0071704	GO:BP	organic substance metabolic process	16592	19739	GO:0008152	IDA TAS,IMP TAS NAS IC,IDA TAS IC,IBA TAS NAS IC,TAS NAS IC,TAS IC,IDA TAS NAS IC	MT-ATP8,RPS27,RPS29,RPL29,RPL37A,RPS18,RPL18A	1
B intermediate	FALSE	1	765	6	2	0.333333	0.00261438	GO:0060548	GO:BP	negative regulation of cell death	16592	17364	c("GO:0008219", "GO:0010941", "GO:0048523")	IBA,IBA	MTRNR2L12,MTRNR2L8	1
B intermediate	FALSE	1	1463	4	1	0.25	0.000683527	GO:0065003	GO:BP	protein-containing complex assembly	16592	18660	c("GO:0022607", "GO:0043933")	IBA	RPS27	1
B intermediate	FALSE	1	11223	10	9	0.9	0.000801925	GO:0065007	GO:BP	biological regulation	16592	18663	GO:0008150	IBA,TAS,TAS,TAS,IBA,TAS,TAS,TAS,TAS	MTRNR2L12,HLA-DRB5,RPS27,RPS29,MTRNR2L8,RPL29,RPL37A,RPS18,RPL18A	1
B intermediate	FALSE	1	2751	2	1	0.5	0.000363504	GO:0070887	GO:BP	cellular response to chemical stimulus	16592	19167	c("GO:0042221", "GO:0051716")	TAS	HLA-DRB5	1
B intermediate	FALSE	1	814	4	1	0.25	0.0012285	GO:0070925	GO:BP	organelle assembly	16592	19190	c("GO:0006996", "GO:0022607")	IBA	RPS27	1
B intermediate	FALSE	1	2216	2	1	0.5	0.000451264	GO:0071310	GO:BP	cellular response to organic substance	16592	19397	c("GO:0010033", "GO:0070887")	TAS	HLA-DRB5	1
B intermediate	FALSE	1	912	2	1	0.5	0.00109649	GO:0071345	GO:BP	cellular response to cytokine stimulus	16592	19430	c("GO:0034097", "GO:0071310")	TAS	HLA-DRB5	1
B intermediate	FALSE	1	883	3	1	0.333333	0.0011325	GO:0061024	GO:BP	membrane organization	16592	17818	GO:0016043	TAS	MT-ATP8	1
B intermediate	TRUE	9.1029e-10	104	10	6	0.6	0.0576923	GO:0022626	GO:CC	cytosolic ribosome	17290	1015	c("GO:0005829", "GO:0005840")	IDA HDA IBA,IDA HDA IBA,IDA HDA IBA TAS,IDA HDA,IDA HDA,IDA HDA IBA TAS	RPS27,RPS29,RPL29,RPL37A,RPS18,RPL18A	7.68749e-08
B intermediate	TRUE	2.93062e-08	184	10	6	0.6	0.0326087	GO:0044391	GO:CC	ribosomal subunit	17290	2334	c("GO:0005840", "GO:1990904")	IDA HDA IBA,IDA HDA IBA,HDA IBA TAS,HDA,IDA HDA IBA,IDA HDA IBA TAS	RPS27,RPS29,RPL29,RPL37A,RPS18,RPL18A	1.83545e-06
B intermediate	TRUE	6.50992e-08	210	10	6	0.6	0.0285714	GO:0005840	GO:CC	ribosome	17290	480	GO:0043232	IDA HDA IBA NAS,IDA HDA IBA,IDA HDA IBA TAS,IDA HDA,IDA HDA IBA NAS,IDA HDA IBA TAS	RPS27,RPS29,RPL29,RPL37A,RPS18,RPL18A	3.85141e-06
B intermediate	TRUE	4.7043e-05	633	10	6	0.6	0.00947867	GO:1990904	GO:CC	ribonucleoprotein complex	17290	4442	GO:0032991	IDA HDA IBA,IDA HDA IBA,HDA IBA TAS,HDA,IDA HDA IBA,IDA HDA IBA TAS	RPS27,RPS29,RPL29,RPL37A,RPS18,RPL18A	0.00179622
B intermediate	TRUE	0.000158095	46	9	3	0.333333	0.0652174	GO:0022627	GO:CC	cytosolic small ribosomal subunit	17290	1016	c("GO:0015935", "GO:0022626")	IDA HDA IBA,IDA HDA IBA,IDA HDA	RPS27,RPS29,RPS18	0.0056181
B intermediate	TRUE	0.000388534	55	10	3	0.3	0.0545455	GO:0022625	GO:CC	cytosolic large ribosomal subunit	17290	1014	c("GO:0015934", "GO:0022626")	HDA IBA TAS,HDA,IDA HDA IBA TAS	RPL29,RPL37A,RPL18A	0.0129924
B intermediate	TRUE	0.000643206	73	9	3	0.333333	0.0410959	GO:0015935	GO:CC	small ribosomal subunit	17290	840	GO:0044391	IDA HDA IBA,IDA HDA IBA,IDA HDA IBA	RPS27,RPS29,RPS18	0.0207979
B intermediate	TRUE	0.00340682	113	10	3	0.3	0.0265487	GO:0015934	GO:CC	large ribosomal subunit	17290	839	GO:0044391	HDA IBA TAS,HDA,IDA HDA IBA TAS	RPL29,RPL37A,RPL18A	0.0933408
B intermediate	TRUE	0.0149842	31	10	2	0.2	0.0645161	GO:0042788	GO:CC	polysomal ribosome	17290	2088	c("GO:0005840", "GO:0005844")	IDA,IDA	RPS29,RPL18A	0.347346
B intermediate	TRUE	0.068378	66	10	2	0.2	0.030303	GO:0005844	GO:CC	polysome	17290	481	GO:1990904	IDA,IDA	RPS29,RPL18A	1
B intermediate	TRUE	0.089256	384	9	3	0.333333	0.0078125	GO:0005925	GO:CC	focal adhesion	17290	550	GO:0030055	HDA,HDA,HDA	RPS29,RPL37A,RPS18	1
B intermediate	TRUE	0.0940665	391	9	3	0.333333	0.00767263	GO:0030055	GO:CC	cell-substrate junction	17290	1027	GO:0070161	HDA,HDA,HDA	RPS29,RPL37A,RPS18	1
B intermediate	TRUE	0.0957449	4791	10	8	0.8	0.0016698	GO:0032991	GO:CC	protein-containing complex	17290	1570	GO:0005575	ISS,IDA,IDA HDA IBA,IDA HDA IBA,HDA IBA TAS,HDA,IDA HDA IBA,IDA HDA IBA TAS	HLA-DRB5,MT-ATP8,RPS27,RPS29,RPL29,RPL37A,RPS18,RPL18A	1
B intermediate	TRUE	0.149854	12	2	1	0.5	0.0833333	GO:0042613	GO:CC	MHC class II protein complex	17290	2057	GO:0042611	ISS	HLA-DRB5	1
B intermediate	TRUE	0.156075	5	5	1	0.2	0.2	GO:0098556	GO:CC	cytoplasmic side of rough endoplasmic reticulum membrane	17290	3555	c("GO:0030867", "GO:0098554")	ISS	RPS29	1
B intermediate	TRUE	0.224741	18	2	1	0.5	0.0555556	GO:0042611	GO:CC	MHC protein complex	17290	2055	GO:0098797	ISS	HLA-DRB5	1
B intermediate	TRUE	0.264821	146	9	2	0.222222	0.0136986	GO:0014069	GO:CC	postsynaptic density	17290	824	c("GO:0032279", "GO:0099572")	EXP IDA,EXP IDA	RPS27,RPS18	1
B intermediate	TRUE	0.290365	153	9	2	0.222222	0.0130719	GO:0032279	GO:CC	asymmetric synapse	17290	1509	GO:0098984	EXP IDA,EXP IDA	RPS27,RPS18	1
B intermediate	TRUE	0.294106	154	9	2	0.222222	0.012987	GO:0099572	GO:CC	postsynaptic specialization	17290	3791	c("GO:0043226", "GO:0098794")	EXP IDA,EXP IDA	RPS27,RPS18	1
B intermediate	TRUE	0.305467	157	9	2	0.222222	0.0127389	GO:0098984	GO:CC	neuron to neuron synapse	17290	3704	GO:0045202	EXP IDA,EXP IDA	RPS27,RPS18	1
B intermediate	TRUE	0.312078	25	2	1	0.5	0.04	GO:0071556	GO:CC	integral component of lumenal side of endoplasmic reticulum membrane	17290	3071	c("GO:0030176", "GO:0098553")	TAS	HLA-DRB5	1
B intermediate	TRUE	0.312078	25	2	1	0.5	0.04	GO:0098553	GO:CC	lumenal side of endoplasmic reticulum membrane	17290	3552	c("GO:0005789", "GO:0098576")	TAS	HLA-DRB5	1
B intermediate	TRUE	0.362839	1347	9	4	0.444444	0.00296956	GO:0030054	GO:CC	cell junction	17290	1026	GO:0110165	EXP IDA,HDA,HDA,EXP IDA HDA	RPS27,RPS29,RPL37A,RPS18	1
B intermediate	TRUE	0.374439	30	2	1	0.5	0.0333333	GO:0098576	GO:CC	lumenal side of membrane	17290	3575	c("GO:0031090", "GO:0098552")	TAS	HLA-DRB5	1
B intermediate	TRUE	0.411728	22	3	1	0.333333	0.0454545	GO:0045259	GO:CC	proton-transporting ATP synthase complex	17290	2467	GO:0016469	IDA	MT-ATP8	1
B intermediate	TRUE	0.411728	22	3	1	0.333333	0.0454545	GO:0005753	GO:CC	mitochondrial proton-transporting ATP synthase complex	17290	398	c("GO:0045259", "GO:0098800")	IDA	MT-ATP8	1
B intermediate	TRUE	0.436555	14	5	1	0.2	0.0714286	GO:0098554	GO:CC	cytoplasmic side of endoplasmic reticulum membrane	17290	3553	c("GO:0005789", "GO:0098562")	ISS	RPS29	1
B intermediate	TRUE	0.48319	692	9	3	0.333333	0.00433526	GO:0070161	GO:CC	anchoring junction	17290	2765	GO:0030054	HDA,HDA,HDA	RPS29,RPL37A,RPS18	1
B intermediate	TRUE	0.561025	18	5	1	0.2	0.0555556	GO:0030867	GO:CC	rough endoplasmic reticulum membrane	17290	1151	c("GO:0005789", "GO:0005791", "GO:0098588")	ISS	RPS29	1
B intermediate	TRUE	0.636159	51	2	1	0.5	0.0196078	GO:0012507	GO:CC	ER to Golgi transport vesicle membrane	17290	819	c("GO:0030134", "GO:0030658", "GO:0030662")	TAS	HLA-DRB5	1
B intermediate	TRUE	0.822408	44	3	1	0.333333	0.0227273	GO:0016469	GO:CC	proton-transporting two-sector ATPase complex	17290	875	GO:0098796	IDA	MT-ATP8	1
B intermediate	TRUE	0.88512	71	2	1	0.5	0.0140845	GO:0030669	GO:CC	clathrin-coated endocytic vesicle membrane	17290	1127	c("GO:0030665", "GO:0030666", "GO:0045334")	TAS	HLA-DRB5	1
B intermediate	TRUE	0.91	73	2	1	0.5	0.0136986	GO:0031902	GO:CC	late endosome membrane	17290	1421	c("GO:0005770", "GO:0010008")	IDA	HLA-DRB5	1
B intermediate	TRUE	0.928156	523	5	2	0.4	0.00382409	GO:0098552	GO:CC	side of membrane	17290	3551	c("GO:0016020", "GO:0110165")	TAS,ISS	HLA-DRB5,RPS29	1
B intermediate	TRUE	0.948936	281	9	2	0.222222	0.00711744	GO:0098794	GO:CC	postsynapse	17290	3626	c("GO:0045202", "GO:0110165")	EXP IDA,EXP IDA	RPS27,RPS18	1
B intermediate	FALSE	1	4895	2	1	0.5	0.00020429	GO:0005886	GO:CC	plasma membrane	17290	515	c("GO:0016020", "GO:0071944")	ISS TAS	HLA-DRB5	1
B intermediate	FALSE	1	5072	10	6	0.6	0.00118297	GO:0005829	GO:CC	cytosol	17290	470	c("GO:0005737", "GO:0110165")	IDA HDA IBA TAS,IDA HDA IBA TAS,IDA HDA IBA TAS,IDA HDA TAS,IDA HDA IBA TAS,IDA HDA IBA TAS	RPS27,RPS29,RPL29,RPL37A,RPS18,RPL18A	1
B intermediate	FALSE	1	239	2	1	0.5	0.0041841	GO:0005802	GO:CC	trans-Golgi network	17290	446	GO:0098791	TAS	HLA-DRB5	1
B intermediate	FALSE	1	1311	2	1	0.5	0.000762777	GO:0005794	GO:CC	Golgi apparatus	17290	438	c("GO:0005737", "GO:0012505", "GO:0043231")	TAS	HLA-DRB5	1
B intermediate	FALSE	1	46	5	1	0.2	0.0217391	GO:0005791	GO:CC	rough endoplasmic reticulum	17290	435	GO:0005783	ISS	RPS29	1
B intermediate	FALSE	1	827	5	2	0.4	0.00241838	GO:0005789	GO:CC	endoplasmic reticulum membrane	17290	433	c("GO:0031090", "GO:0042175", "GO:0098827")	TAS,ISS	HLA-DRB5,RPS29	1
B intermediate	FALSE	1	1633	5	2	0.4	0.00122474	GO:0005783	GO:CC	endoplasmic reticulum	17290	427	c("GO:0005737", "GO:0012505", "GO:0043231")	TAS,ISS	HLA-DRB5,RPS29	1
B intermediate	FALSE	1	363	2	1	0.5	0.00275482	GO:0005774	GO:CC	vacuolar membrane	17290	418	c("GO:0005773", "GO:0098588")	IDA TAS	HLA-DRB5	1
B intermediate	FALSE	1	678	2	1	0.5	0.00147493	GO:0005773	GO:CC	vacuole	17290	417	c("GO:0005737", "GO:0043231")	IDA TAS	HLA-DRB5	1
B intermediate	FALSE	1	209	2	1	0.5	0.00478469	GO:0005770	GO:CC	late endosome	17290	415	GO:0005768	IDA	HLA-DRB5	1
B intermediate	FALSE	1	762	2	1	0.5	0.00131234	GO:0005768	GO:CC	endosome	17290	413	c("GO:0012505", "GO:0031410")	IDA	HLA-DRB5	1
B intermediate	FALSE	1	327	2	1	0.5	0.0030581	GO:0005765	GO:CC	lysosomal membrane	17290	410	c("GO:0005764", "GO:0098852")	IDA TAS	HLA-DRB5	1
B intermediate	FALSE	1	612	2	1	0.5	0.00163399	GO:0005764	GO:CC	lysosome	17290	409	GO:0000323	IDA TAS	HLA-DRB5	1
B intermediate	FALSE	1	416	3	1	0.333333	0.00240385	GO:0005743	GO:CC	mitochondrial inner membrane	17290	390	c("GO:0019866", "GO:0031966")	IDA TAS	MT-ATP8	1
B intermediate	FALSE	1	610	3	1	0.333333	0.00163934	GO:0005740	GO:CC	mitochondrial envelope	17290	387	c("GO:0005739", "GO:0031967")	IDA TAS	MT-ATP8	1
B intermediate	FALSE	1	1380	3	1	0.333333	0.000724638	GO:0005739	GO:CC	mitochondrion	17290	386	c("GO:0005737", "GO:0043231")	IDA TAS	MT-ATP8	1
B intermediate	FALSE	1	10514	10	8	0.8	0.00076089	GO:0005737	GO:CC	cytoplasm	17290	385	c("GO:0005622", "GO:0110165")	IDA TAS,IDA TAS,IDA HDA IBA TAS,IDA HDA ISS IBA TAS,IDA HDA IBA TAS,IDA HDA TAS,IDA HDA IBA TAS,IDA HDA IBA TAS	HLA-DRB5,MT-ATP8,RPS27,RPS29,RPL29,RPL37A,RPS18,RPL18A	1
B intermediate	FALSE	1	347	2	1	0.5	0.00288184	GO:0010008	GO:CC	endosome membrane	17290	795	c("GO:0005768", "GO:0012506", "GO:0098588")	IDA	HLA-DRB5	1
B intermediate	FALSE	1	504	2	1	0.5	0.00198413	GO:0000139	GO:CC	Golgi membrane	17290	20	c("GO:0098588", "GO:0098791")	TAS	HLA-DRB5	1
B intermediate	FALSE	1	17290	2	1	0.5	5.78369e-05	GO:0005575	GO:CC	cellular_component	17290	240	character(0)	IDA HDA ISS TAS	HLA-DRB5	1
B intermediate	FALSE	1	3946	9	4	0.444444	0.00101368	GO:0005576	GO:CC	extracellular region	17290	241	GO:0110165	HDA,HDA,HDA,HDA	HLA-DRB5,RPS29,RPL37A,RPS18	1
B intermediate	FALSE	1	3479	9	4	0.444444	0.00114976	GO:0005615	GO:CC	extracellular space	17290	278	c("GO:0005576", "GO:0110165")	HDA,HDA,HDA,HDA	HLA-DRB5,RPS29,RPL37A,RPS18	1
B intermediate	FALSE	1	13527	10	8	0.8	0.00059141	GO:0005622	GO:CC	intracellular anatomical structure	17290	284	GO:0110165	IDA TAS,IDA TAS,IDA HDA IBA TAS NAS,IDA HDA ISS IBA TAS,IDA HDA IBA TAS,IDA HDA TAS,IDA HDA IBA TAS NAS,IDA HDA IBA TAS	HLA-DRB5,MT-ATP8,RPS27,RPS29,RPL29,RPL37A,RPS18,RPL18A	1
B intermediate	FALSE	1	6660	9	4	0.444444	0.000600601	GO:0005634	GO:CC	nucleus	17290	295	GO:0043231	IDA TAS,TAS,HDA,IDA HDA TAS	RPS27,RPS29,RPL37A,RPS18	1
B intermediate	FALSE	1	4045	5	2	0.4	0.000494438	GO:0005654	GO:CC	nucleoplasm	17290	312	c("GO:0031981", "GO:0110165")	TAS,TAS	RPS27,RPS29	1
B intermediate	FALSE	1	612	2	1	0.5	0.00163399	GO:0000323	GO:CC	lytic vacuole	17290	67	GO:0005773	IDA TAS	HLA-DRB5	1
B intermediate	FALSE	1	3913	5	2	0.4	0.000511117	GO:0012505	GO:CC	endomembrane system	17290	817	GO:0110165	IDA TAS,ISS	HLA-DRB5,RPS29	1
B intermediate	FALSE	1	7712	10	6	0.6	0.000778008	GO:0016020	GO:CC	membrane	17290	850	GO:0110165	IDA ISS TAS,IDA TAS,ISS,HDA,HDA,HDA	HLA-DRB5,MT-ATP8,RPS29,RPL29,RPS18,RPL18A	1
B intermediate	FALSE	1	4237	10	6	0.6	0.0014161	GO:0043228	GO:CC	non-membrane-bounded organelle	17290	2129	GO:0043226	IDA HDA IBA NAS,IDA HDA IBA,IDA HDA IBA TAS,IDA HDA,IDA HDA IBA NAS,IDA HDA IBA TAS	RPS27,RPS29,RPL29,RPL37A,RPS18,RPL18A	1
B intermediate	FALSE	1	11930	5	4	0.8	0.000335289	GO:0043227	GO:CC	membrane-bounded organelle	17290	2128	GO:0043226	IDA HDA TAS,IDA TAS,IDA TAS,HDA ISS TAS	HLA-DRB5,MT-ATP8,RPS27,RPS29	1
B intermediate	FALSE	1	12652	10	8	0.8	0.000632311	GO:0043226	GO:CC	organelle	17290	2127	GO:0110165	IDA HDA TAS,IDA TAS,EXP IDA HDA IBA TAS NAS,IDA HDA ISS IBA TAS,IDA HDA IBA TAS,IDA HDA,EXP IDA HDA IBA TAS NAS,IDA HDA IBA TAS	HLA-DRB5,MT-ATP8,RPS27,RPS29,RPL29,RPL37A,RPS18,RPL18A	1
B intermediate	FALSE	1	844	5	2	0.4	0.00236967	GO:0042175	GO:CC	nuclear outer membrane-endoplasmic reticulum membrane network	17290	2022	c("GO:0012505", "GO:0016020")	TAS,ISS	HLA-DRB5,RPS29	1
B intermediate	FALSE	1	98	2	1	0.5	0.0102041	GO:0032588	GO:CC	trans-Golgi network membrane	17290	1547	c("GO:0000139", "GO:0005802")	TAS	HLA-DRB5	1
B intermediate	FALSE	1	1338	5	2	0.4	0.00149477	GO:0031984	GO:CC	organelle subcompartment	17290	1455	c("GO:0043227", "GO:0043229", "GO:0110165")	TAS,ISS	HLA-DRB5,RPS29	1
B intermediate	FALSE	1	3620	9	4	0.444444	0.00110497	GO:0031982	GO:CC	vesicle	17290	1453	GO:0043227	IDA HDA TAS,HDA,HDA,HDA	HLA-DRB5,RPS29,RPL37A,RPS18	1
B intermediate	FALSE	1	4325	5	2	0.4	0.000462428	GO:0031981	GO:CC	nuclear lumen	17290	1452	c("GO:0005634", "GO:0070013")	TAS,TAS	RPS27,RPS29	1
B intermediate	FALSE	1	956	3	1	0.333333	0.00104603	GO:0031975	GO:CC	envelope	17290	1447	GO:0110165	IDA TAS	MT-ATP8	1
B intermediate	FALSE	1	5374	5	2	0.4	0.000372162	GO:0031974	GO:CC	membrane-enclosed lumen	17290	1446	GO:0110165	TAS,TAS	RPS27,RPS29	1
B intermediate	FALSE	1	956	3	1	0.333333	0.00104603	GO:0031967	GO:CC	organelle envelope	17290	1440	c("GO:0031975", "GO:0043227", "GO:0043229")	IDA TAS	MT-ATP8	1
B intermediate	FALSE	1	573	3	1	0.333333	0.0017452	GO:0031966	GO:CC	mitochondrial membrane	17290	1439	c("GO:0005740", "GO:0031090")	IDA TAS	MT-ATP8	1
B intermediate	FALSE	1	1906	2	1	0.5	0.000524659	GO:0031410	GO:CC	cytoplasmic vesicle	17290	1322	c("GO:0005737", "GO:0097708")	IDA TAS	HLA-DRB5	1
B intermediate	FALSE	1	337	2	1	0.5	0.00296736	GO:0031301	GO:CC	integral component of organelle membrane	17290	1277	c("GO:0016021", "GO:0031300")	TAS	HLA-DRB5	1
B intermediate	FALSE	1	358	2	1	0.5	0.0027933	GO:0031300	GO:CC	intrinsic component of organelle membrane	17290	1276	c("GO:0031090", "GO:0031224")	TAS	HLA-DRB5	1
B intermediate	FALSE	1	161	2	1	0.5	0.00621118	GO:0031227	GO:CC	intrinsic component of endoplasmic reticulum membrane	17290	1240	c("GO:0005789", "GO:0031300")	TAS	HLA-DRB5	1
B intermediate	FALSE	1	2506	2	1	0.5	0.000399042	GO:0031224	GO:CC	intrinsic component of membrane	17290	1237	c("GO:0016020", "GO:0110165")	TAS	HLA-DRB5	1
B intermediate	FALSE	1	2395	2	1	0.5	0.000417537	GO:0016021	GO:CC	integral component of membrane	17290	851	GO:0031224	TAS	HLA-DRB5	1
B intermediate	FALSE	1	453	3	1	0.333333	0.00220751	GO:0019866	GO:CC	organelle inner membrane	17290	981	c("GO:0031090", "GO:0031967")	IDA TAS	MT-ATP8	1
B intermediate	FALSE	1	284	2	1	0.5	0.00352113	GO:0030133	GO:CC	transport vesicle	17290	1073	c("GO:0012505", "GO:0031410")	TAS	HLA-DRB5	1
B intermediate	FALSE	1	82	2	1	0.5	0.0121951	GO:0030134	GO:CC	COPII-coated ER to Golgi transport vesicle	17290	1074	GO:0030135	TAS	HLA-DRB5	1
B intermediate	FALSE	1	247	2	1	0.5	0.00404858	GO:0030135	GO:CC	coated vesicle	17290	1075	GO:0031410	TAS	HLA-DRB5	1
B intermediate	FALSE	1	160	2	1	0.5	0.00625	GO:0030136	GO:CC	clathrin-coated vesicle	17290	1076	GO:0030135	TAS	HLA-DRB5	1
B intermediate	FALSE	1	856	2	1	0.5	0.00116822	GO:0012506	GO:CC	vesicle membrane	17290	818	c("GO:0031090", "GO:0031982")	IDA TAS	HLA-DRB5	1
B intermediate	FALSE	1	288	2	1	0.5	0.00347222	GO:0030139	GO:CC	endocytic vesicle	17290	1078	GO:0031410	TAS	HLA-DRB5	1
B intermediate	FALSE	1	119	2	1	0.5	0.00840336	GO:0030658	GO:CC	transport vesicle membrane	17290	1117	c("GO:0030133", "GO:0030659", "GO:0098588")	TAS	HLA-DRB5	1
B intermediate	FALSE	1	582	2	1	0.5	0.00171821	GO:0030659	GO:CC	cytoplasmic vesicle membrane	17290	1118	c("GO:0012506", "GO:0031410", "GO:0043229")	TAS	HLA-DRB5	1
B intermediate	FALSE	1	155	2	1	0.5	0.00645161	GO:0030662	GO:CC	coated vesicle membrane	17290	1121	c("GO:0030135", "GO:0030659", "GO:0098588")	TAS	HLA-DRB5	1
B intermediate	FALSE	1	98	2	1	0.5	0.0102041	GO:0030665	GO:CC	clathrin-coated vesicle membrane	17290	1123	c("GO:0030136", "GO:0030662")	TAS	HLA-DRB5	1
B intermediate	FALSE	1	162	2	1	0.5	0.00617284	GO:0030666	GO:CC	endocytic vesicle membrane	17290	1124	c("GO:0030139", "GO:0030659", "GO:0098588")	TAS	HLA-DRB5	1
B intermediate	FALSE	1	2797	5	3	0.6	0.00107258	GO:0031090	GO:CC	organelle membrane	17290	1217	c("GO:0016020", "GO:0043227")	IDA TAS,IDA TAS,ISS	HLA-DRB5,MT-ATP8,RPS29	1
B intermediate	FALSE	1	154	2	1	0.5	0.00649351	GO:0030176	GO:CC	integral component of endoplasmic reticulum membrane	17290	1085	c("GO:0031227", "GO:0031301")	TAS	HLA-DRB5	1
B intermediate	FALSE	1	11688	10	8	0.8	0.000684463	GO:0043229	GO:CC	intracellular organelle	17290	2130	c("GO:0005622", "GO:0043226")	IDA TAS,IDA TAS,IDA HDA IBA TAS NAS,IDA HDA ISS IBA TAS,IDA HDA IBA TAS,IDA HDA,IDA HDA IBA TAS NAS,IDA HDA IBA TAS	HLA-DRB5,MT-ATP8,RPS27,RPS29,RPL29,RPL37A,RPS18,RPL18A	1
B intermediate	FALSE	1	2263	9	4	0.444444	0.00176757	GO:0043230	GO:CC	extracellular organelle	17290	2131	c("GO:0005576", "GO:0043226")	HDA,HDA,HDA,HDA	HLA-DRB5,RPS29,RPL37A,RPS18	1
B intermediate	FALSE	1	4237	10	6	0.6	0.0014161	GO:0043232	GO:CC	intracellular non-membrane-bounded organelle	17290	2133	c("GO:0043228", "GO:0043229")	IDA HDA IBA NAS,IDA HDA IBA,IDA HDA IBA TAS,IDA HDA,IDA HDA IBA NAS,IDA HDA IBA TAS	RPS27,RPS29,RPL29,RPL37A,RPS18,RPL18A	1
B intermediate	FALSE	1	10717	5	4	0.8	0.000373239	GO:0043231	GO:CC	intracellular membrane-bounded organelle	17290	2132	c("GO:0043227", "GO:0043229")	IDA TAS,IDA TAS,IDA TAS,ISS TAS	HLA-DRB5,MT-ATP8,RPS27,RPS29	1
B intermediate	FALSE	1	2262	9	4	0.444444	0.00176835	GO:1903561	GO:CC	extracellular vesicle	17290	4056	c("GO:0031982", "GO:0065010")	HDA,HDA,HDA,HDA	HLA-DRB5,RPS29,RPL37A,RPS18	1
B intermediate	FALSE	1	17023	5	4	0.8	0.000234976	GO:0110165	GO:CC	cellular anatomical entity	17290	3856	GO:0005575	IDA HDA ISS TAS,IDA TAS,EXP IDA HDA IBA TAS NAS,IDA HDA ISS IBA TAS	HLA-DRB5,MT-ATP8,RPS27,RPS29	1
B intermediate	FALSE	1	327	2	1	0.5	0.0030581	GO:0098852	GO:CC	lytic vacuole membrane	17290	3654	c("GO:0000323", "GO:0005774")	IDA TAS	HLA-DRB5	1
B intermediate	FALSE	1	836	5	2	0.4	0.00239234	GO:0098827	GO:CC	endoplasmic reticulum subcompartment	17290	3638	c("GO:0005783", "GO:0031984")	TAS,ISS	HLA-DRB5,RPS29	1
B intermediate	FALSE	1	139	3	1	0.333333	0.00719424	GO:0098800	GO:CC	inner mitochondrial membrane protein complex	17290	3631	c("GO:0005743", "GO:0098796", "GO:0098798")	IDA	MT-ATP8	1
B intermediate	FALSE	1	5374	5	2	0.4	0.000372162	GO:0043233	GO:CC	organelle lumen	17290	2134	c("GO:0031974", "GO:0043226")	TAS,TAS	RPS27,RPS29	1
B intermediate	FALSE	1	628	9	2	0.222222	0.00318471	GO:0045202	GO:CC	synapse	17290	2447	GO:0030054	EXP IDA,EXP IDA	RPS27,RPS18	1
B intermediate	FALSE	1	86	2	1	0.5	0.0116279	GO:0045334	GO:CC	clathrin-coated endocytic vesicle	17290	2495	c("GO:0030136", "GO:0030139")	TAS	HLA-DRB5	1
B intermediate	FALSE	1	2263	9	4	0.444444	0.00176757	GO:0065010	GO:CC	extracellular membrane-bounded organelle	17290	2719	c("GO:0043227", "GO:0043230")	HDA,HDA,HDA,HDA	HLA-DRB5,RPS29,RPL37A,RPS18	1
B intermediate	FALSE	1	5374	5	2	0.4	0.000372162	GO:0070013	GO:CC	intracellular organelle lumen	17290	2720	c("GO:0043229", "GO:0043233")	TAS,TAS	RPS27,RPS29	1
B intermediate	FALSE	1	2177	9	4	0.444444	0.00183739	GO:0070062	GO:CC	extracellular exosome	17290	2743	c("GO:0005615", "GO:1903561")	HDA,HDA,HDA,HDA	HLA-DRB5,RPS29,RPL37A,RPS18	1
B intermediate	FALSE	1	5355	2	1	0.5	0.000186741	GO:0071944	GO:CC	cell periphery	17290	3132	GO:0110165	ISS TAS	HLA-DRB5	1
B intermediate	FALSE	1	173	5	1	0.2	0.00578035	GO:0098562	GO:CC	cytoplasmic side of membrane	17290	3561	GO:0098552	ISS	RPS29	1
B intermediate	FALSE	1	1646	5	2	0.4	0.00121507	GO:0098588	GO:CC	bounding membrane of organelle	17290	3582	GO:0031090	IDA TAS,ISS	HLA-DRB5,RPS29	1
B intermediate	FALSE	1	632	2	1	0.5	0.00158228	GO:0098791	GO:CC	Golgi apparatus subcompartment	17290	3624	c("GO:0005794", "GO:0031984")	TAS	HLA-DRB5	1
B intermediate	FALSE	1	1087	3	2	0.666667	0.00183993	GO:0098796	GO:CC	membrane protein complex	17290	3627	c("GO:0016020", "GO:0032991")	ISS,IDA	HLA-DRB5,MT-ATP8	1
B intermediate	FALSE	1	529	2	1	0.5	0.00189036	GO:0098797	GO:CC	plasma membrane protein complex	17290	3628	c("GO:0005886", "GO:0098796")	ISS	HLA-DRB5	1
B intermediate	FALSE	1	261	3	1	0.333333	0.00383142	GO:0098798	GO:CC	mitochondrial protein-containing complex	17290	3629	c("GO:0005739", "GO:0032991")	IDA	MT-ATP8	1
B intermediate	FALSE	1	1908	2	1	0.5	0.000524109	GO:0097708	GO:CC	intracellular vesicle	17290	3497	c("GO:0031982", "GO:0043231")	IDA TAS	HLA-DRB5	1
B intermediate	TRUE	1.03505e-08	147	10	6	0.6	0.0408163	GO:0003735	GO:MF	structural constituent of ribosome	17371	449	GO:0005198	IDA IBA,IDA HDA IBA,IDA IBA TAS NAS,IDA NAS,IDA HDA,IDA TAS NAS	RPS27,RPS29,RPL29,RPL37A,RPS18,RPL18A	6.94387e-07
B intermediate	TRUE	4.02824e-05	584	10	6	0.6	0.010274	GO:0005198	GO:MF	structural molecule activity	17371	1694	GO:0003674	IDA IBA,IDA HDA IBA,IDA IBA TAS NAS,IDA NAS,IDA HDA,IDA TAS NAS	RPS27,RPS29,RPL29,RPL37A,RPS18,RPL18A	0.00156303
B intermediate	TRUE	0.00658477	30	6	2	0.333333	0.0666667	GO:0048019	GO:MF	receptor antagonist activity	17371	8372	c("GO:0005102", "GO:0030547")	IBA,IBA	MTRNR2L12,MTRNR2L8	0.167515
B intermediate	TRUE	0.011789	40	6	2	0.333333	0.05	GO:0030547	GO:MF	signaling receptor inhibitor activity	17371	4876	GO:0030545	IBA,IBA	MTRNR2L12,MTRNR2L8	0.279512
B intermediate	TRUE	0.0177497	49	6	2	0.333333	0.0408163	GO:0030545	GO:MF	signaling receptor regulator activity	17371	4874	GO:0098772	IBA,IBA	MTRNR2L12,MTRNR2L8	0.402357
B intermediate	TRUE	0.26909	1767	10	5	0.5	0.00282965	GO:0003723	GO:MF	RNA binding	17371	438	GO:0003676	HDA IBA,HDA TAS,HDA,HDA,HDA TAS	RPS27,RPL29,RPL37A,RPS18,RPL18A	1
B intermediate	TRUE	0.422147	16	3	1	0.333333	0.0625	GO:0046933	GO:MF	proton-transporting ATP synthase activity, rotational mechanism	17371	7349	c("GO:0015252", "GO:0016874")	IDA	MT-ATP8	1
B intermediate	TRUE	0.510123	29	2	1	0.5	0.0344828	GO:0042605	GO:MF	peptide antigen binding	17371	6667	c("GO:0003823", "GO:0042277")	ISS	HLA-DRB5	1
B intermediate	TRUE	0.553908	21	3	1	0.333333	0.047619	GO:0015252	GO:MF	proton channel activity	17371	3058	c("GO:0005261", "GO:0015078")	IDA	MT-ATP8	1
B intermediate	TRUE	0.604606	353	5	2	0.4	0.00566572	GO:0008270	GO:MF	zinc ion binding	17371	2074	GO:0046914	NAS,IDA IBA	RPS27,RPS29	1
B intermediate	FALSE	1	524	7	1	0.142857	0.0019084	GO:0050839	GO:MF	cell adhesion molecule binding	17371	9081	GO:0005515	HDA	RPL29	1
B intermediate	FALSE	1	4419	10	5	0.5	0.00113148	GO:0097159	GO:MF	organic cyclic compound binding	17371	10305	GO:0005488	HDA IBA NAS,HDA TAS,HDA,HDA,HDA TAS	RPS27,RPL29,RPL37A,RPS18,RPL18A	1
B intermediate	FALSE	1	809	7	1	0.142857	0.00123609	GO:0097367	GO:MF	carbohydrate derivative binding	17371	10338	GO:0005488	TAS	RPL29	1
B intermediate	FALSE	1	889	6	2	0.333333	0.00224972	GO:0098772	GO:MF	molecular function regulator	17371	10428	GO:0003674	IBA,IBA	MTRNR2L12,MTRNR2L8	1
B intermediate	FALSE	1	4348	10	5	0.5	0.00114995	GO:1901363	GO:MF	heterocyclic compound binding	17371	11949	GO:0005488	HDA IBA NAS,HDA TAS,HDA,HDA,HDA TAS	RPS27,RPL29,RPL37A,RPS18,RPL18A	1
B intermediate	FALSE	1	179	7	1	0.142857	0.00558659	GO:1901681	GO:MF	sulfur compound binding	17371	11970	GO:0005488	TAS	RPL29	1
B intermediate	FALSE	1	483	5	2	0.4	0.00414079	GO:0046914	GO:MF	transition metal ion binding	17371	7340	GO:0046872	NAS,IDA IBA	RPS27,RPS29	1
B intermediate	FALSE	1	958	5	2	0.4	0.00208768	GO:0046872	GO:MF	metal ion binding	17371	7329	GO:0043169	NAS,IDA IBA	RPS27,RPS29	1
B intermediate	FALSE	1	331	7	1	0.142857	0.00302115	GO:0045296	GO:MF	cadherin binding	17371	7174	GO:0050839	HDA	RPL29	1
B intermediate	FALSE	1	1047	5	2	0.4	0.00191022	GO:0043169	GO:MF	cation binding	17371	6776	GO:0043167	NAS,IDA IBA	RPS27,RPS29	1
B intermediate	FALSE	1	154	7	1	0.142857	0.00649351	GO:0005539	GO:MF	glycosaminoglycan binding	17371	1899	GO:0097367	TAS	RPL29	1
B intermediate	FALSE	1	103	7	1	0.142857	0.00970874	GO:0008201	GO:MF	heparin binding	17371	2039	c("GO:0005539", "GO:1901681")	TAS	RPL29	1
B intermediate	FALSE	1	578	3	1	0.333333	0.0017301	GO:0008324	GO:MF	cation transmembrane transporter activity	17371	2098	GO:0015075	IDA	MT-ATP8	1
B intermediate	FALSE	1	760	3	1	0.333333	0.00131579	GO:0015075	GO:MF	ion transmembrane transporter activity	17371	2907	GO:0022857	IDA	MT-ATP8	1
B intermediate	FALSE	1	108	3	1	0.333333	0.00925926	GO:0015078	GO:MF	proton transmembrane transporter activity	17371	2909	GO:0022890	IDA	MT-ATP8	1
B intermediate	FALSE	1	442	3	1	0.333333	0.00226244	GO:0015267	GO:MF	channel activity	17371	3072	GO:0022803	IDA	MT-ATP8	1
B intermediate	FALSE	1	13906	1	1	1	7.19114e-05	GO:0005515	GO:MF	protein binding	17371	1879	GO:0005488	IBA	MTRNR2L12	1
B intermediate	FALSE	1	645	3	1	0.333333	0.00155039	GO:0015318	GO:MF	inorganic molecular entity transmembrane transporter activity	17371	3113	GO:0022857	IDA	MT-ATP8	1
B intermediate	FALSE	1	442	3	1	0.333333	0.00226244	GO:0022803	GO:MF	passive transmembrane transporter activity	17371	4656	GO:0022857	IDA	MT-ATP8	1
B intermediate	FALSE	1	943	3	1	0.333333	0.00106045	GO:0022857	GO:MF	transmembrane transporter activity	17371	4687	GO:0005215	IDA	MT-ATP8	1
B intermediate	FALSE	1	533	3	1	0.333333	0.00187617	GO:0022890	GO:MF	inorganic cation transmembrane transporter activity	17371	4712	c("GO:0008324", "GO:0015318")	IDA	MT-ATP8	1
B intermediate	FALSE	1	336	2	1	0.5	0.00297619	GO:0033218	GO:MF	amide binding	17371	5468	GO:0005488	ISS	HLA-DRB5	1
B intermediate	FALSE	1	279	2	1	0.5	0.00358423	GO:0042277	GO:MF	peptide binding	17371	6616	GO:0033218	ISS	HLA-DRB5	1
B intermediate	FALSE	1	1763	5	2	0.4	0.00113443	GO:0043167	GO:MF	ion binding	17371	6774	GO:0005488	NAS,IDA IBA	RPS27,RPS29	1
B intermediate	FALSE	1	153	3	1	0.333333	0.00653595	GO:0016874	GO:MF	ligase activity	17371	3840	GO:0003824	IDA	MT-ATP8	1
B intermediate	FALSE	1	15451	10	9	0.9	0.000582487	GO:0005488	GO:MF	binding	17371	1862	GO:0003674	IBA,ISS,IPI HDA IBA NAS,IDA IBA,IBA,HDA TAS,IPI HDA,IPI HDA,IPI HDA TAS	MTRNR2L12,HLA-DRB5,RPS27,RPS29,MTRNR2L8,RPL29,RPL37A,RPS18,RPL18A	1
B intermediate	FALSE	1	397	3	1	0.333333	0.00251889	GO:0005216	GO:MF	ion channel activity	17371	1711	c("GO:0015075", "GO:0015267", "GO:0015318")	IDA	MT-ATP8	1
B intermediate	FALSE	1	313	3	1	0.333333	0.00319489	GO:0005261	GO:MF	cation channel activity	17371	1742	c("GO:0005216", "GO:0022890")	IDA	MT-ATP8	1
B intermediate	FALSE	1	3628	10	5	0.5	0.00137817	GO:0003676	GO:MF	nucleic acid binding	17371	399	c("GO:0097159", "GO:1901363")	HDA IBA NAS,HDA TAS,HDA,HDA,HDA TAS	RPS27,RPL29,RPL37A,RPS18,RPL18A	1
B intermediate	FALSE	1	2028	4	1	0.25	0.000493097	GO:0003677	GO:MF	DNA binding	17371	400	GO:0003676	NAS	RPS27	1
B intermediate	FALSE	1	158	2	1	0.5	0.00632911	GO:0003823	GO:MF	antigen binding	17371	511	GO:0005488	ISS	HLA-DRB5	1
B intermediate	FALSE	1	4812	3	1	0.333333	0.000207814	GO:0003824	GO:MF	catalytic activity	17371	512	GO:0003674	IDA	MT-ATP8	1
B intermediate	FALSE	1	1334	6	2	0.333333	0.00149925	GO:0005102	GO:MF	signaling receptor binding	17371	1606	GO:0005515	IBA,IBA	MTRNR2L12,MTRNR2L8	1
B intermediate	FALSE	1	1047	3	1	0.333333	0.00095511	GO:0005215	GO:MF	transporter activity	17371	1710	GO:0003674	IDA	MT-ATP8	1
B intermediate	FALSE	1	17371	1	1	1	5.75672e-05	GO:0003674	GO:MF	molecular_function	17371	398	character(0)	IBA	MTRNR2L12	1
B memory	TRUE	8.23455e-18	91	19	11	0.578947	0.120879	GO:0006614	GO:BP	SRP-dependent cotranslational protein targeting to membrane	16592	2599	c("GO:0006613", "GO:0045047")	TAS,TAS,TAS,TAS,TAS,TAS,TAS,TAS,TAS,TAS,TAS	RPS4Y1,RPS27,RPL18A,RPS18,RPL39,RPS29,RPL13,RPL37A,RPS9,RPL29,RPL10	1.77331e-15
B memory	TRUE	2.18548e-17	99	19	11	0.578947	0.111111	GO:0006613	GO:BP	cotranslational protein targeting to membrane	16592	2598	GO:0006612	TAS,TAS,TAS,TAS,TAS,TAS,TAS,TAS,TAS,TAS,TAS	RPS4Y1,RPS27,RPL18A,RPS18,RPL39,RPS29,RPL13,RPL37A,RPS9,RPL29,RPL10	4.44003e-15
B memory	TRUE	4.80493e-17	106	19	11	0.578947	0.103774	GO:0045047	GO:BP	protein targeting to ER	16592	13134	c("GO:0006605", "GO:0072599")	TAS,TAS,TAS,TAS,TAS,TAS,TAS,TAS,TAS,TAS,TAS	RPS4Y1,RPS27,RPL18A,RPS18,RPL39,RPS29,RPL13,RPL37A,RPS9,RPL29,RPL10	9.49304e-15
B memory	TRUE	7.35592e-17	110	19	11	0.578947	0.1	GO:0072599	GO:BP	establishment of protein localization to endoplasmic reticulum	16592	20412	c("GO:0070972", "GO:0072594")	TAS,TAS,TAS,TAS,TAS,TAS,TAS,TAS,TAS,TAS,TAS	RPS4Y1,RPS27,RPL18A,RPS18,RPL39,RPS29,RPL13,RPL37A,RPS9,RPL29,RPL10	1.41437e-14
B memory	TRUE	1.35262e-16	116	19	11	0.578947	0.0948276	GO:0000184	GO:BP	nuclear-transcribed mRNA catabolic process, nonsense-mediated decay	16592	75	GO:0000956	TAS,TAS,TAS,TAS,TAS,TAS,TAS,TAS,TAS,TAS,TAS	RPS4Y1,RPS27,RPL18A,RPS18,RPL39,RPS29,RPL13,RPL37A,RPS9,RPL29,RPL10	2.53294e-14
B memory	TRUE	9.02499e-16	137	19	11	0.578947	0.080292	GO:0070972	GO:BP	protein localization to endoplasmic reticulum	16592	19228	GO:0033365	TAS,TAS,TAS,TAS,TAS,TAS,TAS,TAS,TAS,TAS,TAS	RPS4Y1,RPS27,RPL18A,RPS18,RPL39,RPS29,RPL13,RPL37A,RPS9,RPL29,RPL10	1.53034e-13
B memory	TRUE	1.9716e-14	180	19	11	0.578947	0.0611111	GO:0019083	GO:BP	viral transcription	16592	6462	c("GO:0016032", "GO:0019080")	TAS,TAS,TAS,TAS,TAS,TAS,TAS,TAS,TAS,TAS,TAS	RPS4Y1,RPS27,RPL18A,RPS18,RPL39,RPS29,RPL13,RPL37A,RPS9,RPL29,RPL10	2.92816e-12
B memory	TRUE	2.52373e-14	184	19	11	0.578947	0.0597826	GO:0006413	GO:BP	translational initiation	16592	2416	c("GO:0006412", "GO:0044237")	TAS,TAS,TAS,TAS,TAS,TAS,TAS,TAS,TAS,TAS,TAS	RPS4Y1,RPS27,RPL18A,RPS18,RPL39,RPS29,RPL13,RPL37A,RPS9,RPL29,RPL10	3.67219e-12
B memory	TRUE	8.9475e-14	206	19	11	0.578947	0.0533981	GO:0006612	GO:BP	protein targeting to membrane	16592	2597	c("GO:0006605", "GO:0090150")	TAS,TAS,TAS,TAS,TAS,TAS,TAS,TAS,TAS,TAS,TAS	RPS4Y1,RPS27,RPL18A,RPS18,RPL39,RPS29,RPL13,RPL37A,RPS9,RPL29,RPL10	1.23516e-11
B memory	TRUE	1.10939e-13	210	19	11	0.578947	0.052381	GO:0000956	GO:BP	nuclear-transcribed mRNA catabolic process	16592	332	GO:0006402	TAS,TAS,TAS,TAS,TAS,TAS,TAS,TAS,TAS,TAS,TAS	RPS4Y1,RPS27,RPL18A,RPS18,RPL39,RPS29,RPL13,RPL37A,RPS9,RPL29,RPL10	1.51207e-11
B memory	TRUE	1.22957e-13	135	19	10	0.526316	0.0740741	GO:0002181	GO:BP	cytoplasmic translation	16592	859	GO:0006412	IC,IDA IC,IC,IDA IC,IDA IC,IC,IC,IC,IBA IC,IC	RPS27,RPL18A,RPS18,RPL39,RPS29,RPL13,RPL37A,RPS9,RPL29,RPL10	1.64465e-11
B memory	TRUE	4.07937e-13	236	19	11	0.578947	0.0466102	GO:0019080	GO:BP	viral gene expression	16592	6459	GO:0016032	TAS,TAS,TAS,TAS,TAS,TAS,TAS,TAS,TAS,TAS,TAS	RPS4Y1,RPS27,RPL18A,RPS18,RPL39,RPS29,RPL13,RPL37A,RPS9,RPL29,RPL10	5.13738e-11
B memory	TRUE	3.97636e-11	357	19	11	0.578947	0.0308123	GO:0090150	GO:BP	establishment of protein localization to membrane	16592	21226	c("GO:0045184", "GO:0072657")	TAS,TAS,TAS,TAS,TAS,TAS,TAS,TAS,TAS,TAS,TAS	RPS4Y1,RPS27,RPL18A,RPS18,RPL39,RPS29,RPL13,RPL37A,RPS9,RPL29,RPL10	4.09717e-09
B memory	TRUE	5.07325e-11	365	19	11	0.578947	0.030137	GO:0006605	GO:BP	protein targeting	16592	2590	GO:0006886	TAS,TAS,TAS,TAS,TAS,TAS,TAS,TAS,TAS,TAS,TAS	RPS4Y1,RPS27,RPL18A,RPS18,RPL39,RPS29,RPL13,RPL37A,RPS9,RPL29,RPL10	5.2025e-09
B memory	TRUE	5.38721e-11	367	19	11	0.578947	0.0299728	GO:0006402	GO:BP	mRNA catabolic process	16592	2406	c("GO:0006401", "GO:0010629", "GO:0016071")	TAS,TAS,TAS,TAS,TAS,TAS,TAS,TAS,TAS,TAS,TAS	RPS4Y1,RPS27,RPL18A,RPS18,RPL39,RPS29,RPL13,RPL37A,RPS9,RPL29,RPL10	5.47234e-09
B memory	TRUE	1.67591e-10	407	19	11	0.578947	0.027027	GO:0006401	GO:BP	RNA catabolic process	16592	2405	c("GO:0016070", "GO:0034655", "GO:0044265")	TAS,TAS,TAS,TAS,TAS,TAS,TAS,TAS,TAS,TAS,TAS	RPS4Y1,RPS27,RPL18A,RPS18,RPL39,RPS29,RPL13,RPL37A,RPS9,RPL29,RPL10	1.61842e-08
B memory	TRUE	7.02326e-10	464	19	11	0.578947	0.0237069	GO:0072594	GO:BP	establishment of protein localization to organelle	16592	20407	c("GO:0033365", "GO:0045184")	TAS,TAS,TAS,TAS,TAS,TAS,TAS,TAS,TAS,TAS,TAS	RPS4Y1,RPS27,RPL18A,RPS18,RPL39,RPS29,RPL13,RPL37A,RPS9,RPL29,RPL10	6.07413e-08
B memory	TRUE	2.48048e-09	521	19	11	0.578947	0.0211132	GO:0034655	GO:BP	nucleobase-containing compound catabolic process	16592	10037	c("GO:0006139", "GO:0019439", "GO:0044270", "GO:0046700", "GO:1901361")	TAS,TAS,TAS,TAS,TAS,TAS,TAS,TAS,TAS,TAS,TAS	RPS4Y1,RPS27,RPL18A,RPS18,RPL39,RPS29,RPL13,RPL37A,RPS9,RPL29,RPL10	1.94244e-07
B memory	TRUE	5.22475e-09	558	19	11	0.578947	0.0197133	GO:0046700	GO:BP	heterocycle catabolic process	16592	14349	c("GO:0044248", "GO:0046483")	TAS,TAS,TAS,TAS,TAS,TAS,TAS,TAS,TAS,TAS,TAS	RPS4Y1,RPS27,RPL18A,RPS18,RPL39,RPS29,RPL13,RPL37A,RPS9,RPL29,RPL10	3.7505e-07
B memory	TRUE	5.98101e-09	565	19	11	0.578947	0.019469	GO:0044270	GO:BP	cellular nitrogen compound catabolic process	16592	12746	c("GO:0034641", "GO:0044248")	TAS,TAS,TAS,TAS,TAS,TAS,TAS,TAS,TAS,TAS,TAS	RPS4Y1,RPS27,RPL18A,RPS18,RPL39,RPS29,RPL13,RPL37A,RPS9,RPL29,RPL10	4.19547e-07
B memory	TRUE	6.09677e-09	566	19	11	0.578947	0.0194346	GO:0016032	GO:BP	viral process	16592	5659	GO:0008150	TAS,TAS,TAS,TAS,TAS,TAS,TAS,TAS,TAS,TAS,TAS	RPS4Y1,RPS27,RPL18A,RPS18,RPL39,RPS29,RPL13,RPL37A,RPS9,RPL29,RPL10	4.26279e-07
B memory	TRUE	6.96557e-09	573	19	11	0.578947	0.0191972	GO:0019439	GO:BP	aromatic compound catabolic process	16592	6697	c("GO:0006725", "GO:0044248")	TAS,TAS,TAS,TAS,TAS,TAS,TAS,TAS,TAS,TAS,TAS	RPS4Y1,RPS27,RPL18A,RPS18,RPL39,RPS29,RPL13,RPL37A,RPS9,RPL29,RPL10	4.80127e-07
B memory	TRUE	1.06669e-08	596	19	11	0.578947	0.0184564	GO:1901361	GO:BP	organic cyclic compound catabolic process	16592	24637	c("GO:1901360", "GO:1901575")	TAS,TAS,TAS,TAS,TAS,TAS,TAS,TAS,TAS,TAS,TAS	RPS4Y1,RPS27,RPL18A,RPS18,RPL39,RPS29,RPL13,RPL37A,RPS9,RPL29,RPL10	7.08985e-07
B memory	TRUE	1.39574e-08	611	19	11	0.578947	0.0180033	GO:0072657	GO:BP	protein localization to membrane	16592	20427	c("GO:0034613", "GO:0051668")	TAS,TAS,TAS,TAS,TAS,TAS,TAS,TAS,TAS,TAS,TAS	RPS4Y1,RPS27,RPL18A,RPS18,RPL39,RPS29,RPL13,RPL37A,RPS9,RPL29,RPL10	9.19179e-07
B memory	TRUE	4.86776e-08	686	19	11	0.578947	0.016035	GO:0051668	GO:BP	localization within membrane	16592	16072	GO:0051641	TAS,TAS,TAS,TAS,TAS,TAS,TAS,TAS,TAS,TAS,TAS	RPS4Y1,RPS27,RPL18A,RPS18,RPL39,RPS29,RPL13,RPL37A,RPS9,RPL29,RPL10	2.95288e-06
B memory	TRUE	5.34614e-08	692	19	11	0.578947	0.015896	GO:0006412	GO:BP	translation	16592	2415	c("GO:0010467", "GO:0034645", "GO:0043043", "GO:0044267")	IMP IBA TAS,TAS NAS IC,IDA TAS NAS IC,TAS IC,IDA TAS NAS IC,IDA TAS IC,TAS NAS IC,TAS NAS IC,IMP IBA TAS IC,IBA TAS NAS IC,IMP TAS NAS IC	RPS4Y1,RPS27,RPL18A,RPS18,RPL39,RPS29,RPL13,RPL37A,RPS9,RPL29,RPL10	3.2159e-06
B memory	TRUE	8.19038e-08	720	19	11	0.578947	0.0152778	GO:0043043	GO:BP	peptide biosynthetic process	16592	12141	c("GO:0006518", "GO:0043604", "GO:1901566")	IMP IBA TAS,TAS NAS IC,IDA TAS NAS IC,TAS IC,IDA TAS NAS IC,IDA TAS IC,TAS NAS IC,TAS NAS IC,IMP IBA TAS IC,IBA TAS NAS IC,IMP TAS NAS IC	RPS4Y1,RPS27,RPL18A,RPS18,RPL39,RPS29,RPL13,RPL37A,RPS9,RPL29,RPL10	4.77415e-06
B memory	TRUE	1.20747e-07	229	19	8	0.421053	0.0349345	GO:0006364	GO:BP	rRNA processing	16592	2374	c("GO:0016072", "GO:0034470", "GO:0042254")	IMP,TAS,TAS,TAS,TAS,TAS,TAS,TAS	RPS27,RPL18A,RPL39,RPL13,RPL37A,RPS9,RPL29,RPL10	6.86091e-06
B memory	TRUE	1.64259e-07	238	19	8	0.421053	0.0336134	GO:0016072	GO:BP	rRNA metabolic process	16592	5689	GO:0034660	IMP,TAS,TAS,TAS,TAS,TAS,TAS,TAS	RPS27,RPL18A,RPL39,RPL13,RPL37A,RPS9,RPL29,RPL10	9.11682e-06
B memory	TRUE	1.93318e-07	780	19	11	0.578947	0.0141026	GO:0016071	GO:BP	mRNA metabolic process	16592	5688	GO:0016070	TAS,TAS,TAS,TAS,TAS,TAS,TAS,TAS,TAS,TAS,TAS	RPS4Y1,RPS27,RPL18A,RPS18,RPL39,RPS29,RPL13,RPL37A,RPS9,RPL29,RPL10	1.06202e-05
B memory	TRUE	4.38033e-07	842	19	11	0.578947	0.0130641	GO:0033365	GO:BP	protein localization to organelle	16592	9428	GO:0034613	TAS,TAS,TAS,TAS,TAS,TAS,TAS,TAS,TAS,TAS,TAS	RPS4Y1,RPS27,RPL18A,RPS18,RPL39,RPS29,RPL13,RPL37A,RPS9,RPL29,RPL10	2.27302e-05
B memory	TRUE	4.38033e-07	842	19	11	0.578947	0.0130641	GO:0006886	GO:BP	intracellular protein transport	16592	2842	c("GO:0015031", "GO:0034613", "GO:0046907")	TAS,TAS,TAS,TAS,TAS,TAS,TAS,TAS,TAS,TAS,TAS	RPS4Y1,RPS27,RPL18A,RPS18,RPL39,RPS29,RPL13,RPL37A,RPS9,RPL29,RPL10	2.27302e-05
B memory	TRUE	4.72525e-07	848	19	11	0.578947	0.0129717	GO:0043604	GO:BP	amide biosynthetic process	16592	12473	c("GO:0043603", "GO:0044271")	IMP IBA TAS,TAS NAS IC,IDA TAS NAS IC,TAS IC,IDA TAS NAS IC,IDA TAS IC,TAS NAS IC,TAS NAS IC,IMP IBA TAS IC,IBA TAS NAS IC,IMP TAS NAS IC	RPS4Y1,RPS27,RPL18A,RPS18,RPL39,RPS29,RPL13,RPL37A,RPS9,RPL29,RPL10	2.44025e-05
B memory	TRUE	5.91207e-07	866	19	11	0.578947	0.0127021	GO:0006518	GO:BP	peptide metabolic process	16592	2505	c("GO:0043603", "GO:1901564")	IMP IBA TAS,TAS NAS IC,IDA TAS NAS IC,TAS IC,IDA TAS NAS IC,IDA TAS IC,TAS NAS IC,TAS NAS IC,IMP IBA TAS IC,IBA TAS NAS IC,IMP TAS NAS IC	RPS4Y1,RPS27,RPL18A,RPS18,RPL39,RPS29,RPL13,RPL37A,RPS9,RPL29,RPL10	3.03858e-05
B memory	TRUE	7.48407e-07	288	19	8	0.421053	0.0277778	GO:0042254	GO:BP	ribosome biogenesis	16592	11668	GO:0022613	IMP IBA,TAS,TAS,TAS,TAS,TAS,TAS,IBA TAS	RPS27,RPL18A,RPL39,RPL13,RPL37A,RPS9,RPL29,RPL10	3.78952e-05
B memory	TRUE	5.19206e-06	1642	20	13	0.65	0.00791717	GO:1901566	GO:BP	organonitrogen compound biosynthetic process	16592	24826	c("GO:1901564", "GO:1901576")	IMP IBA TAS,IDA TAS,TAS NAS IC,IDA TAS NAS IC,TAS IC,IDA TAS NAS IC,IDA TAS IC,TAS NAS IC,TAS NAS IC,IMP IBA TAS IC,IBA TAS NAS IC,IMP TAS NAS IC,IDA	RPS4Y1,MT-ATP8,RPS27,RPL18A,RPS18,RPL39,RPS29,RPL13,RPL37A,RPS9,RPL29,RPL10,TMSB4X	0.00023294
B memory	TRUE	5.2618e-06	1294	20	12	0.6	0.00927357	GO:0010629	GO:BP	negative regulation of gene expression	16592	4787	c("GO:0010467", "GO:0010468", "GO:0010605")	TAS,TAS,TAS,TAS,TAS,TAS,TAS,TAS,TAS,TAS,TAS,IDA	RPS4Y1,RPS27,RPL18A,RPS18,RPL39,RPS29,RPL13,RPL37A,RPS9,RPL29,RPL10,TMSB4X	0.000235578
B memory	TRUE	7.32117e-06	1098	19	11	0.578947	0.0100182	GO:0044265	GO:BP	cellular macromolecule catabolic process	16592	12743	c("GO:0009057", "GO:0044248", "GO:0044260")	TAS,TAS,TAS,TAS,TAS,TAS,TAS,TAS,TAS,TAS,TAS	RPS4Y1,RPS27,RPL18A,RPS18,RPL39,RPS29,RPL13,RPL37A,RPS9,RPL29,RPL10	0.000324406
B memory	TRUE	8.16945e-06	390	19	8	0.421053	0.0205128	GO:0034470	GO:BP	ncRNA processing	16592	9964	c("GO:0006396", "GO:0034660")	IMP,TAS,TAS,TAS,TAS,TAS,TAS,TAS	RPS27,RPL18A,RPL39,RPL13,RPL37A,RPS9,RPL29,RPL10	0.000361251
B memory	TRUE	9.02192e-06	1120	19	11	0.578947	0.00982143	GO:0043603	GO:BP	cellular amide metabolic process	16592	12472	GO:0034641	IMP IBA TAS,TAS NAS IC,IDA TAS NAS IC,TAS IC,IDA TAS NAS IC,IDA TAS IC,TAS NAS IC,TAS NAS IC,IMP IBA TAS IC,IBA TAS NAS IC,IMP TAS NAS IC	RPS4Y1,RPS27,RPL18A,RPS18,RPL39,RPS29,RPL13,RPL37A,RPS9,RPL29,RPL10	0.000395696
B memory	TRUE	1.1632e-05	408	19	8	0.421053	0.0196078	GO:0022613	GO:BP	ribonucleoprotein complex biogenesis	16592	7628	GO:0044085	IMP IBA,TAS,TAS,TAS,TAS,TAS,TAS,IBA TAS	RPS27,RPL18A,RPL39,RPL13,RPL37A,RPS9,RPL29,RPL10	0.00049999
B memory	TRUE	1.91185e-05	1559	19	12	0.631579	0.00769724	GO:0046907	GO:BP	intracellular transport	16592	14486	c("GO:0006810", "GO:0051641", "GO:0051649")	TAS,IDA TAS,TAS,TAS,TAS,TAS,TAS,TAS,TAS,TAS,TAS,TAS	RPS4Y1,MT-ATP8,RPS27,RPL18A,RPS18,RPL39,RPS29,RPL13,RPL37A,RPS9,RPL29,RPL10	0.000790245
B memory	TRUE	2.3707e-05	1228	19	11	0.578947	0.00895765	GO:0015031	GO:BP	protein transport	16592	5363	c("GO:0045184", "GO:0071702", "GO:0071705")	TAS,TAS,TAS,TAS,TAS,TAS,TAS,TAS,TAS,TAS,TAS	RPS4Y1,RPS27,RPL18A,RPS18,RPL39,RPS29,RPL13,RPL37A,RPS9,RPL29,RPL10	0.000959644
B memory	TRUE	4.09641e-05	1294	19	11	0.578947	0.00850077	GO:0009057	GO:BP	macromolecule catabolic process	16592	3673	c("GO:0043170", "GO:1901575")	TAS,TAS,TAS,TAS,TAS,TAS,TAS,TAS,TAS,TAS,TAS	RPS4Y1,RPS27,RPL18A,RPS18,RPL39,RPS29,RPL13,RPL37A,RPS9,RPL29,RPL10	0.00158377
B memory	TRUE	4.26609e-05	482	19	8	0.421053	0.0165975	GO:0034660	GO:BP	ncRNA metabolic process	16592	10040	GO:0016070	IMP,TAS,TAS,TAS,TAS,TAS,TAS,TAS	RPS27,RPL18A,RPL39,RPL13,RPL37A,RPS9,RPL29,RPL10	0.00164642
B memory	TRUE	4.56305e-05	1565	20	12	0.6	0.00766773	GO:0034613	GO:BP	cellular protein localization	16592	10009	c("GO:0008104", "GO:0070727")	TAS,TAS,TAS,TAS,TAS,TAS,TAS,TAS,TAS,TAS,TAS,IDA IBA	RPS4Y1,RPS27,RPL18A,RPS18,RPL39,RPS29,RPL13,RPL37A,RPS9,RPL29,RPL10,TMSB4X	0.00174849
B memory	TRUE	4.97362e-05	1577	20	12	0.6	0.00760938	GO:0070727	GO:BP	cellular macromolecule localization	16592	19079	c("GO:0033036", "GO:0051641")	TAS,TAS,TAS,TAS,TAS,TAS,TAS,TAS,TAS,TAS,TAS,IDA IBA	RPS4Y1,RPS27,RPL18A,RPS18,RPL39,RPS29,RPL13,RPL37A,RPS9,RPL29,RPL10,TMSB4X	0.00188901
B memory	TRUE	5.49508e-05	1331	19	11	0.578947	0.00826446	GO:0045184	GO:BP	establishment of protein localization	16592	13203	c("GO:0008104", "GO:0051234")	TAS,TAS,TAS,TAS,TAS,TAS,TAS,TAS,TAS,TAS,TAS	RPS4Y1,RPS27,RPL18A,RPS18,RPL39,RPS29,RPL13,RPL37A,RPS9,RPL29,RPL10	0.00206521
B memory	TRUE	6.87559e-05	2486	20	14	0.7	0.00563154	GO:0051649	GO:BP	establishment of localization in cell	16592	16054	c("GO:0051234", "GO:0051641")	TAS,IDA,IDA TAS,TAS,TAS,TAS,TAS,TAS,TAS,TAS,TAS,TAS,TAS,TAS	RPS4Y1,PLCG2,MT-ATP8,RPS27,RPL18A,RPS18,RPL39,RPS29,RPL13,RPL37A,RPS9,RPL29,RPL10,TMSB4X	0.00256613
B memory	TRUE	0.000432011	1625	19	11	0.578947	0.00676923	GO:0071705	GO:BP	nitrogen compound transport	16592	19740	GO:0006810	TAS,TAS,TAS,TAS,TAS,TAS,TAS,TAS,TAS,TAS,TAS	RPS4Y1,RPS27,RPL18A,RPS18,RPL39,RPS29,RPL13,RPL37A,RPS9,RPL29,RPL10	0.014357
B memory	TRUE	0.00109842	2082	20	12	0.6	0.00576369	GO:0008104	GO:BP	protein localization	16592	3542	GO:0033036	TAS,TAS,TAS,TAS,TAS,TAS,TAS,TAS,TAS,TAS,TAS,IDA IMP IBA	RPS4Y1,RPS27,RPL18A,RPS18,RPL39,RPS29,RPL13,RPL37A,RPS9,RPL29,RPL10,TMSB4X	0.0336002
B memory	TRUE	0.00146183	3150	20	14	0.7	0.00444444	GO:0051641	GO:BP	cellular localization	16592	16046	c("GO:0009987", "GO:0051179")	TAS,IDA,IDA TAS,TAS,TAS,TAS,TAS,TAS,TAS,TAS,TAS,TAS,TAS,IDA IBA TAS	RPS4Y1,PLCG2,MT-ATP8,RPS27,RPL18A,RPS18,RPL39,RPS29,RPL13,RPL37A,RPS9,RPL29,RPL10,TMSB4X	0.0434812
B memory	TRUE	0.00261605	1940	19	11	0.578947	0.0056701	GO:1901575	GO:BP	organic substance catabolic process	16592	24834	c("GO:0009056", "GO:0071704")	TAS,TAS,TAS,TAS,TAS,TAS,TAS,TAS,TAS,TAS,TAS	RPS4Y1,RPS27,RPL18A,RPS18,RPL39,RPS29,RPL13,RPL37A,RPS9,RPL29,RPL10	0.0740298
B memory	TRUE	0.00281993	185	9	4	0.444444	0.0216216	GO:0050852	GO:BP	T cell receptor signaling pathway	16592	15417	GO:0050851	TAS,ISS TAS,TAS,IDA TAS	HLA-DRB5,PLCG2,HLA-DRA,HLA-DPB1	0.079175
B memory	TRUE	0.00326175	1983	19	11	0.578947	0.00554715	GO:0071702	GO:BP	organic substance transport	16592	19737	GO:0006810	TAS,TAS,TAS,TAS,TAS,TAS,TAS,TAS,TAS,TAS,TAS	RPS4Y1,RPS27,RPL18A,RPS18,RPL39,RPS29,RPL13,RPL37A,RPS9,RPL29,RPL10	0.0898736
B memory	TRUE	0.00514805	903	19	8	0.421053	0.00885936	GO:0006396	GO:BP	RNA processing	16592	2400	c("GO:0010467", "GO:0016070")	IMP,TAS,TAS,TAS,TAS,TAS,TAS,TAS	RPS27,RPL18A,RPL39,RPL13,RPL37A,RPS9,RPL29,RPL10	0.133888
B memory	TRUE	0.00549632	2089	19	11	0.578947	0.00526568	GO:0044248	GO:BP	cellular catabolic process	16592	12732	c("GO:0009056", "GO:0044237")	TAS,TAS,TAS,TAS,TAS,TAS,TAS,TAS,TAS,TAS,TAS	RPS4Y1,RPS27,RPL18A,RPS18,RPL39,RPS29,RPL13,RPL37A,RPS9,RPL29,RPL10	0.142264
B memory	TRUE	0.00733253	2479	20	12	0.6	0.00484066	GO:0033036	GO:BP	macromolecule localization	16592	9231	GO:0051179	TAS,TAS,TAS,TAS,TAS,TAS,TAS,TAS,TAS,TAS,TAS,IDA IMP IBA	RPS4Y1,RPS27,RPL18A,RPS18,RPL39,RPS29,RPL13,RPL37A,RPS9,RPL29,RPL10,TMSB4X	0.18404
B memory	TRUE	0.016073	84	9	3	0.333333	0.0357143	GO:0060333	GO:BP	interferon-gamma-mediated signaling pathway	16592	17158	c("GO:0019221", "GO:0071346")	TAS,TAS,TAS	HLA-DRB5,HLA-DRA,HLA-DPB1	0.367055
B memory	TRUE	0.0182709	2700	20	12	0.6	0.00444444	GO:0010605	GO:BP	negative regulation of macromolecule metabolic process	16592	4764	c("GO:0009892", "GO:0043170", "GO:0060255")	TAS,TAS,TAS,TAS,TAS,TAS,TAS,TAS,TAS,TAS,IMP TAS,IDA	RPS4Y1,RPS27,RPL18A,RPS18,RPL39,RPS29,RPL13,RPL37A,RPS9,RPL29,RPL10,TMSB4X	0.413302
B memory	TRUE	0.0195214	2374	19	11	0.578947	0.00463353	GO:0009056	GO:BP	catabolic process	16592	3672	GO:0008152	TAS,TAS,TAS,TAS,TAS,TAS,TAS,TAS,TAS,TAS,TAS	RPS4Y1,RPS27,RPL18A,RPS18,RPL39,RPS29,RPL13,RPL37A,RPS9,RPL29,RPL10	0.435774
B memory	TRUE	0.0199703	303	9	4	0.444444	0.0132013	GO:0050851	GO:BP	antigen receptor-mediated signaling pathway	16592	15416	GO:0002429	TAS,IDA IMP ISS TAS,TAS,IDA TAS	HLA-DRB5,PLCG2,HLA-DRA,HLA-DPB1	0.445197
B memory	TRUE	0.0232788	95	9	3	0.333333	0.0315789	GO:0019886	GO:BP	antigen processing and presentation of exogenous peptide antigen via MHC class II	16592	7021	c("GO:0002478", "GO:0002495")	TAS,IDA TAS,IDA IMP TAS	HLA-DRB5,HLA-DRA,HLA-DPB1	0.505863
B memory	TRUE	0.0263504	99	9	3	0.333333	0.030303	GO:0002495	GO:BP	antigen processing and presentation of peptide antigen via MHC class II	16592	1150	c("GO:0002504", "GO:0048002")	TAS,IDA TAS,IDA IMP TAS	HLA-DRB5,HLA-DRA,HLA-DPB1	0.566889
B memory	TRUE	0.0279817	101	9	3	0.333333	0.029703	GO:0002504	GO:BP	antigen processing and presentation of peptide or polysaccharide antigen via MHC class II	16592	1159	GO:0019882	TAS,IDA TAS,IDA IMP TAS	HLA-DRB5,HLA-DRA,HLA-DPB1	0.595441
B memory	TRUE	0.0400038	2908	20	12	0.6	0.00412655	GO:0009892	GO:BP	negative regulation of metabolic process	16592	4225	c("GO:0008152", "GO:0019222", "GO:0048519")	TAS,TAS,TAS,TAS,TAS,TAS,TAS,TAS,TAS,TAS,IMP TAS,IDA	RPS4Y1,RPS27,RPL18A,RPS18,RPL39,RPS29,RPL13,RPL37A,RPS9,RPL29,RPL10,TMSB4X	0.817345
B memory	TRUE	0.0712331	138	9	3	0.333333	0.0217391	GO:0071346	GO:BP	cellular response to interferon-gamma	16592	19431	c("GO:0034341", "GO:0071345")	TAS,TAS,TAS	HLA-DRB5,HLA-DRA,HLA-DPB1	1
B memory	TRUE	0.092205	4396	20	14	0.7	0.00318471	GO:0006810	GO:BP	transport	16592	2779	GO:0051234	TAS,IDA TAS,IDA TAS,TAS,TAS,TAS,TAS,TAS,TAS,TAS,TAS,TAS,TAS,IDA TAS	RPS4Y1,PLCG2,MT-ATP8,RPS27,RPL18A,RPS18,RPL39,RPS29,RPL13,RPL37A,RPS9,RPL29,RPL10,TMSB4X	1
B memory	TRUE	0.101047	458	9	4	0.444444	0.00873362	GO:0002429	GO:BP	immune response-activating cell surface receptor signaling pathway	16592	1084	c("GO:0002757", "GO:0002768")	TAS,IDA IMP ISS TAS,TAS,IDA TAS	HLA-DRB5,PLCG2,HLA-DRA,HLA-DPB1	1
B memory	TRUE	0.101047	458	9	4	0.444444	0.00873362	GO:0002757	GO:BP	immune response-activating signal transduction	16592	1401	c("GO:0002253", "GO:0002764")	TAS,IDA IMP ISS TAS,TAS,IDA TAS	HLA-DRB5,PLCG2,HLA-DRA,HLA-DPB1	1
B memory	TRUE	0.104629	157	9	3	0.333333	0.0191083	GO:0034341	GO:BP	response to interferon-gamma	16592	9881	c("GO:0034097", "GO:0045087")	TAS,TAS,TAS	HLA-DRB5,HLA-DRA,HLA-DPB1	1
B memory	TRUE	0.121532	4498	20	14	0.7	0.00311249	GO:0044271	GO:BP	cellular nitrogen compound biosynthetic process	16592	12747	c("GO:0034641", "GO:0044249")	IMP IBA TAS,ISS,IDA TAS,TAS NAS IC,IDA TAS NAS IC,TAS IC,IDA TAS NAS IC,IDA TAS IC,TAS NAS IC,TAS NAS IC,IMP IBA TAS IC,IBA TAS NAS IC,IMP TAS NAS IC,IDA IMP	RPS4Y1,PLCG2,MT-ATP8,RPS27,RPL18A,RPS18,RPL39,RPS29,RPL13,RPL37A,RPS9,RPL29,RPL10,TMSB4X	1
B memory	TRUE	0.131463	490	9	4	0.444444	0.00816327	GO:0002768	GO:BP	immune response-regulating cell surface receptor signaling pathway	16592	1412	c("GO:0002764", "GO:0007166")	TAS,IDA IMP ISS TAS,TAS,IDA TAS	HLA-DRB5,PLCG2,HLA-DRA,HLA-DPB1	1
B memory	TRUE	0.133564	492	9	4	0.444444	0.00813008	GO:0002764	GO:BP	immune response-regulating signaling pathway	16592	1408	c("GO:0007165", "GO:0050776")	TAS,IDA IMP ISS TAS,TAS,IDA TAS	HLA-DRB5,PLCG2,HLA-DRA,HLA-DPB1	1
B memory	TRUE	0.135867	4540	20	14	0.7	0.0030837	GO:0051234	GO:BP	establishment of localization	16592	15738	GO:0051179	TAS,IDA TAS,IDA TAS,TAS,TAS,TAS,TAS,TAS,TAS,TAS,TAS,TAS,TAS,IDA TAS	RPS4Y1,PLCG2,MT-ATP8,RPS27,RPL18A,RPS18,RPL39,RPS29,RPL13,RPL37A,RPS9,RPL29,RPL10,TMSB4X	1
B memory	TRUE	0.139628	173	9	3	0.333333	0.017341	GO:0002478	GO:BP	antigen processing and presentation of exogenous peptide antigen	16592	1133	c("GO:0019884", "GO:0048002")	TAS,IDA TAS,IDA IMP TAS	HLA-DRB5,HLA-DRA,HLA-DPB1	1
B memory	TRUE	0.154503	179	9	3	0.333333	0.0167598	GO:0019884	GO:BP	antigen processing and presentation of exogenous antigen	16592	7019	GO:0019882	TAS,IDA TAS,IDA IMP TAS	HLA-DRB5,HLA-DRA,HLA-DPB1	1
B memory	TRUE	0.169011	743	12	5	0.416667	0.00672948	GO:0045087	GO:BP	innate immune response	16592	13159	GO:0098542	TAS,TAS,TAS,TAS,IDA	HLA-DRB5,PLCG2,HLA-DRA,HLA-DPB1,RPL39	1
B memory	TRUE	0.180411	4649	20	14	0.7	0.0030114	GO:0010468	GO:BP	regulation of gene expression	16592	4662	c("GO:0010467", "GO:0060255")	TAS,ISS,TAS,IMP,TAS,TAS,TAS,TAS,TAS,TAS,IBA TAS,TAS,IMP TAS,IDA IMP	RPS4Y1,PLCG2,RPS27,HLA-DPB1,RPL18A,RPS18,RPL39,RPS29,RPL13,RPL37A,RPS9,RPL29,RPL10,TMSB4X	1
B memory	TRUE	0.1844	190	9	3	0.333333	0.0157895	GO:0048002	GO:BP	antigen processing and presentation of peptide antigen	16592	14527	GO:0019882	TAS,IDA TAS,IDA IMP TAS	HLA-DRB5,HLA-DRA,HLA-DPB1	1
B memory	TRUE	0.191754	540	9	4	0.444444	0.00740741	GO:0002253	GO:BP	activation of immune response	16592	917	c("GO:0002376", "GO:0050778")	TAS,IDA IMP ISS TAS,TAS,IDA TAS	HLA-DRB5,PLCG2,HLA-DRA,HLA-DPB1	1
B memory	TRUE	0.290456	2943	20	11	0.55	0.00373768	GO:0044085	GO:BP	cellular component biogenesis	16592	12668	GO:0071840	IMP IBA,IDA,TAS,TAS,TAS,TAS,TAS,TAS,TAS,IBA TAS,IDA IBA	RPS27,HLA-DRA,MT-ND3,RPL18A,RPL39,RPL13,RPL37A,RPS9,RPL29,RPL10,TMSB4X	1
B memory	TRUE	0.292255	222	9	3	0.333333	0.0135135	GO:0019882	GO:BP	antigen processing and presentation	16592	7017	GO:0002376	TAS,IDA TAS,IDA IMP TAS	HLA-DRB5,HLA-DRA,HLA-DPB1	1
B memory	TRUE	0.370872	4941	20	14	0.7	0.00283343	GO:0048519	GO:BP	negative regulation of biological process	16592	14886	c("GO:0008150", "GO:0050789")	IBA,TAS,IDA TAS,TAS,TAS,TAS,TAS,TAS,TAS,TAS,TAS,TAS,IMP TAS,IDA IMP IBA	MTRNR2L12,RPS4Y1,PLCG2,RPS27,RPL18A,RPS18,RPL39,RPS29,RPL13,RPL37A,RPS9,RPL29,RPL10,TMSB4X	1
B memory	TRUE	0.377151	4257	20	13	0.65	0.00305379	GO:0016070	GO:BP	RNA metabolic process	16592	5687	GO:0090304	TAS,ISS,IMP TAS,TAS,TAS,TAS,TAS,TAS,TAS,TAS,TAS,IMP TAS,IMP	RPS4Y1,PLCG2,RPS27,RPL18A,RPS18,RPL39,RPS29,RPL13,RPL37A,RPS9,RPL29,RPL10,TMSB4X	1
B memory	TRUE	0.405087	267	20	4	0.2	0.0149813	GO:0046034	GO:BP	ATP metabolic process	16592	13778	GO:0008152	IDA TAS,IMP TAS NAS,ISS IBA TAS NAS,IDA	MT-ATP8,MT-ND3,MT-CO2,TMSB4X	1
B memory	TRUE	0.408203	133	16	3	0.1875	0.0225564	GO:0006119	GO:BP	oxidative phosphorylation	16592	2156	c("GO:0009060", "GO:0046034")	IDA TAS,IMP TAS NAS,ISS IBA TAS NAS	MT-ATP8,MT-ND3,MT-CO2	1
B memory	TRUE	0.486397	930	12	5	0.416667	0.00537634	GO:0098542	GO:BP	defense response to other organism	16592	22049	c("GO:0006952", "GO:0006955", "GO:0051707")	TAS,TAS,TAS,TAS,IDA	HLA-DRB5,PLCG2,HLA-DRA,HLA-DPB1,RPL39	1
B memory	TRUE	0.491019	689	9	4	0.444444	0.00580552	GO:0050778	GO:BP	positive regulation of immune response	16592	15361	c("GO:0002684", "GO:0006955", "GO:0048584", "GO:0050776")	TAS,IDA IMP ISS TAS,IDA TAS,IDA TAS	HLA-DRB5,PLCG2,HLA-DRA,HLA-DPB1	1
B memory	TRUE	0.601486	5150	20	14	0.7	0.00271845	GO:0006139	GO:BP	nucleobase-containing compound metabolic process	16592	2173	c("GO:0006725", "GO:0034641", "GO:0044238", "GO:0046483", "GO:1901360")	TAS,ISS,IDA TAS,IMP TAS,TAS,TAS,TAS,TAS,TAS,TAS,TAS,TAS,IMP TAS,IDA IMP	RPS4Y1,PLCG2,MT-ATP8,RPS27,RPL18A,RPS18,RPL39,RPS29,RPL13,RPL37A,RPS9,RPL29,RPL10,TMSB4X	1
B memory	TRUE	0.759428	4543	20	13	0.65	0.00286155	GO:0034645	GO:BP	cellular macromolecule biosynthetic process	16592	10031	c("GO:0009059", "GO:0044249", "GO:0044260")	IMP IBA TAS,ISS,TAS NAS IC,IDA TAS NAS IC,TAS IC,IDA TAS NAS IC,IDA TAS IC,TAS NAS IC,TAS NAS IC,IMP IBA TAS IC,IBA TAS NAS IC,IMP TAS NAS IC,IMP	RPS4Y1,PLCG2,RPS27,RPL18A,RPS18,RPL39,RPS29,RPL13,RPL37A,RPS9,RPL29,RPL10,TMSB4X	1
B memory	TRUE	0.809778	168	16	3	0.1875	0.0178571	GO:0009060	GO:BP	aerobic respiration	16592	3676	GO:0045333	IDA TAS,IMP TAS NAS,ISS IBA TAS NAS	MT-ATP8,MT-ND3,MT-CO2	1
B memory	TRUE	0.860195	5312	20	14	0.7	0.00263554	GO:0046483	GO:BP	heterocycle metabolic process	16592	14204	GO:0044237	TAS,ISS,IDA TAS,IMP TAS,TAS,TAS,TAS,TAS,TAS,TAS,TAS,TAS,IMP TAS,IDA IMP	RPS4Y1,PLCG2,MT-ATP8,RPS27,RPL18A,RPS18,RPL39,RPS29,RPL13,RPL37A,RPS9,RPL29,RPL10,TMSB4X	1
B memory	TRUE	0.885445	4609	20	13	0.65	0.00282057	GO:0009059	GO:BP	macromolecule biosynthetic process	16592	3675	c("GO:0043170", "GO:1901576")	IMP IBA TAS,ISS,TAS NAS IC,IDA TAS NAS IC,TAS IC,IDA TAS NAS IC,IDA TAS IC,TAS NAS IC,TAS NAS IC,IMP IBA TAS IC,IBA TAS NAS IC,IMP TAS NAS IC,IMP	RPS4Y1,PLCG2,RPS27,RPL18A,RPS18,RPL39,RPS29,RPL13,RPL37A,RPS9,RPL29,RPL10,TMSB4X	1
B memory	TRUE	0.90009	5333	20	14	0.7	0.00262516	GO:0006725	GO:BP	cellular aromatic compound metabolic process	16592	2705	GO:0044237	TAS,ISS,IDA TAS,IMP TAS,TAS,TAS,TAS,TAS,TAS,TAS,TAS,TAS,IMP TAS,IDA IMP	RPS4Y1,PLCG2,MT-ATP8,RPS27,RPL18A,RPS18,RPL39,RPS29,RPL13,RPL37A,RPS9,RPL29,RPL10,TMSB4X	1
B memory	FALSE	1	604	4	1	0.25	0.00165563	GO:0055080	GO:BP	cation homeostasis	16592	16834	GO:0050801	IDA	PLCG2	1
B memory	FALSE	1	371	4	1	0.25	0.00269542	GO:0055074	GO:BP	calcium ion homeostasis	16592	16829	c("GO:0055065", "GO:0072507")	IDA	PLCG2	1
B memory	FALSE	1	530	4	1	0.25	0.00188679	GO:0055065	GO:BP	metal ion homeostasis	16592	16820	c("GO:0055080", "GO:0098771")	IDA	PLCG2	1
B memory	FALSE	1	973	4	1	0.25	0.00102775	GO:0051726	GO:BP	regulation of cell cycle	16592	16112	c("GO:0007049", "GO:0050794")	ISS	PLCG2	1
B memory	FALSE	1	6462	9	4	0.444444	0.000619003	GO:0051716	GO:BP	cellular response to stimulus	16592	16110	c("GO:0009987", "GO:0050896")	TAS,IDA IMP ISS TAS NAS,TAS,IDA TAS	HLA-DRB5,PLCG2,HLA-DRA,HLA-DPB1	1
B memory	FALSE	1	1180	12	5	0.416667	0.00423729	GO:0051707	GO:BP	response to other organism	16592	16102	c("GO:0043207", "GO:0044419")	TAS,TAS,TAS,TAS,IDA	HLA-DRB5,PLCG2,HLA-DRA,HLA-DPB1,RPL39	1
B memory	FALSE	1	640	18	1	0.0555556	0.0015625	GO:0051704	GO:BP	multi-organism process	16592	16100	GO:0008150	TAS	RPL29	1
B memory	FALSE	1	1541	4	1	0.25	0.000648929	GO:0051674	GO:BP	localization of cell	16592	16076	c("GO:0009987", "GO:0051179")	IBA	PLCG2	1
B memory	FALSE	1	181	20	2	0.1	0.0110497	GO:0051651	GO:BP	maintenance of location in cell	16592	16056	c("GO:0009987", "GO:0051235", "GO:0051641")	IDA,IDA IBA	PLCG2,TMSB4X	1
B memory	FALSE	1	108	4	1	0.25	0.00925926	GO:0051592	GO:BP	response to calcium ion	16592	16001	GO:0010038	IMP	PLCG2	1
B memory	FALSE	1	134	20	1	0.05	0.00746269	GO:0051494	GO:BP	negative regulation of cytoskeleton organization	16592	15933	c("GO:0007010", "GO:0010639", "GO:0051493")	IDA IBA	TMSB4X	1
B memory	FALSE	1	454	20	1	0.05	0.00220264	GO:0051493	GO:BP	regulation of cytoskeleton organization	16592	15932	c("GO:0007010", "GO:0033043")	IDA IBA	TMSB4X	1
B memory	FALSE	1	280	4	1	0.25	0.00357143	GO:0051480	GO:BP	regulation of cytosolic calcium ion concentration	16592	15921	GO:0006874	IDA	PLCG2	1
B memory	FALSE	1	9	20	1	0.05	0.111111	GO:0051351	GO:BP	positive regulation of ligase activity	16592	15837	c("GO:0043085", "GO:0051340")	IDA	TMSB4X	1
B memory	FALSE	1	10	20	1	0.05	0.1	GO:0051340	GO:BP	regulation of ligase activity	16592	15826	GO:0050790	IDA	TMSB4X	1
B memory	FALSE	1	96	4	1	0.25	0.0104167	GO:0051283	GO:BP	negative regulation of sequestering of calcium ion	16592	15777	c("GO:0048523", "GO:0051208", "GO:0051282")	IDA	PLCG2	1
B memory	FALSE	1	97	4	1	0.25	0.0103093	GO:0051282	GO:BP	regulation of sequestering of calcium ion	16592	15776	c("GO:0032879", "GO:0050794", "GO:0051208")	IDA	PLCG2	1
B memory	FALSE	1	23	20	1	0.05	0.0434783	GO:0051220	GO:BP	cytoplasmic sequestering of protein	16592	15727	GO:0045185	IMP	TMSB4X	1
B memory	FALSE	1	279	20	2	0.1	0.00716846	GO:0051235	GO:BP	maintenance of location	16592	15739	GO:0051179	IDA,IDA IMP IBA	PLCG2,TMSB4X	1
B memory	FALSE	1	2313	9	3	0.333333	0.00129702	GO:0051239	GO:BP	regulation of multicellular organismal process	16592	15743	c("GO:0032501", "GO:0050789")	IBA,IDA,IMP	PLCG2,HLA-DRA,HLA-DPB1	1
B memory	FALSE	1	1141	9	2	0.222222	0.00175285	GO:0051240	GO:BP	positive regulation of multicellular organismal process	16592	15744	c("GO:0032501", "GO:0048518", "GO:0051239")	IDA,IMP	HLA-DRA,HLA-DPB1	1
B memory	FALSE	1	916	20	1	0.05	0.0010917	GO:0051241	GO:BP	negative regulation of multicellular organismal process	16592	15745	c("GO:0032501", "GO:0048519", "GO:0051239")	IDA	TMSB4X	1
B memory	FALSE	1	2239	19	2	0.105263	0.000893256	GO:0051246	GO:BP	regulation of protein metabolic process	16592	15747	c("GO:0019538", "GO:0051171", "GO:0060255", "GO:0080090")	IBA,IMP	RPS9,RPL10	1
B memory	FALSE	1	657	4	1	0.25	0.00152207	GO:0055082	GO:BP	cellular chemical homeostasis	16592	16836	c("GO:0019725", "GO:0048878")	IDA	PLCG2	1
B memory	FALSE	1	1347	17	1	0.0588235	0.00074239	GO:0051247	GO:BP	positive regulation of protein metabolic process	16592	15748	c("GO:0010604", "GO:0019538", "GO:0051173", "GO:0051246")	IBA	RPS9	1
B memory	FALSE	1	302	9	2	0.222222	0.00662252	GO:0051251	GO:BP	positive regulation of lymphocyte activation	16592	15752	c("GO:0002696", "GO:0046649", "GO:0051249")	IDA,IMP	HLA-DRA,HLA-DPB1	1
B memory	FALSE	1	3453	4	1	0.25	0.000289603	GO:0051252	GO:BP	regulation of RNA metabolic process	16592	15753	c("GO:0016070", "GO:0019219", "GO:0060255")	ISS	PLCG2	1
B memory	FALSE	1	1182	19	1	0.0526316	0.000846024	GO:0051253	GO:BP	negative regulation of RNA metabolic process	16592	15754	c("GO:0010605", "GO:0016070", "GO:0045934", "GO:0051252")	IMP	RPL10	1
B memory	FALSE	1	261	20	1	0.05	0.00383142	GO:0051258	GO:BP	protein polymerization	16592	15759	GO:0034622	IDA IBA	TMSB4X	1
B memory	FALSE	1	977	4	1	0.25	0.00102354	GO:0051270	GO:BP	regulation of cellular component movement	16592	15765	c("GO:0006928", "GO:0032879", "GO:0050794")	IBA	PLCG2	1
B memory	FALSE	1	514	4	1	0.25	0.00194553	GO:0051272	GO:BP	positive regulation of cellular component movement	16592	15767	c("GO:0006928", "GO:0048522", "GO:0051270")	IBA	PLCG2	1
B memory	FALSE	1	418	9	2	0.222222	0.00478469	GO:0051249	GO:BP	regulation of lymphocyte activation	16592	15750	c("GO:0002694", "GO:0046649")	IDA,IMP	HLA-DRA,HLA-DPB1	1
B memory	FALSE	1	95	4	1	0.25	0.0105263	GO:0051209	GO:BP	release of sequestered calcium ion into cytosol	16592	15719	c("GO:0051283", "GO:0097553")	IDA	PLCG2	1
B memory	FALSE	1	1187	5	2	0.4	0.00168492	GO:0055085	GO:BP	transmembrane transport	16592	16838	c("GO:0006810", "GO:0009987")	IDA,IDA TAS	PLCG2,MT-ATP8	1
B memory	FALSE	1	5826	20	14	0.7	0.00240302	GO:0060255	GO:BP	regulation of macromolecule metabolic process	16592	17082	c("GO:0019222", "GO:0043170")	TAS,ISS,TAS,IMP,TAS,TAS,TAS,TAS,TAS,TAS,IBA TAS,TAS,IMP TAS,IDA IMP	RPS4Y1,PLCG2,RPS27,HLA-DPB1,RPL18A,RPS18,RPL39,RPS29,RPL13,RPL37A,RPS9,RPL29,RPL10,TMSB4X	1
B memory	FALSE	1	382	20	2	0.1	0.0052356	GO:0072521	GO:BP	purine-containing compound metabolic process	16592	20371	c("GO:0006725", "GO:0034641", "GO:0046483", "GO:1901360", "GO:1901564")	IDA TAS,IDA	MT-ATP8,TMSB4X	1
B memory	FALSE	1	411	4	1	0.25	0.00243309	GO:0072507	GO:BP	divalent inorganic cation homeostasis	16592	20365	c("GO:0055080", "GO:0098771")	IDA	PLCG2	1
B memory	FALSE	1	398	4	1	0.25	0.00251256	GO:0072503	GO:BP	cellular divalent inorganic cation homeostasis	16592	20361	c("GO:0030003", "GO:0072507")	IDA	PLCG2	1
B memory	FALSE	1	5978	20	12	0.6	0.00200736	GO:0071840	GO:BP	cellular component organization or biogenesis	16592	19815	GO:0009987	TAS,IMP IBA TAS,IDA,TAS,TAS,TAS,TAS,TAS,TAS,TAS,IBA TAS,IDA IBA	MT-ATP8,RPS27,HLA-DRA,MT-ND3,RPL18A,RPL39,RPL13,RPL37A,RPS9,RPL29,RPL10,TMSB4X	1
B memory	FALSE	1	183	19	2	0.105263	0.010929	GO:0071826	GO:BP	ribonucleoprotein complex subunit organization	16592	19802	GO:0043933	IBA,IBA	RPS27,RPL10	1
B memory	FALSE	1	10134	20	15	0.75	0.00148017	GO:0071704	GO:BP	organic substance metabolic process	16592	19739	GO:0008152	IMP IBA TAS,IDA ISS TAS,IDA TAS,IMP TAS NAS IC,IMP,IDA TAS NAS IC,TAS IC,IDA TAS NAS IC,IDA TAS IC,TAS NAS IC,TAS NAS IC,IMP IBA TAS IC,IBA TAS NAS IC,IMP TAS NAS IC,IDA IMP	RPS4Y1,PLCG2,MT-ATP8,RPS27,HLA-DPB1,RPL18A,RPS18,RPL39,RPS29,RPL13,RPL37A,RPS9,RPL29,RPL10,TMSB4X	1
B memory	FALSE	1	252	20	1	0.05	0.00396825	GO:0071356	GO:BP	cellular response to tumor necrosis factor	16592	19441	c("GO:0034612", "GO:0071345")	IMP	TMSB4X	1
B memory	FALSE	1	912	9	3	0.333333	0.00328947	GO:0071345	GO:BP	cellular response to cytokine stimulus	16592	19430	c("GO:0034097", "GO:0071310")	TAS,TAS,TAS	HLA-DRB5,HLA-DRA,HLA-DPB1	1
B memory	FALSE	1	2216	9	3	0.333333	0.00135379	GO:0071310	GO:BP	cellular response to organic substance	16592	19397	c("GO:0010033", "GO:0070887")	TAS,TAS,TAS	HLA-DRB5,HLA-DRA,HLA-DPB1	1
B memory	FALSE	1	71	4	1	0.25	0.0140845	GO:0071277	GO:BP	cellular response to calcium ion	16592	19364	c("GO:0051592", "GO:0071248")	IMP	PLCG2	1
B memory	FALSE	1	135	4	1	0.25	0.00740741	GO:0071248	GO:BP	cellular response to metal ion	16592	19339	c("GO:0010038", "GO:0071241")	IMP	PLCG2	1
B memory	FALSE	1	152	4	1	0.25	0.00657895	GO:0071241	GO:BP	cellular response to inorganic substance	16592	19332	c("GO:0010035", "GO:0070887")	IMP	PLCG2	1
B memory	FALSE	1	814	19	2	0.105263	0.002457	GO:0070925	GO:BP	organelle assembly	16592	19190	c("GO:0006996", "GO:0022607")	IBA,IBA	RPS27,RPL10	1
B memory	FALSE	1	2751	9	4	0.444444	0.00145402	GO:0070887	GO:BP	cellular response to chemical stimulus	16592	19167	c("GO:0042221", "GO:0051716")	TAS,IMP,TAS,TAS	HLA-DRB5,PLCG2,HLA-DRA,HLA-DPB1	1
B memory	FALSE	1	119	9	1	0.111111	0.00840336	GO:0070665	GO:BP	positive regulation of leukocyte proliferation	16592	19049	c("GO:0008284", "GO:0070661", "GO:0070663")	IMP	HLA-DPB1	1
B memory	FALSE	1	191	9	1	0.111111	0.0052356	GO:0070663	GO:BP	regulation of leukocyte proliferation	16592	19047	c("GO:0042127", "GO:0070661")	IMP	HLA-DPB1	1
B memory	FALSE	1	234	9	1	0.111111	0.0042735	GO:0070661	GO:BP	leukocyte proliferation	16592	19045	GO:0008283	IMP	HLA-DPB1	1
B memory	FALSE	1	273	20	1	0.05	0.003663	GO:0060326	GO:BP	cell chemotaxis	16592	17151	c("GO:0006935", "GO:0016477", "GO:0070887")	IDA	TMSB4X	1
B memory	FALSE	1	94	14	1	0.0714286	0.0106383	GO:0060348	GO:BP	bone development	16592	17172	c("GO:0001501", "GO:0048513")	IMP	RPL13	1
B memory	FALSE	1	154	4	1	0.25	0.00649351	GO:0060401	GO:BP	cytosolic calcium ion transport	16592	17222	GO:0006816	IDA	PLCG2	1
B memory	FALSE	1	136	4	1	0.25	0.00735294	GO:0060402	GO:BP	calcium ion transport into cytosol	16592	17223	c("GO:0007204", "GO:0051649", "GO:0060401")	IDA	PLCG2	1
B memory	FALSE	1	765	1	1	1	0.00130719	GO:0060548	GO:BP	negative regulation of cell death	16592	17364	c("GO:0008219", "GO:0010941", "GO:0048523")	IBA	MTRNR2L12	1
B memory	FALSE	1	883	5	1	0.2	0.0011325	GO:0061024	GO:BP	membrane organization	16592	17818	GO:0016043	TAS	MT-ATP8	1
B memory	FALSE	1	518	20	2	0.1	0.003861	GO:0055086	GO:BP	nucleobase-containing small molecule metabolic process	16592	16839	c("GO:0006139", "GO:0044281")	IDA TAS,IDA	MT-ATP8,TMSB4X	1
B memory	FALSE	1	77	12	1	0.0833333	0.012987	GO:0061844	GO:BP	antimicrobial humoral immune response mediated by antimicrobial peptide	16592	18445	GO:0019730	IDA	RPL39	1
B memory	FALSE	1	107	20	1	0.05	0.00934579	GO:0062013	GO:BP	positive regulation of small molecule metabolic process	16592	18554	c("GO:0009893", "GO:0044281", "GO:0062012")	IDA	TMSB4X	1
B memory	FALSE	1	1463	20	5	0.25	0.00341763	GO:0065003	GO:BP	protein-containing complex assembly	16592	18660	c("GO:0022607", "GO:0043933")	IBA,IDA,TAS,IBA,IDA IBA	RPS27,HLA-DRA,MT-ND3,RPL10,TMSB4X	1
B memory	FALSE	1	11223	20	17	0.85	0.00151475	GO:0065007	GO:BP	biological regulation	16592	18663	GO:0008150	IBA,TAS,TAS,IDA IMP ISS IBA TAS NAS,TAS,IDA TAS,IDA IMP TAS,TAS,TAS,TAS,TAS,TAS,TAS,IMP IBA TAS,TAS,IMP TAS,IDA IMP IGI IBA	MTRNR2L12,HLA-DRB5,RPS4Y1,PLCG2,RPS27,HLA-DRA,HLA-DPB1,RPL18A,RPS18,RPL39,RPS29,RPL13,RPL37A,RPS9,RPL29,RPL10,TMSB4X	1
B memory	FALSE	1	3381	4	1	0.25	0.00029577	GO:0065008	GO:BP	regulation of biological quality	16592	18664	GO:0065007	IDA TAS	PLCG2	1
B memory	FALSE	1	2317	4	1	0.25	0.000431593	GO:0065009	GO:BP	regulation of molecular function	16592	18665	GO:0065007	ISS	PLCG2	1
B memory	FALSE	1	225	4	1	0.25	0.00444444	GO:0070588	GO:BP	calcium ion transmembrane transport	16592	18995	c("GO:0006816", "GO:0098662")	IDA	PLCG2	1
B memory	FALSE	1	350	20	1	0.05	0.00285714	GO:0062012	GO:BP	regulation of small molecule metabolic process	16592	18553	c("GO:0019222", "GO:0044281")	IDA	TMSB4X	1
B memory	FALSE	1	169	20	2	0.1	0.0118343	GO:0072522	GO:BP	purine-containing compound biosynthetic process	16592	20372	c("GO:0018130", "GO:0019438", "GO:0044271", "GO:0072521", "GO:1901362", "GO:1901566")	IDA TAS,IDA	MT-ATP8,TMSB4X	1
B memory	FALSE	1	100	4	1	0.25	0.01	GO:0051208	GO:BP	sequestering of calcium ion	16592	15718	c("GO:0006874", "GO:0051651")	IDA	PLCG2	1
B memory	FALSE	1	1344	20	1	0.05	0.000744048	GO:0051174	GO:BP	regulation of phosphorus metabolic process	16592	15689	c("GO:0006793", "GO:0031323")	IDA	TMSB4X	1
B memory	FALSE	1	107	9	1	0.111111	0.00934579	GO:0050671	GO:BP	positive regulation of lymphocyte proliferation	16592	15302	c("GO:0032946", "GO:0046651", "GO:0050670", "GO:0051251")	IMP	HLA-DPB1	1
B memory	FALSE	1	173	9	1	0.111111	0.00578035	GO:0050670	GO:BP	regulation of lymphocyte proliferation	16592	15301	c("GO:0032944", "GO:0046651", "GO:0051249")	IMP	HLA-DPB1	1
B memory	FALSE	1	958	4	1	0.25	0.00104384	GO:0048878	GO:BP	chemical homeostasis	16592	15212	GO:0042592	IDA	PLCG2	1
B memory	FALSE	1	1541	4	1	0.25	0.000648929	GO:0048870	GO:BP	cell motility	16592	15204	c("GO:0006928", "GO:0040011", "GO:0051674")	IBA	PLCG2	1
B memory	FALSE	1	3164	7	2	0.285714	0.000632111	GO:0048869	GO:BP	cellular developmental process	16592	15203	c("GO:0009987", "GO:0032502")	ISS,IDA	PLCG2,HLA-DRA	1
B memory	FALSE	1	4466	7	3	0.428571	0.000671742	GO:0048856	GO:BP	anatomical structure development	16592	15191	GO:0032502	IMP,ISS,IDA	RPS4Y1,PLCG2,HLA-DRA	1
B memory	FALSE	1	3671	7	2	0.285714	0.000544811	GO:0048731	GO:BP	system development	16592	15076	c("GO:0007275", "GO:0048856")	ISS,IDA	PLCG2,HLA-DRA	1
B memory	FALSE	1	1647	4	1	0.25	0.000607165	GO:0048585	GO:BP	negative regulation of response to stimulus	16592	14942	c("GO:0048519", "GO:0048583", "GO:0050896")	TAS	PLCG2	1
B memory	FALSE	1	2074	9	4	0.444444	0.00192864	GO:0048584	GO:BP	positive regulation of response to stimulus	16592	14941	c("GO:0048518", "GO:0048583", "GO:0050896")	TAS,IDA IMP ISS TAS,IDA TAS,IDA TAS	HLA-DRB5,PLCG2,HLA-DRA,HLA-DPB1	1
B memory	FALSE	1	3862	9	4	0.444444	0.00103573	GO:0048583	GO:BP	regulation of response to stimulus	16592	14940	c("GO:0050789", "GO:0050896")	TAS,IDA IMP ISS TAS,IDA TAS,IDA TAS	HLA-DRB5,PLCG2,HLA-DRA,HLA-DPB1	1
B memory	FALSE	1	201	19	1	0.0526316	0.00497512	GO:0048568	GO:BP	embryonic organ development	16592	14925	c("GO:0009790", "GO:0048513")	IMP	RPL10	1
B memory	FALSE	1	682	7	2	0.285714	0.00293255	GO:0048534	GO:BP	hematopoietic or lymphoid organ development	16592	14899	c("GO:0002520", "GO:0048513")	ISS,IDA	PLCG2,HLA-DRA	1
B memory	FALSE	1	4267	1	1	1	0.000234357	GO:0048523	GO:BP	negative regulation of cellular process	16592	14890	c("GO:0009987", "GO:0048519", "GO:0050794")	IBA	MTRNR2L12	1
B memory	FALSE	1	4972	9	3	0.333333	0.000603379	GO:0048522	GO:BP	positive regulation of cellular process	16592	14889	c("GO:0009987", "GO:0048518", "GO:0050794")	ISS IBA,IDA,IMP	PLCG2,HLA-DRA,HLA-DPB1	1
B memory	FALSE	1	5550	9	4	0.444444	0.000720721	GO:0048518	GO:BP	positive regulation of biological process	16592	14885	c("GO:0008150", "GO:0050789")	TAS,IDA IMP ISS IBA TAS,IDA TAS,IDA IMP TAS	HLA-DRB5,PLCG2,HLA-DRA,HLA-DPB1	1
B memory	FALSE	1	2372	7	2	0.285714	0.00084317	GO:0048513	GO:BP	animal organ development	16592	14880	c("GO:0048731", "GO:0048856")	ISS,IDA	PLCG2,HLA-DRA	1
B memory	FALSE	1	1197	20	1	0.05	0.000835422	GO:0046903	GO:BP	secretion	16592	14485	GO:0006810	TAS	TMSB4X	1
B memory	FALSE	1	836	20	1	0.05	0.00119617	GO:0045937	GO:BP	positive regulation of phosphate metabolic process	16592	13689	c("GO:0006796", "GO:0010562", "GO:0019220")	IDA	TMSB4X	1
B memory	FALSE	1	34	20	1	0.05	0.0294118	GO:0045981	GO:BP	positive regulation of nucleotide metabolic process	16592	13731	c("GO:0006140", "GO:0009117", "GO:0045935", "GO:0045937", "GO:0062013")	IDA	TMSB4X	1
B memory	FALSE	1	156	20	2	0.1	0.0128205	GO:0046390	GO:BP	ribose phosphate biosynthetic process	16592	14130	c("GO:0019693", "GO:0090407", "GO:1901137")	IDA TAS,IDA	MT-ATP8,TMSB4X	1
B memory	FALSE	1	243	4	1	0.25	0.00411523	GO:0046474	GO:BP	glycerophospholipid biosynthetic process	16592	14197	c("GO:0006650", "GO:0008654", "GO:0045017")	IDA	PLCG2	1
B memory	FALSE	1	394	4	1	0.25	0.00253807	GO:0046486	GO:BP	glycerolipid metabolic process	16592	14207	GO:0044255	IDA	PLCG2	1
B memory	FALSE	1	169	4	1	0.25	0.00591716	GO:0046488	GO:BP	phosphatidylinositol metabolic process	16592	14209	GO:0006650	IDA	PLCG2	1
B memory	FALSE	1	482	4	1	0.25	0.00207469	GO:0050727	GO:BP	regulation of inflammatory response	16592	15324	c("GO:0006954", "GO:0031347", "GO:0032101")	TAS	PLCG2	1
B memory	FALSE	1	107	7	1	0.142857	0.00934579	GO:0046631	GO:BP	alpha-beta T cell activation	16592	14291	GO:0042110	IDA	HLA-DRA	1
B memory	FALSE	1	80	7	1	0.142857	0.0125	GO:0046634	GO:BP	regulation of alpha-beta T cell activation	16592	14294	c("GO:0046631", "GO:0050863")	IDA	HLA-DRA	1
B memory	FALSE	1	51	7	1	0.142857	0.0196078	GO:0046635	GO:BP	positive regulation of alpha-beta T cell activation	16592	14295	c("GO:0046631", "GO:0046634", "GO:0050870")	IDA	HLA-DRA	1
B memory	FALSE	1	51	7	1	0.142857	0.0196078	GO:0046637	GO:BP	regulation of alpha-beta T cell differentiation	16592	14297	c("GO:0045580", "GO:0046632", "GO:0046634")	IDA	HLA-DRA	1
B memory	FALSE	1	37	7	1	0.142857	0.027027	GO:0046638	GO:BP	positive regulation of alpha-beta T cell differentiation	16592	14298	c("GO:0045582", "GO:0046632", "GO:0046635", "GO:0046637")	IDA	HLA-DRA	1
B memory	FALSE	1	587	9	3	0.333333	0.00511073	GO:0046649	GO:BP	lymphocyte activation	16592	14309	GO:0045321	ISS,IDA,IMP	PLCG2,HLA-DRA,HLA-DPB1	1
B memory	FALSE	1	210	9	1	0.111111	0.0047619	GO:0046651	GO:BP	lymphocyte proliferation	16592	14310	c("GO:0032943", "GO:0046649")	IMP	HLA-DPB1	1
B memory	FALSE	1	73	7	1	0.142857	0.0136986	GO:0046632	GO:BP	alpha-beta T cell differentiation	16592	14292	c("GO:0030217", "GO:0046631")	IDA	HLA-DRA	1
B memory	FALSE	1	5979	20	14	0.7	0.00234153	GO:0051179	GO:BP	localization	16592	15694	GO:0008150	TAS,IDA IBA TAS,IDA TAS,TAS,TAS,TAS,TAS,TAS,TAS,TAS,TAS,TAS,TAS,IDA IMP IGI IBA TAS	RPS4Y1,PLCG2,MT-ATP8,RPS27,RPL18A,RPS18,RPL39,RPS29,RPL13,RPL37A,RPS9,RPL29,RPL10,TMSB4X	1
B memory	FALSE	1	322	4	1	0.25	0.00310559	GO:0050728	GO:BP	negative regulation of inflammatory response	16592	15325	c("GO:0006954", "GO:0031348", "GO:0032102", "GO:0050727")	TAS	PLCG2	1
B memory	FALSE	1	330	4	1	0.25	0.0030303	GO:0050777	GO:BP	negative regulation of immune response	16592	15360	c("GO:0002683", "GO:0006955", "GO:0048585", "GO:0050776")	TAS	PLCG2	1
B memory	FALSE	1	2592	20	2	0.1	0.000771605	GO:0051173	GO:BP	positive regulation of nitrogen compound metabolic process	16592	15688	c("GO:0006807", "GO:0009893", "GO:0051171")	IBA,IDA	RPS9,TMSB4X	1
B memory	FALSE	1	2083	19	1	0.0526316	0.000480077	GO:0051172	GO:BP	negative regulation of nitrogen compound metabolic process	16592	15687	c("GO:0006807", "GO:0009892", "GO:0051171")	IMP	RPL10	1
B memory	FALSE	1	5141	4	1	0.25	0.000194515	GO:0051171	GO:BP	regulation of nitrogen compound metabolic process	16592	15686	c("GO:0006807", "GO:0019222")	ISS	PLCG2	1
B memory	FALSE	1	615	20	1	0.05	0.00162602	GO:0051129	GO:BP	negative regulation of cellular component organization	16592	15645	c("GO:0016043", "GO:0048523", "GO:0051128")	IDA IBA	TMSB4X	1
B memory	FALSE	1	1987	20	1	0.05	0.000503271	GO:0051128	GO:BP	regulation of cellular component organization	16592	15644	c("GO:0016043", "GO:0050794")	IDA IBA	TMSB4X	1
B memory	FALSE	1	86	20	1	0.05	0.0116279	GO:0051101	GO:BP	regulation of DNA binding	16592	15624	GO:0051098	IDA	TMSB4X	1
B memory	FALSE	1	125	20	1	0.05	0.008	GO:0051100	GO:BP	negative regulation of binding	16592	15623	c("GO:0044092", "GO:0051098")	IDA	TMSB4X	1
B memory	FALSE	1	263	20	1	0.05	0.00380228	GO:0051098	GO:BP	regulation of binding	16592	15621	GO:0065009	IDA	TMSB4X	1
B memory	FALSE	1	994	7	1	0.142857	0.00100604	GO:0051094	GO:BP	positive regulation of developmental process	16592	15617	c("GO:0032502", "GO:0048518", "GO:0050793")	IDA	HLA-DRA	1
B memory	FALSE	1	247	4	1	0.25	0.00404858	GO:0051091	GO:BP	positive regulation of DNA-binding transcription factor activity	16592	15614	c("GO:0044093", "GO:0051090")	ISS	PLCG2	1
B memory	FALSE	1	420	20	2	0.1	0.0047619	GO:0051090	GO:BP	regulation of DNA-binding transcription factor activity	16592	15613	c("GO:0006355", "GO:0065009")	ISS,IMP	PLCG2,TMSB4X	1
B memory	FALSE	1	747	20	1	0.05	0.00133869	GO:0051050	GO:BP	positive regulation of transport	16592	15587	c("GO:0006810", "GO:0048518", "GO:0051049")	IDA	TMSB4X	1
B memory	FALSE	1	1416	20	1	0.05	0.000706215	GO:0051049	GO:BP	regulation of transport	16592	15586	c("GO:0006810", "GO:0032879")	IDA	TMSB4X	1
B memory	FALSE	1	115	20	1	0.05	0.00869565	GO:0050921	GO:BP	positive regulation of chemotaxis	16592	15480	c("GO:0006935", "GO:0032103", "GO:0040017", "GO:0050920")	IDA	TMSB4X	1
B memory	FALSE	1	189	20	1	0.05	0.00529101	GO:0050920	GO:BP	regulation of chemotaxis	16592	15479	c("GO:0006935", "GO:0032101", "GO:0040012")	IDA	TMSB4X	1
B memory	FALSE	1	7735	4	2	0.5	0.000258565	GO:0050896	GO:BP	response to stimulus	16592	15456	GO:0008150	TAS,IDA IMP ISS TAS NAS	HLA-DRB5,PLCG2	1
B memory	FALSE	1	153	7	1	0.142857	0.00653595	GO:0050890	GO:BP	cognition	16592	15451	GO:0050877	IMP	HLA-DRA	1
B memory	FALSE	1	10612	20	17	0.85	0.00160196	GO:0050789	GO:BP	regulation of biological process	16592	15367	c("GO:0008150", "GO:0065007")	IBA,TAS,TAS,IDA IMP ISS IBA TAS NAS,TAS,IDA TAS,IDA IMP TAS,TAS,TAS,TAS,TAS,TAS,TAS,IMP IBA TAS,TAS,IMP TAS,IDA IMP IGI IBA	MTRNR2L12,HLA-DRB5,RPS4Y1,PLCG2,RPS27,HLA-DRA,HLA-DPB1,RPL18A,RPS18,RPL39,RPS29,RPL13,RPL37A,RPS9,RPL29,RPL10,TMSB4X	1
B memory	FALSE	1	1683	20	1	0.05	0.000594177	GO:0050790	GO:BP	regulation of catalytic activity	16592	15368	GO:0065009	IDA	TMSB4X	1
B memory	FALSE	1	1984	7	1	0.142857	0.000504032	GO:0050793	GO:BP	regulation of developmental process	16592	15370	c("GO:0032502", "GO:0050789")	IDA	HLA-DRA	1
B memory	FALSE	1	9995	2	2	1	0.0002001	GO:0050794	GO:BP	regulation of cellular process	16592	15371	c("GO:0009987", "GO:0050789")	IBA,TAS	MTRNR2L12,HLA-DRB5	1
B memory	FALSE	1	649	4	1	0.25	0.00154083	GO:0050801	GO:BP	ion homeostasis	16592	15376	GO:0048878	IDA	PLCG2	1
B memory	FALSE	1	316	4	1	0.25	0.00316456	GO:0050817	GO:BP	coagulation	16592	15388	GO:0032501	TAS	PLCG2	1
B memory	FALSE	1	1055	9	4	0.444444	0.00379147	GO:0050776	GO:BP	regulation of immune response	16592	15359	c("GO:0002682", "GO:0006955", "GO:0048583")	TAS,IDA IMP ISS TAS,IDA TAS,IDA TAS	HLA-DRB5,PLCG2,HLA-DRA,HLA-DPB1	1
B memory	FALSE	1	81	12	1	0.0833333	0.0123457	GO:0050830	GO:BP	defense response to Gram-positive bacterium	16592	15398	GO:0042742	IDA	RPL39	1
B memory	FALSE	1	264	9	2	0.222222	0.00757576	GO:0050863	GO:BP	regulation of T cell activation	16592	15428	c("GO:0042110", "GO:0051249")	IDA,IMP	HLA-DRA,HLA-DPB1	1
B memory	FALSE	1	531	9	2	0.222222	0.00376648	GO:0050865	GO:BP	regulation of cell activation	16592	15430	c("GO:0001775", "GO:0050794")	IDA,IMP	HLA-DRA,HLA-DPB1	1
B memory	FALSE	1	351	9	2	0.222222	0.00569801	GO:0050867	GO:BP	positive regulation of cell activation	16592	15432	c("GO:0001775", "GO:0048522", "GO:0050865")	IDA,IMP	HLA-DRA,HLA-DPB1	1
B memory	FALSE	1	176	9	2	0.222222	0.0113636	GO:0050870	GO:BP	positive regulation of T cell activation	16592	15435	c("GO:0042110", "GO:0050863", "GO:0051251", "GO:1903039")	IDA,IMP	HLA-DRA,HLA-DPB1	1
B memory	FALSE	1	738	7	1	0.142857	0.00135501	GO:0050877	GO:BP	nervous system process	16592	15439	GO:0003008	IMP	HLA-DRA	1
B memory	FALSE	1	406	4	1	0.25	0.00246305	GO:0050878	GO:BP	regulation of body fluid levels	16592	15440	GO:0065008	TAS	PLCG2	1
B memory	FALSE	1	128	4	1	0.25	0.0078125	GO:0050853	GO:BP	B cell receptor signaling pathway	16592	15418	GO:0050851	IDA IMP ISS	PLCG2	1
B memory	FALSE	1	5296	4	1	0.25	0.000188822	GO:0080090	GO:BP	regulation of primary metabolic process	16592	20913	c("GO:0019222", "GO:0044238")	ISS	PLCG2	1
B memory	FALSE	1	1433	4	1	0.25	0.000697837	GO:0080134	GO:BP	regulation of response to stress	16592	20932	c("GO:0006950", "GO:0048583")	TAS	PLCG2	1
B memory	FALSE	1	354	20	1	0.05	0.00282486	GO:0090066	GO:BP	regulation of anatomical structure size	16592	21148	GO:0065008	IDA IBA	TMSB4X	1
B memory	FALSE	1	1395	19	1	0.0526316	0.000716846	GO:2000113	GO:BP	negative regulation of cellular macromolecule biosynthetic process	16592	29315	c("GO:0010558", "GO:0031327", "GO:0034645", "GO:2000112")	IMP	RPL10	1
B memory	FALSE	1	915	4	1	0.25	0.0010929	GO:2000145	GO:BP	regulation of cell motility	16592	29347	c("GO:0040012", "GO:0048870", "GO:0051270")	IBA	PLCG2	1
B memory	FALSE	1	506	4	1	0.25	0.00197628	GO:2000147	GO:BP	positive regulation of cell motility	16592	29349	c("GO:0040017", "GO:0048870", "GO:0051272", "GO:2000145")	IBA	PLCG2	1
B memory	FALSE	1	57	7	1	0.142857	0.0175439	GO:2000514	GO:BP	regulation of CD4-positive, alpha-beta T cell activation	16592	29705	c("GO:0035710", "GO:0046634")	IDA	HLA-DRA	1
B memory	FALSE	1	33	7	1	0.142857	0.030303	GO:2000516	GO:BP	positive regulation of CD4-positive, alpha-beta T cell activation	16592	29707	c("GO:0035710", "GO:0046635", "GO:2000514")	IDA	HLA-DRA	1
B memory	FALSE	1	40	20	1	0.05	0.025	GO:2000677	GO:BP	regulation of transcription regulatory region DNA binding	16592	29859	GO:0051101	IDA	TMSB4X	1
B memory	FALSE	1	16	20	1	0.05	0.0625	GO:2000678	GO:BP	negative regulation of transcription regulatory region DNA binding	16592	29860	c("GO:0043392", "GO:2000677")	IDA	TMSB4X	1
B memory	FALSE	1	15	20	1	0.05	0.0666667	GO:2001028	GO:BP	positive regulation of endothelial cell chemotaxis	16592	30206	c("GO:0010595", "GO:0035767", "GO:0050921", "GO:2001026")	IDA	TMSB4X	1
B memory	FALSE	1	3152	4	1	0.25	0.000317259	GO:2001141	GO:BP	regulation of RNA biosynthetic process	16592	30294	c("GO:0010556", "GO:0031326", "GO:0032774", "GO:0051252")	ISS	PLCG2	1
B memory	FALSE	1	17	20	1	0.05	0.0588235	GO:2001169	GO:BP	regulation of ATP biosynthetic process	16592	30321	c("GO:0006754", "GO:1900371", "GO:1903578")	IDA	TMSB4X	1
B memory	FALSE	1	9	20	1	0.05	0.111111	GO:2001171	GO:BP	positive regulation of ATP biosynthetic process	16592	30323	c("GO:0006754", "GO:1900373", "GO:1903580", "GO:2001169")	IDA	TMSB4X	1
B memory	FALSE	1	170	20	1	0.05	0.00588235	GO:2001257	GO:BP	regulation of cation channel activity	16592	30399	c("GO:0032412", "GO:1904062")	IDA	TMSB4X	1
B memory	FALSE	1	56	20	1	0.05	0.0178571	GO:2001259	GO:BP	positive regulation of cation channel activity	16592	30401	c("GO:0032414", "GO:1904064", "GO:2001257")	IDA	TMSB4X	1
B memory	FALSE	1	25	20	1	0.05	0.04	GO:2001026	GO:BP	regulation of endothelial cell chemotaxis	16592	30204	c("GO:0010594", "GO:0035767", "GO:0050920")	IDA	TMSB4X	1
B memory	FALSE	1	3644	4	1	0.25	0.000274424	GO:2000112	GO:BP	regulation of cellular macromolecule biosynthetic process	16592	29314	c("GO:0010556", "GO:0031326", "GO:0034645")	ISS	PLCG2	1
B memory	FALSE	1	1082	7	1	0.142857	0.000924214	GO:2000026	GO:BP	regulation of multicellular organismal development	16592	29229	c("GO:0007275", "GO:0050793", "GO:0051239")	IDA	HLA-DRA	1
B memory	FALSE	1	112	4	1	0.25	0.00892857	GO:1990858	GO:BP	cellular response to lectin	16592	29136	GO:1990840	TAS	PLCG2	1
B memory	FALSE	1	112	4	1	0.25	0.00892857	GO:1990840	GO:BP	response to lectin	16592	29126	GO:0009607	TAS	PLCG2	1
B memory	FALSE	1	5551	20	14	0.7	0.00252207	GO:1901360	GO:BP	organic cyclic compound metabolic process	16592	24636	GO:0071704	TAS,ISS,IDA TAS,IMP TAS,TAS,TAS,TAS,TAS,TAS,TAS,TAS,TAS,IMP TAS,IDA IMP	RPS4Y1,PLCG2,MT-ATP8,RPS27,RPL18A,RPS18,RPL39,RPS29,RPL13,RPL37A,RPS9,RPL29,RPL10,TMSB4X	1
B memory	FALSE	1	212	20	2	0.1	0.00943396	GO:1901293	GO:BP	nucleoside phosphate biosynthetic process	16592	24573	c("GO:0006753", "GO:0034654", "GO:0090407")	IDA TAS,IDA	MT-ATP8,TMSB4X	1
B memory	FALSE	1	37	20	1	0.05	0.027027	GO:1901223	GO:BP	negative regulation of NIK/NF-kappaB signaling	16592	24513	c("GO:0038061", "GO:1901222", "GO:1902532")	IMP	TMSB4X	1
B memory	FALSE	1	94	20	1	0.05	0.0106383	GO:1901222	GO:BP	regulation of NIK/NF-kappaB signaling	16592	24512	c("GO:0038061", "GO:1902531")	IMP IGI	TMSB4X	1
B memory	FALSE	1	600	20	2	0.1	0.00333333	GO:1901137	GO:BP	carbohydrate derivative biosynthetic process	16592	24430	c("GO:1901135", "GO:1901576")	IDA TAS,IDA	MT-ATP8,TMSB4X	1
B memory	FALSE	1	994	5	1	0.2	0.00100604	GO:1901135	GO:BP	carbohydrate derivative metabolic process	16592	24428	GO:0071704	IDA TAS	MT-ATP8	1
B memory	FALSE	1	34	20	1	0.05	0.0294118	GO:1900544	GO:BP	positive regulation of purine nucleotide metabolic process	16592	23846	c("GO:0006163", "GO:0045981", "GO:1900542")	IDA	TMSB4X	1
B memory	FALSE	1	101	20	1	0.05	0.00990099	GO:1900542	GO:BP	regulation of purine nucleotide metabolic process	16592	23844	c("GO:0006140", "GO:0006163")	IDA	TMSB4X	1
B memory	FALSE	1	13	20	1	0.05	0.0769231	GO:1900373	GO:BP	positive regulation of purine nucleotide biosynthetic process	16592	23682	c("GO:0006164", "GO:0030810", "GO:1900371", "GO:1900544")	IDA	TMSB4X	1
B memory	FALSE	1	30	20	1	0.05	0.0333333	GO:1900371	GO:BP	regulation of purine nucleotide biosynthetic process	16592	23680	c("GO:0006164", "GO:0030808", "GO:1900542")	IDA	TMSB4X	1
B memory	FALSE	1	19	1	1	1	0.0526316	GO:1900118	GO:BP	negative regulation of execution phase of apoptosis	16592	23437	c("GO:0043066", "GO:0097194", "GO:1900117")	IBA	MTRNR2L12	1
B memory	FALSE	1	27	1	1	1	0.037037	GO:1900117	GO:BP	regulation of execution phase of apoptosis	16592	23436	c("GO:0050794", "GO:0097194")	IBA	MTRNR2L12	1
B memory	FALSE	1	442	4	1	0.25	0.00226244	GO:0198738	GO:BP	cell-cell signaling by wnt	16592	23322	GO:0007267	TAS	PLCG2	1
B memory	FALSE	1	1190	20	1	0.05	0.000840336	GO:0140352	GO:BP	export from cell	16592	23108	c("GO:0006810", "GO:0009987")	TAS	TMSB4X	1
B memory	FALSE	1	230	20	1	0.05	0.00434783	GO:0110053	GO:BP	regulation of actin filament organization	16592	22717	c("GO:0007015", "GO:0032956", "GO:1902903")	IDA IBA	TMSB4X	1
B memory	FALSE	1	611	4	1	0.25	0.00163666	GO:0098771	GO:BP	inorganic ion homeostasis	16592	22147	GO:0050801	IDA	PLCG2	1
B memory	FALSE	1	593	5	2	0.4	0.00337268	GO:0098662	GO:BP	inorganic cation transmembrane transport	16592	22074	c("GO:0098655", "GO:0098660")	IDA,IDA TAS	PLCG2,MT-ATP8	1
B memory	FALSE	1	199	4	1	0.25	0.00502513	GO:0090068	GO:BP	positive regulation of cell cycle process	16592	21150	c("GO:0010564", "GO:0022402", "GO:0045787")	ISS	PLCG2	1
B memory	FALSE	1	344	20	2	0.1	0.00581395	GO:0090130	GO:BP	tissue migration	16592	21207	GO:0032501	IBA,IDA IGI	PLCG2,TMSB4X	1
B memory	FALSE	1	340	20	2	0.1	0.00588235	GO:0090132	GO:BP	epithelium migration	16592	21209	GO:0090130	IBA,IDA IGI	PLCG2,TMSB4X	1
B memory	FALSE	1	4704	20	13	0.65	0.00276361	GO:0090304	GO:BP	nucleic acid metabolic process	16592	21373	c("GO:0006139", "GO:0043170")	TAS,ISS,IMP TAS,TAS,TAS,TAS,TAS,TAS,TAS,TAS,TAS,IMP TAS,IMP	RPS4Y1,PLCG2,RPS27,RPL18A,RPS18,RPL39,RPS29,RPL13,RPL37A,RPS9,RPL29,RPL10,TMSB4X	1
B memory	FALSE	1	525	5	2	0.4	0.00380952	GO:0090407	GO:BP	organophosphate biosynthetic process	16592	21468	c("GO:0019637", "GO:1901576")	IDA,IDA TAS	PLCG2,MT-ATP8	1
B memory	FALSE	1	13	7	1	0.142857	0.0769231	GO:0090713	GO:BP	immunological memory process	16592	21634	c("GO:0002376", "GO:0006955")	IDA	HLA-DRA	1
B memory	FALSE	1	3927	5	2	0.4	0.000509295	GO:1901362	GO:BP	organic cyclic compound biosynthetic process	16592	24638	c("GO:1901360", "GO:1901576")	ISS,IDA TAS	PLCG2,MT-ATP8	1
B memory	FALSE	1	10	7	1	0.142857	0.1	GO:0090715	GO:BP	immunological memory formation process	16592	21636	GO:0090713	IDA	HLA-DRA	1
B memory	FALSE	1	767	20	1	0.05	0.00130378	GO:0097435	GO:BP	supramolecular fiber organization	16592	21897	GO:0016043	IDA IBA	TMSB4X	1
B memory	FALSE	1	120	4	1	0.25	0.00833333	GO:0097553	GO:BP	calcium ion transmembrane import into cytosol	16592	21941	c("GO:0060402", "GO:0070588")	IDA	PLCG2	1
B memory	FALSE	1	3331	4	1	0.25	0.00030021	GO:0097659	GO:BP	nucleic acid-templated transcription	16592	21966	GO:0032774	ISS	PLCG2	1
B memory	FALSE	1	698	9	2	0.222222	0.00286533	GO:0098609	GO:BP	cell-cell adhesion	16592	22060	GO:0007155	IDA,IMP	HLA-DRA,HLA-DPB1	1
B memory	FALSE	1	674	5	2	0.4	0.00296736	GO:0098655	GO:BP	cation transmembrane transport	16592	22067	c("GO:0006812", "GO:0034220")	IDA,IDA TAS	PLCG2,MT-ATP8	1
B memory	FALSE	1	642	5	2	0.4	0.00311526	GO:0098660	GO:BP	inorganic ion transmembrane transport	16592	22072	GO:0034220	IDA,IDA TAS	PLCG2,MT-ATP8	1
B memory	FALSE	1	80	1	1	1	0.0125	GO:0097194	GO:BP	execution phase of apoptosis	16592	21757	c("GO:0006915", "GO:0009987")	IBA	MTRNR2L12	1
B memory	FALSE	1	5835	20	13	0.65	0.00222793	GO:1901564	GO:BP	organonitrogen compound metabolic process	16592	24824	c("GO:0006807", "GO:0071704")	IMP IBA TAS,IDA TAS,TAS NAS IC,IDA TAS NAS IC,TAS IC,IDA TAS NAS IC,IDA TAS IC,TAS NAS IC,TAS NAS IC,IMP IBA TAS IC,IBA TAS NAS IC,IMP TAS NAS IC,IDA	RPS4Y1,MT-ATP8,RPS27,RPL18A,RPS18,RPL39,RPS29,RPL13,RPL37A,RPS9,RPL29,RPL10,TMSB4X	1
B memory	FALSE	1	5623	20	14	0.7	0.00248977	GO:1901576	GO:BP	organic substance biosynthetic process	16592	24835	c("GO:0009058", "GO:0071704")	IMP IBA TAS,IDA ISS,IDA TAS,TAS NAS IC,IDA TAS NAS IC,TAS IC,IDA TAS NAS IC,IDA TAS IC,TAS NAS IC,TAS NAS IC,IMP IBA TAS IC,IBA TAS NAS IC,IMP TAS NAS IC,IDA IMP	RPS4Y1,PLCG2,MT-ATP8,RPS27,RPL18A,RPS18,RPL39,RPS29,RPL13,RPL37A,RPS9,RPL29,RPL10,TMSB4X	1
B memory	FALSE	1	436	4	1	0.25	0.00229358	GO:1901615	GO:BP	organic hydroxy compound metabolic process	16592	24865	GO:0071704	TAS	PLCG2	1
B memory	FALSE	1	301	7	2	0.285714	0.00664452	GO:1903131	GO:BP	mononuclear cell differentiation	16592	26209	GO:0002521	ISS,IDA	PLCG2,HLA-DRA	1
B memory	FALSE	1	3149	4	1	0.25	0.000317561	GO:1903506	GO:BP	regulation of nucleic acid-templated transcription	16592	26535	c("GO:0097659", "GO:2001141")	ISS	PLCG2	1
B memory	FALSE	1	1085	19	1	0.0526316	0.000921659	GO:1903507	GO:BP	negative regulation of nucleic acid-templated transcription	16592	26536	c("GO:0097659", "GO:1902679", "GO:1903506")	IMP	RPL10	1
B memory	FALSE	1	102	20	1	0.05	0.00980392	GO:1903578	GO:BP	regulation of ATP metabolic process	16592	26605	c("GO:0019222", "GO:0046034")	IDA	TMSB4X	1
B memory	FALSE	1	34	20	1	0.05	0.0294118	GO:1903580	GO:BP	positive regulation of ATP metabolic process	16592	26607	c("GO:0009893", "GO:0046034", "GO:1903578")	IDA	TMSB4X	1
B memory	FALSE	1	326	7	1	0.142857	0.00306748	GO:1903706	GO:BP	regulation of hemopoiesis	16592	26730	c("GO:0002682", "GO:0030097", "GO:2000026")	IDA	HLA-DRA	1
B memory	FALSE	1	877	6	1	0.166667	0.00114025	GO:1903047	GO:BP	mitotic cell cycle process	16592	26133	c("GO:0000278", "GO:0022402")	TAS	RPS27	1
B memory	FALSE	1	113	7	1	0.142857	0.00884956	GO:1903708	GO:BP	positive regulation of hemopoiesis	16592	26732	c("GO:0002684", "GO:0030097", "GO:0051094", "GO:0051240", "GO:1903706")	IDA	HLA-DRA	1
B memory	FALSE	1	137	20	1	0.05	0.00729927	GO:1904064	GO:BP	positive regulation of cation transmembrane transport	16592	27037	c("GO:0034767", "GO:0098655", "GO:1904062")	IDA	TMSB4X	1
B memory	FALSE	1	487	4	1	0.25	0.00205339	GO:1905114	GO:BP	cell surface receptor signaling pathway involved in cell-cell signaling	16592	28000	c("GO:0007166", "GO:0007267")	TAS	PLCG2	1
B memory	FALSE	1	3	20	1	0.05	0.333333	GO:1905271	GO:BP	regulation of proton-transporting ATP synthase activity, rotational mechanism	16592	28150	c("GO:0010155", "GO:0051340", "GO:2001257")	IDA	TMSB4X	1
B memory	FALSE	1	3	20	1	0.05	0.333333	GO:1905273	GO:BP	positive regulation of proton-transporting ATP synthase activity, rotational mechanism	16592	28152	c("GO:0051351", "GO:1905271", "GO:2001259")	IDA	TMSB4X	1
B memory	FALSE	1	3	19	1	0.0526316	0.333333	GO:1990403	GO:BP	embryonic brain development	16592	28933	GO:0048568	IMP	RPL10	1
B memory	FALSE	1	107	5	1	0.2	0.00934579	GO:1990542	GO:BP	mitochondrial transmembrane transport	16592	28991	c("GO:0006839", "GO:0055085")	IDA TAS	MT-ATP8	1
B memory	FALSE	1	323	20	1	0.05	0.00309598	GO:1904062	GO:BP	regulation of cation transmembrane transport	16592	27035	c("GO:0034765", "GO:0098655")	IDA	TMSB4X	1
B memory	FALSE	1	196	9	2	0.222222	0.0102041	GO:1903039	GO:BP	positive regulation of leukocyte cell-cell adhesion	16592	26125	c("GO:0007159", "GO:0022409", "GO:1903037")	IDA,IMP	HLA-DRA,HLA-DPB1	1
B memory	FALSE	1	5	20	1	0.05	0.2	GO:1903026	GO:BP	negative regulation of RNA polymerase II regulatory region sequence-specific DNA binding	16592	26114	c("GO:1903025", "GO:2000678")	IDA	TMSB4X	1
B memory	FALSE	1	490	4	1	0.25	0.00204082	GO:1901987	GO:BP	regulation of cell cycle phase transition	16592	25216	c("GO:0010564", "GO:0044770")	ISS	PLCG2	1
B memory	FALSE	1	93	4	1	0.25	0.0107527	GO:1901989	GO:BP	positive regulation of cell cycle phase transition	16592	25218	c("GO:0044770", "GO:0090068", "GO:1901987")	ISS	PLCG2	1
B memory	FALSE	1	205	7	1	0.142857	0.00487805	GO:1902105	GO:BP	regulation of leukocyte differentiation	16592	25327	c("GO:0002521", "GO:0045595", "GO:1903706")	IDA	HLA-DRA	1
B memory	FALSE	1	113	7	1	0.142857	0.00884956	GO:1902107	GO:BP	positive regulation of leukocyte differentiation	16592	25329	c("GO:0002521", "GO:0045597", "GO:1902105", "GO:1903708")	IDA	HLA-DRA	1
B memory	FALSE	1	1632	20	1	0.05	0.000612745	GO:1902531	GO:BP	regulation of intracellular signal transduction	16592	25684	c("GO:0009966", "GO:0035556")	IMP IGI	TMSB4X	1
B memory	FALSE	1	481	20	1	0.05	0.002079	GO:1902532	GO:BP	negative regulation of intracellular signal transduction	16592	25685	c("GO:0009968", "GO:0035556", "GO:1902531")	IMP	TMSB4X	1
B memory	FALSE	1	273	9	2	0.222222	0.00732601	GO:1903037	GO:BP	regulation of leukocyte cell-cell adhesion	16592	26123	c("GO:0007159", "GO:0022407")	IDA,IMP	HLA-DRA,HLA-DPB1	1
B memory	FALSE	1	80	20	2	0.1	0.025	GO:1902600	GO:BP	proton transmembrane transport	16592	25734	GO:0098662	IDA TAS,IDA	MT-ATP8,TMSB4X	1
B memory	FALSE	1	187	4	1	0.25	0.00534759	GO:1902806	GO:BP	regulation of cell cycle G1/S phase transition	16592	25910	c("GO:0044843", "GO:1901987")	ISS	PLCG2	1
B memory	FALSE	1	49	4	1	0.25	0.0204082	GO:1902808	GO:BP	positive regulation of cell cycle G1/S phase transition	16592	25912	c("GO:0044843", "GO:1901989", "GO:1902806")	ISS	PLCG2	1
B memory	FALSE	1	203	6	1	0.166667	0.00492611	GO:1902850	GO:BP	microtubule cytoskeleton organization involved in mitosis	16592	25949	c("GO:0000226", "GO:1903047")	TAS	RPS27	1
B memory	FALSE	1	325	20	1	0.05	0.00307692	GO:1902903	GO:BP	regulation of supramolecular fiber organization	16592	25999	c("GO:0051128", "GO:0097435")	IDA IBA	TMSB4X	1
B memory	FALSE	1	138	20	1	0.05	0.00724638	GO:1902904	GO:BP	negative regulation of supramolecular fiber organization	16592	26000	c("GO:0051129", "GO:0097435", "GO:1902903")	IDA IBA	TMSB4X	1
B memory	FALSE	1	10	20	1	0.05	0.1	GO:1903025	GO:BP	regulation of RNA polymerase II regulatory region sequence-specific DNA binding	16592	26113	GO:2000677	IDA	TMSB4X	1
B memory	FALSE	1	1086	19	1	0.0526316	0.00092081	GO:1902679	GO:BP	negative regulation of RNA biosynthetic process	16592	25802	c("GO:0010558", "GO:0031327", "GO:0032774", "GO:0051253", "GO:2001141")	IMP	RPL10	1
B memory	FALSE	1	1536	20	1	0.05	0.000651042	GO:0045935	GO:BP	positive regulation of nucleobase-containing compound metabolic process	16592	13687	c("GO:0006139", "GO:0019219", "GO:0031325", "GO:0051173")	IDA	TMSB4X	1
B memory	FALSE	1	1284	19	1	0.0526316	0.000778816	GO:0045934	GO:BP	negative regulation of nucleobase-containing compound metabolic process	16592	13686	c("GO:0006139", "GO:0019219", "GO:0031324", "GO:0051172")	IMP	RPL10	1
B memory	FALSE	1	1080	19	1	0.0526316	0.000925926	GO:0045892	GO:BP	negative regulation of transcription, DNA-templated	16592	13646	c("GO:0006351", "GO:0006355", "GO:1903507", "GO:2000113")	IMP	RPL10	1
B memory	FALSE	1	176	19	2	0.105263	0.0113636	GO:0022618	GO:BP	ribonucleoprotein complex assembly	16592	7633	c("GO:0022613", "GO:0034622", "GO:0071826")	IBA,IBA	RPS27,RPL10	1
B memory	FALSE	1	1204	9	2	0.222222	0.00166113	GO:0022610	GO:BP	biological adhesion	16592	7625	GO:0008150	IDA,IMP	HLA-DRA,HLA-DPB1	1
B memory	FALSE	1	2709	8	3	0.375	0.00110742	GO:0022607	GO:BP	cellular component assembly	16592	7622	c("GO:0016043", "GO:0044085")	IBA,IDA,TAS	RPS27,HLA-DRA,MT-ND3	1
B memory	FALSE	1	799	18	1	0.0555556	0.00125156	GO:0022414	GO:BP	reproductive process	16592	7612	c("GO:0000003", "GO:0008150")	TAS	RPL29	1
B memory	FALSE	1	232	9	2	0.222222	0.00862069	GO:0022409	GO:BP	positive regulation of cell-cell adhesion	16592	7607	c("GO:0022407", "GO:0045785", "GO:0098609")	IDA,IMP	HLA-DRA,HLA-DPB1	1
B memory	FALSE	1	365	9	2	0.222222	0.00547945	GO:0022407	GO:BP	regulation of cell-cell adhesion	16592	7605	c("GO:0030155", "GO:0098609")	IDA,IMP	HLA-DRA,HLA-DPB1	1
B memory	FALSE	1	1276	6	2	0.333333	0.0015674	GO:0022402	GO:BP	cell cycle process	16592	7600	c("GO:0007049", "GO:0009987")	ISS,TAS	PLCG2,RPS27	1
B memory	FALSE	1	255	4	1	0.25	0.00392157	GO:0019932	GO:BP	second-messenger-mediated signaling	16592	7039	GO:0035556	IMP NAS	PLCG2	1
B memory	FALSE	1	24	7	1	0.142857	0.0416667	GO:0019883	GO:BP	antigen processing and presentation of endogenous antigen	16592	7018	GO:0019882	IDA	HLA-DRA	1
B memory	FALSE	1	112	4	1	0.25	0.00892857	GO:0019751	GO:BP	polyol metabolic process	16592	6975	GO:0006066	TAS	PLCG2	1
B memory	FALSE	1	58	12	1	0.0833333	0.0172414	GO:0019731	GO:BP	antibacterial humoral response	16592	6961	c("GO:0019730", "GO:0042742")	IDA	RPL39	1
B memory	FALSE	1	137	12	1	0.0833333	0.00729927	GO:0019730	GO:BP	antimicrobial humoral response	16592	6960	c("GO:0006959", "GO:0051707")	IDA	RPL39	1
B memory	FALSE	1	780	4	1	0.25	0.00128205	GO:0019725	GO:BP	cellular homeostasis	16592	6957	c("GO:0009987", "GO:0042592")	IDA	PLCG2	1
B memory	FALSE	1	173	4	1	0.25	0.00578035	GO:0019722	GO:BP	calcium-mediated signaling	16592	6955	GO:0019932	IMP NAS	PLCG2	1
B memory	FALSE	1	354	20	2	0.1	0.00564972	GO:0019693	GO:BP	ribose phosphate metabolic process	16592	6935	c("GO:0006796", "GO:0019637", "GO:1901135")	IDA TAS,IDA	MT-ATP8,TMSB4X	1
B memory	FALSE	1	86	16	2	0.125	0.0232558	GO:0019646	GO:BP	aerobic electron transport chain	16592	6890	c("GO:0006119", "GO:0009060", "GO:0022904")	IMP TAS NAS,ISS TAS NAS	MT-ND3,MT-CO2	1
B memory	FALSE	1	889	5	2	0.4	0.00224972	GO:0019637	GO:BP	organophosphate metabolic process	16592	6884	c("GO:0006793", "GO:0071704")	IDA TAS,IDA TAS	PLCG2,MT-ATP8	1
B memory	FALSE	1	264	16	3	0.1875	0.0113636	GO:0015980	GO:BP	energy derivation by oxidation of organic compounds	16592	5642	GO:0006091	IDA TAS,IMP TAS NAS,ISS IBA TAS NAS	MT-ATP8,MT-ND3,MT-CO2	1
B memory	FALSE	1	25	5	1	0.2	0.04	GO:0015985	GO:BP	energy coupled proton transport, down electrochemical gradient	16592	5647	GO:1902600	IDA TAS	MT-ATP8	1
B memory	FALSE	1	25	5	1	0.2	0.04	GO:0015986	GO:BP	ATP synthesis coupled proton transport	16592	5648	c("GO:0006754", "GO:0015985")	IDA TAS	MT-ATP8	1
B memory	FALSE	1	5780	8	4	0.5	0.000692042	GO:0016043	GO:BP	cellular component organization	16592	5665	GO:0071840	TAS,IBA TAS,IDA,TAS	MT-ATP8,RPS27,HLA-DRA,MT-ND3	1
B memory	FALSE	1	438	4	1	0.25	0.00228311	GO:0016055	GO:BP	Wnt signaling pathway	16592	5675	c("GO:0198738", "GO:1905114")	TAS	PLCG2	1
B memory	FALSE	1	1936	4	1	0.25	0.000516529	GO:0016192	GO:BP	vesicle-mediated transport	16592	5762	c("GO:0006810", "GO:0009987")	TAS	PLCG2	1
B memory	FALSE	1	251	20	1	0.05	0.00398406	GO:0022898	GO:BP	regulation of transmembrane transporter activity	16592	7637	c("GO:0032409", "GO:0034762")	IDA	TMSB4X	1
B memory	FALSE	1	1395	4	1	0.25	0.000716846	GO:0016477	GO:BP	cell migration	16592	5837	GO:0048870	IBA	PLCG2	1
B memory	FALSE	1	3704	4	1	0.25	0.000269978	GO:0019219	GO:BP	regulation of nucleobase-containing compound metabolic process	16592	6493	c("GO:0006139", "GO:0031323", "GO:0051171", "GO:0080090")	ISS	PLCG2	1
B memory	FALSE	1	1343	20	1	0.05	0.000744602	GO:0019220	GO:BP	regulation of phosphate metabolic process	16592	6494	c("GO:0006796", "GO:0051174")	IDA	TMSB4X	1
B memory	FALSE	1	764	9	3	0.333333	0.0039267	GO:0019221	GO:BP	cytokine-mediated signaling pathway	16592	6495	c("GO:0007166", "GO:0071345")	TAS,TAS,TAS	HLA-DRB5,HLA-DRA,HLA-DPB1	1
B memory	FALSE	1	6344	20	14	0.7	0.00220681	GO:0019222	GO:BP	regulation of metabolic process	16592	6496	c("GO:0008152", "GO:0050789")	TAS,ISS,TAS,IMP,TAS,TAS,TAS,TAS,TAS,TAS,IBA TAS,TAS,IMP TAS,IDA IMP	RPS4Y1,PLCG2,RPS27,HLA-DPB1,RPL18A,RPS18,RPL39,RPS29,RPL13,RPL37A,RPS9,RPL29,RPL10,TMSB4X	1
B memory	FALSE	1	3793	5	2	0.4	0.000527287	GO:0019438	GO:BP	aromatic compound biosynthetic process	16592	6696	c("GO:0006725", "GO:0044249")	ISS,IDA TAS	PLCG2,MT-ATP8	1
B memory	FALSE	1	4927	19	11	0.578947	0.0022326	GO:0019538	GO:BP	protein metabolic process	16592	6791	c("GO:0043170", "GO:0044238", "GO:1901564")	IMP IBA TAS,TAS NAS IC,IDA TAS NAS IC,TAS IC,IDA TAS NAS IC,IDA TAS IC,TAS NAS IC,TAS NAS IC,IMP IBA TAS IC,IBA TAS NAS IC,IMP TAS NAS IC	RPS4Y1,RPS27,RPL18A,RPS18,RPL39,RPS29,RPL13,RPL37A,RPS9,RPL29,RPL10	1
B memory	FALSE	1	3786	5	2	0.4	0.000528262	GO:0018130	GO:BP	heterocycle biosynthetic process	16592	6036	c("GO:0044249", "GO:0046483")	ISS,IDA TAS	PLCG2,MT-ATP8	1
B memory	FALSE	1	1624	1	1	1	0.000615764	GO:0012501	GO:BP	programmed cell death	16592	5130	GO:0008219	IBA	MTRNR2L12	1
B memory	FALSE	1	109	16	2	0.125	0.0183486	GO:0022900	GO:BP	electron transport chain	16592	7638	GO:0006091	IMP TAS NAS,ISS IBA TAS NAS	MT-ND3,MT-CO2	1
B memory	FALSE	1	3078	20	1	0.05	0.000324886	GO:0023051	GO:BP	regulation of signaling	16592	7670	c("GO:0023052", "GO:0050789")	IMP IGI	TMSB4X	1
B memory	FALSE	1	773	4	1	0.25	0.00129366	GO:0031347	GO:BP	regulation of defense response	16592	8304	c("GO:0006952", "GO:0080134")	TAS	PLCG2	1
B memory	FALSE	1	59	7	1	0.142857	0.0169492	GO:0031343	GO:BP	positive regulation of cell killing	16592	8300	c("GO:0001906", "GO:0031341", "GO:0048522")	IDA	HLA-DRA	1
B memory	FALSE	1	94	7	1	0.142857	0.0106383	GO:0031341	GO:BP	regulation of cell killing	16592	8298	c("GO:0001906", "GO:0050794")	IDA	HLA-DRA	1
B memory	FALSE	1	112	20	1	0.05	0.00892857	GO:0031333	GO:BP	negative regulation of protein-containing complex assembly	16592	8290	c("GO:0043254", "GO:0051129", "GO:0065003")	IDA IBA	TMSB4X	1
B memory	FALSE	1	1526	20	2	0.1	0.00131062	GO:0031328	GO:BP	positive regulation of cellular biosynthetic process	16592	8286	c("GO:0009891", "GO:0031325", "GO:0031326", "GO:0044249")	IBA,IDA	RPS9,TMSB4X	1
B memory	FALSE	1	1459	19	1	0.0526316	0.000685401	GO:0031327	GO:BP	negative regulation of cellular biosynthetic process	16592	8285	c("GO:0009890", "GO:0031324", "GO:0031326", "GO:0044249")	IMP	RPL10	1
B memory	FALSE	1	3807	4	1	0.25	0.000262674	GO:0031326	GO:BP	regulation of cellular biosynthetic process	16592	8284	c("GO:0009889", "GO:0031323", "GO:0044249")	ISS	PLCG2	1
B memory	FALSE	1	2782	20	2	0.1	0.000718907	GO:0031325	GO:BP	positive regulation of cellular metabolic process	16592	8283	c("GO:0009893", "GO:0031323", "GO:0044237", "GO:0048522")	IBA,IDA	RPS9,TMSB4X	1
B memory	FALSE	1	2252	19	1	0.0526316	0.00044405	GO:0031324	GO:BP	negative regulation of cellular metabolic process	16592	8282	c("GO:0009892", "GO:0031323", "GO:0044237", "GO:0048523")	IMP	RPL10	1
B memory	FALSE	1	5522	4	1	0.25	0.000181094	GO:0031323	GO:BP	regulation of cellular metabolic process	16592	8281	c("GO:0019222", "GO:0044237", "GO:0050794")	ISS	PLCG2	1
B memory	FALSE	1	48	20	1	0.05	0.0208333	GO:0030837	GO:BP	negative regulation of actin filament polymerization	16592	8035	c("GO:0030041", "GO:0030833", "GO:0032272", "GO:0051494", "GO:1902904")	IDA IBA	TMSB4X	1
B memory	FALSE	1	136	20	1	0.05	0.00735294	GO:0030833	GO:BP	regulation of actin filament polymerization	16592	8031	c("GO:0008064", "GO:0030041", "GO:0032271")	IDA IBA	TMSB4X	1
B memory	FALSE	1	152	20	1	0.05	0.00657895	GO:0030832	GO:BP	regulation of actin filament length	16592	8030	c("GO:0032535", "GO:0032956")	IDA IBA	TMSB4X	1
B memory	FALSE	1	13	20	1	0.05	0.0769231	GO:0030810	GO:BP	positive regulation of nucleotide biosynthetic process	16592	8008	c("GO:0009165", "GO:0030808", "GO:0031328", "GO:0045981")	IDA	TMSB4X	1
B memory	FALSE	1	31	20	1	0.05	0.0322581	GO:0030808	GO:BP	regulation of nucleotide biosynthetic process	16592	8006	c("GO:0006140", "GO:0009165", "GO:0031326")	IDA	TMSB4X	1
B memory	FALSE	1	486	4	1	0.25	0.00205761	GO:0030335	GO:BP	positive regulation of cell migration	16592	7837	c("GO:0016477", "GO:0030334", "GO:2000147")	IBA	PLCG2	1
B memory	FALSE	1	857	4	1	0.25	0.00116686	GO:0030334	GO:BP	regulation of cell migration	16592	7836	c("GO:0016477", "GO:2000145")	IBA	PLCG2	1
B memory	FALSE	1	5738	9	4	0.444444	0.000697107	GO:0023052	GO:BP	signaling	16592	7671	GO:0008150	TAS,IDA IMP ISS TAS NAS,TAS,IDA TAS	HLA-DRB5,PLCG2,HLA-DRA,HLA-DPB1	1
B memory	FALSE	1	1223	20	1	0.05	0.000817661	GO:0023057	GO:BP	negative regulation of signaling	16592	7676	c("GO:0023051", "GO:0023052", "GO:0048519")	IMP	TMSB4X	1
B memory	FALSE	1	389	4	1	0.25	0.00257069	GO:0030001	GO:BP	metal ion transport	16592	7688	GO:0006812	IDA	PLCG2	1
B memory	FALSE	1	558	4	1	0.25	0.00179211	GO:0030003	GO:BP	cellular cation homeostasis	16592	7690	c("GO:0006873", "GO:0055080")	IDA	PLCG2	1
B memory	FALSE	1	718	20	1	0.05	0.00139276	GO:0030029	GO:BP	actin filament-based process	16592	7698	GO:0009987	IDA IBA	TMSB4X	1
B memory	FALSE	1	622	20	1	0.05	0.00160772	GO:0030036	GO:BP	actin cytoskeleton organization	16592	7705	c("GO:0007010", "GO:0030029")	IDA IBA	TMSB4X	1
B memory	FALSE	1	103	16	2	0.125	0.0194175	GO:0022904	GO:BP	respiratory electron transport chain	16592	7639	c("GO:0022900", "GO:0045333")	IMP TAS NAS,ISS IBA TAS NAS	MT-ND3,MT-CO2	1
B memory	FALSE	1	158	20	1	0.05	0.00632911	GO:0030041	GO:BP	actin filament polymerization	16592	7708	c("GO:0008154", "GO:0051258")	IDA IBA	TMSB4X	1
B memory	FALSE	1	259	7	2	0.285714	0.00772201	GO:0030098	GO:BP	lymphocyte differentiation	16592	7724	c("GO:0046649", "GO:1903131")	ISS,IDA	PLCG2,HLA-DRA	1
B memory	FALSE	1	3098	7	2	0.285714	0.000645578	GO:0030154	GO:BP	cell differentiation	16592	7739	GO:0048869	ISS,IDA	PLCG2,HLA-DRA	1
B memory	FALSE	1	604	9	2	0.222222	0.00331126	GO:0030155	GO:BP	regulation of cell adhesion	16592	7740	c("GO:0007155", "GO:0050794")	IDA,IMP	HLA-DRA,HLA-DPB1	1
B memory	FALSE	1	144	4	1	0.25	0.00694444	GO:0030168	GO:BP	platelet activation	16592	7747	c("GO:0001775", "GO:0007596")	TAS	PLCG2	1
B memory	FALSE	1	99	4	1	0.25	0.010101	GO:0030183	GO:BP	B cell differentiation	16592	7754	c("GO:0030098", "GO:0042113")	ISS	PLCG2	1
B memory	FALSE	1	173	7	1	0.142857	0.00578035	GO:0030217	GO:BP	T cell differentiation	16592	7779	c("GO:0030098", "GO:0042110")	IDA	HLA-DRA	1
B memory	FALSE	1	668	7	2	0.285714	0.00299401	GO:0030097	GO:BP	hemopoiesis	16592	7723	GO:0048534	ISS,IDA	PLCG2,HLA-DRA	1
B memory	FALSE	1	391	4	1	0.25	0.00255754	GO:0031348	GO:BP	negative regulation of defense response	16592	8305	c("GO:0006952", "GO:0031347", "GO:0048585")	TAS	PLCG2	1
B memory	FALSE	1	1322	1	1	1	0.00075643	GO:0010941	GO:BP	regulation of cell death	16592	5075	c("GO:0008219", "GO:0050794")	IBA	MTRNR2L12	1
B memory	FALSE	1	3042	20	1	0.05	0.000328731	GO:0010646	GO:BP	regulation of cell communication	16592	4804	c("GO:0007154", "GO:0050794")	IMP IGI	TMSB4X	1
B memory	FALSE	1	58	20	2	0.1	0.0344828	GO:0009205	GO:BP	purine ribonucleoside triphosphate metabolic process	16592	3816	c("GO:0009144", "GO:0009199")	IDA TAS,IDA	MT-ATP8,TMSB4X	1
B memory	FALSE	1	49	20	2	0.1	0.0408163	GO:0009201	GO:BP	ribonucleoside triphosphate biosynthetic process	16592	3812	c("GO:0009142", "GO:0009199")	IDA TAS,IDA	MT-ATP8,TMSB4X	1
B memory	FALSE	1	62	20	2	0.1	0.0322581	GO:0009199	GO:BP	ribonucleoside triphosphate metabolic process	16592	3810	GO:0009141	IDA TAS,IDA	MT-ATP8,TMSB4X	1
B memory	FALSE	1	204	20	2	0.1	0.00980392	GO:0009165	GO:BP	nucleotide biosynthetic process	16592	3776	c("GO:0009117", "GO:1901293")	IDA TAS,IDA	MT-ATP8,TMSB4X	1
B memory	FALSE	1	142	20	2	0.1	0.0140845	GO:0009152	GO:BP	purine ribonucleotide biosynthetic process	16592	3764	c("GO:0006164", "GO:0009150", "GO:0009260")	IDA TAS,IDA	MT-ATP8,TMSB4X	1
B memory	FALSE	1	337	20	2	0.1	0.00593472	GO:0009150	GO:BP	purine ribonucleotide metabolic process	16592	3762	c("GO:0006163", "GO:0009259")	IDA TAS,IDA	MT-ATP8,TMSB4X	1
B memory	FALSE	1	46	20	2	0.1	0.0434783	GO:0009145	GO:BP	purine nucleoside triphosphate biosynthetic process	16592	3757	c("GO:0009142", "GO:0009144")	IDA TAS,IDA	MT-ATP8,TMSB4X	1
B memory	FALSE	1	61	20	2	0.1	0.0327869	GO:0009144	GO:BP	purine nucleoside triphosphate metabolic process	16592	3756	GO:0009141	IDA TAS,IDA	MT-ATP8,TMSB4X	1
B memory	FALSE	1	58	20	2	0.1	0.0344828	GO:0009142	GO:BP	nucleoside triphosphate biosynthetic process	16592	3754	c("GO:0009141", "GO:1901293")	IDA TAS,IDA	MT-ATP8,TMSB4X	1
B memory	FALSE	1	79	20	2	0.1	0.0253165	GO:0009141	GO:BP	nucleoside triphosphate metabolic process	16592	3753	GO:0006753	IDA TAS,IDA	MT-ATP8,TMSB4X	1
B memory	FALSE	1	435	20	2	0.1	0.0045977	GO:0009117	GO:BP	nucleotide metabolic process	16592	3731	GO:0006753	IDA TAS,IDA	MT-ATP8,TMSB4X	1
B memory	FALSE	1	5692	20	14	0.7	0.00245959	GO:0009058	GO:BP	biosynthetic process	16592	3674	GO:0008152	IMP IBA TAS,IDA ISS,IDA TAS,TAS NAS IC,IDA TAS NAS IC,TAS IC,IDA TAS NAS IC,IDA TAS IC,TAS NAS IC,TAS NAS IC,IMP IBA TAS IC,IBA TAS NAS IC,IMP TAS NAS IC,IDA IMP	RPS4Y1,PLCG2,MT-ATP8,RPS27,RPL18A,RPS18,RPL39,RPS29,RPL13,RPL37A,RPS9,RPL29,RPL10,TMSB4X	1
B memory	FALSE	1	273	4	1	0.25	0.003663	GO:0008654	GO:BP	phospholipid biosynthetic process	16592	3665	c("GO:0006644", "GO:0008610", "GO:0044249", "GO:0090407")	IDA	PLCG2	1
B memory	FALSE	1	677	4	1	0.25	0.0014771	GO:0008610	GO:BP	lipid biosynthetic process	16592	3642	c("GO:0006629", "GO:1901576")	IDA	PLCG2	1
B memory	FALSE	1	716	17	2	0.117647	0.0027933	GO:0008284	GO:BP	positive regulation of cell population proliferation	16592	3581	c("GO:0008283", "GO:0042127", "GO:0048522")	IMP,IMP	HLA-DPB1,RPS9	1
B memory	FALSE	1	1478	17	2	0.117647	0.00135318	GO:0008283	GO:BP	cell population proliferation	16592	3580	GO:0009987	IMP,IMP	HLA-DPB1,RPS9	1
B memory	FALSE	1	1752	1	1	1	0.000570776	GO:0008219	GO:BP	cell death	16592	3573	GO:0009987	IBA	MTRNR2L12	1
B memory	FALSE	1	5323	9	4	0.444444	0.000751456	GO:0007165	GO:BP	signal transduction	16592	3078	c("GO:0007154", "GO:0009987", "GO:0023052", "GO:0050794", "GO:0051716")	TAS,IDA IMP ISS TAS NAS,TAS,IDA TAS	HLA-DRB5,PLCG2,HLA-DRA,HLA-DPB1	1
B memory	FALSE	1	2754	9	4	0.444444	0.00145243	GO:0007166	GO:BP	cell surface receptor signaling pathway	16592	3079	GO:0007165	TAS,IDA IMP ISS TAS,TAS,IDA TAS	HLA-DRB5,PLCG2,HLA-DRA,HLA-DPB1	1
B memory	FALSE	1	257	4	1	0.25	0.00389105	GO:0007204	GO:BP	positive regulation of cytosolic calcium ion concentration	16592	3115	GO:0051480	IDA	PLCG2	1
B memory	FALSE	1	8	20	1	0.05	0.125	GO:0007253	GO:BP	cytoplasmic sequestering of NF-kappaB	16592	3159	c("GO:0032088", "GO:0042994")	IMP	TMSB4X	1
B memory	FALSE	1	1373	4	1	0.25	0.000728332	GO:0007267	GO:BP	cell-cell signaling	16592	3171	c("GO:0007154", "GO:0023052")	TAS	PLCG2	1
B memory	FALSE	1	3933	7	3	0.428571	0.000762777	GO:0007275	GO:BP	multicellular organism development	16592	3179	c("GO:0032501", "GO:0048856")	IMP,ISS,IDA	RPS4Y1,PLCG2,HLA-DRA	1
B memory	FALSE	1	46	20	2	0.1	0.0434783	GO:0009206	GO:BP	purine ribonucleoside triphosphate biosynthetic process	16592	3817	c("GO:0009145", "GO:0009201", "GO:0009205")	IDA TAS,IDA	MT-ATP8,TMSB4X	1
B memory	FALSE	1	81	18	1	0.0555556	0.0123457	GO:0007565	GO:BP	female pregnancy	16592	3441	c("GO:0044703", "GO:0044706")	TAS	RPL29	1
B memory	FALSE	1	311	4	1	0.25	0.00321543	GO:0007596	GO:BP	blood coagulation	16592	3470	c("GO:0007599", "GO:0042060", "GO:0050817")	TAS	PLCG2	1
B memory	FALSE	1	316	4	1	0.25	0.00316456	GO:0007599	GO:BP	hemostasis	16592	3473	GO:0050878	TAS	PLCG2	1
B memory	FALSE	1	151	20	1	0.05	0.00662252	GO:0008064	GO:BP	regulation of actin polymerization or depolymerization	16592	3531	c("GO:0008154", "GO:0030832", "GO:0110053")	IDA IBA	TMSB4X	1
B memory	FALSE	1	16591	20	20	1	0.00120547	GO:0008150	GO:BP	biological_process	16592	3543	character(0)	IBA,TAS,IMP IBA TAS,IDA IMP ISS IBA TAS NAS,IDA TAS,IMP IBA TAS NAS IC,IDA IMP TAS NAS,IMP TAS NAS,IDA IMP TAS,IDA TAS NAS IC,TAS IC,IDA TAS NAS IC,IDA TAS IC,IMP TAS NAS IC,TAS NAS IC,ISS IBA TAS NAS,IMP IBA TAS IC,IBA TAS NAS IC,IMP IBA TAS NAS IC,IDA IMP IGI IBA TAS	MTRNR2L12,HLA-DRB5,RPS4Y1,PLCG2,MT-ATP8,RPS27,HLA-DRA,MT-ND3,HLA-DPB1,RPL18A,RPS18,RPL39,RPS29,RPL13,RPL37A,MT-CO2,RPS9,RPL29,RPL10,TMSB4X	1
B memory	FALSE	1	10631	20	17	0.85	0.0015991	GO:0008152	GO:BP	metabolic process	16592	3544	GO:0008150	IMP IBA TAS,IDA ISS TAS,IDA TAS,IMP TAS NAS IC,IMP TAS NAS,IMP,IDA TAS NAS IC,TAS IC,IDA TAS NAS IC,IDA TAS IC,TAS NAS IC,TAS NAS IC,ISS IBA TAS NAS,IMP IBA TAS IC,IBA TAS NAS IC,IMP TAS NAS IC,IDA IMP	RPS4Y1,PLCG2,MT-ATP8,RPS27,MT-ND3,HLA-DPB1,RPL18A,RPS18,RPL39,RPS29,RPL13,RPL37A,MT-CO2,RPS9,RPL29,RPL10,TMSB4X	1
B memory	FALSE	1	182	20	1	0.05	0.00549451	GO:0008154	GO:BP	actin polymerization or depolymerization	16592	3546	GO:0007015	IDA IBA	TMSB4X	1
B memory	FALSE	1	32	18	1	0.0555556	0.03125	GO:0007566	GO:BP	embryo implantation	16592	3442	c("GO:0007275", "GO:0007565", "GO:0022414")	TAS	RPL29	1
B memory	FALSE	1	1219	20	1	0.05	0.000820345	GO:0010648	GO:BP	negative regulation of cell communication	16592	4806	c("GO:0007154", "GO:0010646", "GO:0048523")	IMP	TMSB4X	1
B memory	FALSE	1	345	20	2	0.1	0.0057971	GO:0009259	GO:BP	ribonucleotide metabolic process	16592	3869	c("GO:0009117", "GO:0019693")	IDA TAS,IDA	MT-ATP8,TMSB4X	1
B memory	FALSE	1	2332	12	5	0.416667	0.00214408	GO:0009605	GO:BP	response to external stimulus	16592	3990	GO:0050896	TAS,TAS,TAS,TAS,IDA	HLA-DRB5,PLCG2,HLA-DRA,HLA-DPB1,RPL39	1
B memory	FALSE	1	296	20	1	0.05	0.00337838	GO:0010639	GO:BP	negative regulation of organelle organization	16592	4797	c("GO:0006996", "GO:0033043", "GO:0051129")	IDA IBA	TMSB4X	1
B memory	FALSE	1	166	20	2	0.1	0.0120482	GO:0010634	GO:BP	positive regulation of epithelial cell migration	16592	4792	c("GO:0010631", "GO:0010632", "GO:0030335")	IBA,IDA IGI	PLCG2,TMSB4X	1
B memory	FALSE	1	283	20	2	0.1	0.00706714	GO:0010632	GO:BP	regulation of epithelial cell migration	16592	4790	c("GO:0010631", "GO:0030334", "GO:0051239")	IBA,IDA IGI	PLCG2,TMSB4X	1
B memory	FALSE	1	338	20	2	0.1	0.00591716	GO:0010631	GO:BP	epithelial cell migration	16592	4789	c("GO:0001667", "GO:0090132")	IBA,IDA IGI	PLCG2,TMSB4X	1
B memory	FALSE	1	990	17	3	0.176471	0.0030303	GO:0010628	GO:BP	positive regulation of gene expression	16592	4786	c("GO:0010467", "GO:0010468", "GO:0010604")	ISS,IMP,IBA	PLCG2,HLA-DPB1,RPS9	1
B memory	FALSE	1	831	19	2	0.105263	0.00240674	GO:0010608	GO:BP	posttranscriptional regulation of gene expression	16592	4767	GO:0010468	IBA,IMP	RPS9,RPL10	1
B memory	FALSE	1	2978	9	2	0.222222	0.000671592	GO:0010604	GO:BP	positive regulation of macromolecule metabolic process	16592	4763	c("GO:0009893", "GO:0043170", "GO:0060255")	ISS,IMP	PLCG2,HLA-DPB1	1
B memory	FALSE	1	131	20	1	0.05	0.00763359	GO:0010595	GO:BP	positive regulation of endothelial cell migration	16592	4755	c("GO:0010594", "GO:0010634", "GO:0043542")	IDA IGI	TMSB4X	1
B memory	FALSE	1	230	20	1	0.05	0.00434783	GO:0010594	GO:BP	regulation of endothelial cell migration	16592	4754	c("GO:0010632", "GO:0043542")	IDA IGI	TMSB4X	1
B memory	FALSE	1	733	4	1	0.25	0.00136426	GO:0010564	GO:BP	regulation of cell cycle process	16592	4728	c("GO:0022402", "GO:0051726")	ISS	PLCG2	1
B memory	FALSE	1	836	20	1	0.05	0.00119617	GO:0010562	GO:BP	positive regulation of phosphorus metabolic process	16592	4726	c("GO:0006793", "GO:0031325", "GO:0051174")	IDA	TMSB4X	1
B memory	FALSE	1	1407	19	1	0.0526316	0.000710732	GO:0010558	GO:BP	negative regulation of macromolecule biosynthetic process	16592	4722	c("GO:0009059", "GO:0009890", "GO:0010556", "GO:0010605")	IMP	RPL10	1
B memory	FALSE	1	1439	17	1	0.0588235	0.000694927	GO:0010557	GO:BP	positive regulation of macromolecule biosynthetic process	16592	4721	c("GO:0009059", "GO:0009891", "GO:0010556", "GO:0010604")	IBA	RPS9	1
B memory	FALSE	1	3674	4	1	0.25	0.000272183	GO:0010556	GO:BP	regulation of macromolecule biosynthetic process	16592	4720	c("GO:0009059", "GO:0009889", "GO:0060255")	ISS	PLCG2	1
B memory	FALSE	1	5535	20	14	0.7	0.00252936	GO:0010467	GO:BP	gene expression	16592	4661	GO:0043170	IMP IBA TAS,ISS,IMP TAS NAS IC,IMP,IDA TAS NAS IC,TAS IC,IDA TAS NAS IC,IDA TAS IC,TAS NAS IC,TAS NAS IC,IMP IBA TAS IC,IBA TAS NAS IC,IMP TAS NAS IC,IDA IMP	RPS4Y1,PLCG2,RPS27,HLA-DPB1,RPL18A,RPS18,RPL39,RPS29,RPL13,RPL37A,RPS9,RPL29,RPL10,TMSB4X	1
B memory	FALSE	1	66	8	1	0.125	0.0151515	GO:0010257	GO:BP	NADH dehydrogenase complex assembly	16592	4522	GO:0034622	TAS	MT-ND3	1
B memory	FALSE	1	16	20	1	0.05	0.0625	GO:0010155	GO:BP	regulation of proton transport	16592	4441	c("GO:1902600", "GO:1904062")	IDA	TMSB4X	1
B memory	FALSE	1	1213	12	5	0.416667	0.00412201	GO:0009607	GO:BP	response to biotic stimulus	16592	3992	GO:0050896	TAS,TAS,TAS,TAS,IDA	HLA-DRB5,PLCG2,HLA-DRA,HLA-DPB1,RPL39	1
B memory	FALSE	1	509	4	1	0.25	0.00196464	GO:0009611	GO:BP	response to wounding	16592	3996	GO:0006950	TAS	PLCG2	1
B memory	FALSE	1	485	12	1	0.0833333	0.00206186	GO:0009617	GO:BP	response to bacterium	16592	4001	GO:0051707	IDA	RPL39	1
B memory	FALSE	1	490	19	1	0.0526316	0.00204082	GO:0009790	GO:BP	embryo development	16592	4145	GO:0007275	IMP	RPL10	1
B memory	FALSE	1	3852	4	1	0.25	0.000259605	GO:0009889	GO:BP	regulation of biosynthetic process	16592	4222	c("GO:0009058", "GO:0019222")	ISS	PLCG2	1
B memory	FALSE	1	1481	19	1	0.0526316	0.000675219	GO:0009890	GO:BP	negative regulation of biosynthetic process	16592	4223	c("GO:0009058", "GO:0009889", "GO:0009892")	IMP	RPL10	1
B memory	FALSE	1	149	20	2	0.1	0.0134228	GO:0009260	GO:BP	ribonucleotide biosynthetic process	16592	3870	c("GO:0009165", "GO:0009259", "GO:0046390")	IDA TAS,IDA	MT-ATP8,TMSB4X	1
B memory	FALSE	1	1554	20	2	0.1	0.001287	GO:0009891	GO:BP	positive regulation of biosynthetic process	16592	4224	c("GO:0009058", "GO:0009889", "GO:0009893")	IBA,IDA	RPS9,TMSB4X	1
B memory	FALSE	1	2784	20	1	0.05	0.000359195	GO:0009966	GO:BP	regulation of signal transduction	16592	4279	c("GO:0007165", "GO:0010646", "GO:0023051", "GO:0048583")	IMP IGI	TMSB4X	1
B memory	FALSE	1	1170	20	1	0.05	0.000854701	GO:0009968	GO:BP	negative regulation of signal transduction	16592	4281	c("GO:0007165", "GO:0009966", "GO:0010648", "GO:0023057", "GO:0048585")	IMP	TMSB4X	1
B memory	FALSE	1	15582	20	20	1	0.00128353	GO:0009987	GO:BP	cellular process	16592	4286	GO:0008150	IBA,TAS,IMP IBA TAS,IDA IMP ISS IBA TAS NAS,IDA TAS,IMP IBA TAS NAS IC,IDA TAS,IMP TAS NAS,IDA IMP TAS,IDA TAS NAS IC,TAS IC,IDA TAS NAS IC,IDA TAS IC,TAS NAS IC,TAS NAS IC,ISS IBA TAS NAS,IMP IBA TAS IC,IBA TAS NAS IC,IMP IBA TAS NAS IC,IDA IMP IGI IBA TAS	MTRNR2L12,HLA-DRB5,RPS4Y1,PLCG2,MT-ATP8,RPS27,HLA-DRA,MT-ND3,HLA-DPB1,RPL18A,RPS18,RPL39,RPS29,RPL13,RPL37A,MT-CO2,RPS9,RPL29,RPL10,TMSB4X	1
B memory	FALSE	1	2568	9	3	0.333333	0.00116822	GO:0010033	GO:BP	response to organic substance	16592	4320	GO:0042221	TAS,TAS,TAS	HLA-DRB5,HLA-DRA,HLA-DPB1	1
B memory	FALSE	1	331	4	1	0.25	0.00302115	GO:0010035	GO:BP	response to inorganic substance	16592	4322	GO:0042221	IMP	PLCG2	1
B memory	FALSE	1	211	4	1	0.25	0.00473934	GO:0010038	GO:BP	response to metal ion	16592	4325	GO:0010035	IMP	PLCG2	1
B memory	FALSE	1	3259	9	2	0.222222	0.000613685	GO:0009893	GO:BP	positive regulation of metabolic process	16592	4226	c("GO:0008152", "GO:0019222", "GO:0048518")	ISS,IMP	PLCG2,HLA-DPB1	1
B memory	FALSE	1	309	4	1	0.25	0.00323625	GO:0031349	GO:BP	positive regulation of defense response	16592	8306	c("GO:0006952", "GO:0031347", "GO:0048584")	TAS	PLCG2	1
B memory	FALSE	1	91	20	1	0.05	0.010989	GO:0032088	GO:BP	negative regulation of NF-kappaB transcription factor activity	16592	8556	GO:0043433	IMP	TMSB4X	1
B memory	FALSE	1	1060	4	1	0.25	0.000943396	GO:0032101	GO:BP	regulation of response to external stimulus	16592	8566	c("GO:0009605", "GO:0048583")	TAS	PLCG2	1
B memory	FALSE	1	1751	8	3	0.375	0.00171331	GO:0043933	GO:BP	protein-containing complex subunit organization	16592	12553	GO:0016043	IBA,IDA,TAS	RPS27,HLA-DRA,MT-ND3	1
B memory	FALSE	1	62	4	1	0.25	0.016129	GO:0043647	GO:BP	inositol phosphate metabolic process	16592	12511	c("GO:0006796", "GO:0019637", "GO:0019751")	TAS	PLCG2	1
B memory	FALSE	1	270	20	1	0.05	0.0037037	GO:0043542	GO:BP	endothelial cell migration	16592	12432	GO:0010631	IDA IGI	TMSB4X	1
B memory	FALSE	1	73	20	1	0.05	0.0136986	GO:0043536	GO:BP	positive regulation of blood vessel endothelial cell migration	16592	12429	c("GO:0010595", "GO:0043534", "GO:0043535")	IDA IGI	TMSB4X	1
B memory	FALSE	1	153	20	1	0.05	0.00653595	GO:0043535	GO:BP	regulation of blood vessel endothelial cell migration	16592	12428	c("GO:0010594", "GO:0043534")	IDA IGI	TMSB4X	1
B memory	FALSE	1	172	20	1	0.05	0.00581395	GO:0043534	GO:BP	blood vessel endothelial cell migration	16592	12427	GO:0043542	IDA IGI	TMSB4X	1
B memory	FALSE	1	175	20	1	0.05	0.00571429	GO:0043433	GO:BP	negative regulation of DNA-binding transcription factor activity	16592	12352	c("GO:0044092", "GO:0051090")	IMP	TMSB4X	1
B memory	FALSE	1	38	20	1	0.05	0.0263158	GO:0043392	GO:BP	negative regulation of DNA binding	16592	12327	c("GO:0051100", "GO:0051101")	IDA	TMSB4X	1
B memory	FALSE	1	9	7	1	0.142857	0.111111	GO:0043382	GO:BP	positive regulation of memory T cell differentiation	16592	12321	c("GO:0002699", "GO:0043379", "GO:0043380", "GO:0045582", "GO:0050778")	IDA	HLA-DRA	1
B memory	FALSE	1	10	7	1	0.142857	0.1	GO:0043380	GO:BP	regulation of memory T cell differentiation	16592	12319	c("GO:0002697", "GO:0043379", "GO:0045580", "GO:0050776")	IDA	HLA-DRA	1
B memory	FALSE	1	10	7	1	0.142857	0.1	GO:0043379	GO:BP	memory T cell differentiation	16592	12318	c("GO:0002292", "GO:0090715")	IDA	HLA-DRA	1
B memory	FALSE	1	27	7	1	0.142857	0.037037	GO:0043372	GO:BP	positive regulation of CD4-positive, alpha-beta T cell differentiation	16592	12311	c("GO:0043367", "GO:0043370", "GO:0046638", "GO:2000516")	IDA	HLA-DRA	1
B memory	FALSE	1	42	7	1	0.142857	0.0238095	GO:0043370	GO:BP	regulation of CD4-positive, alpha-beta T cell differentiation	16592	12309	c("GO:0043367", "GO:0046637", "GO:2000514")	IDA	HLA-DRA	1
B memory	FALSE	1	61	7	1	0.142857	0.0163934	GO:0043367	GO:BP	CD4-positive, alpha-beta T cell differentiation	16592	12306	c("GO:0035710", "GO:0046632")	IDA	HLA-DRA	1
B memory	FALSE	1	215	20	1	0.05	0.00465116	GO:0043270	GO:BP	positive regulation of ion transport	16592	12253	c("GO:0006811", "GO:0043269", "GO:0051050")	IDA	TMSB4X	1
B memory	FALSE	1	487	20	1	0.05	0.00205339	GO:0043269	GO:BP	regulation of ion transport	16592	12252	c("GO:0006811", "GO:0051049")	IDA	TMSB4X	1
B memory	FALSE	1	382	20	1	0.05	0.0026178	GO:0043254	GO:BP	regulation of protein-containing complex assembly	16592	12247	c("GO:0044087", "GO:0051128", "GO:0065003")	IDA IBA	TMSB4X	1
B memory	FALSE	1	1567	4	1	0.25	0.000638162	GO:0042592	GO:BP	homeostatic process	16592	11869	GO:0065008	IDA	PLCG2	1
B memory	FALSE	1	273	12	1	0.0833333	0.003663	GO:0042742	GO:BP	defense response to bacterium	16592	11958	c("GO:0009617", "GO:0098542")	IDA	RPL39	1
B memory	FALSE	1	92	16	2	0.125	0.0217391	GO:0042773	GO:BP	ATP synthesis coupled electron transport	16592	11983	c("GO:0006119", "GO:0022904")	IMP TAS NAS,ISS IBA TAS NAS	MT-ND3,MT-CO2	1
B memory	FALSE	1	91	16	2	0.125	0.021978	GO:0042775	GO:BP	mitochondrial ATP synthesis coupled electron transport	16592	11985	GO:0042773	IMP TAS NAS,ISS TAS NAS	MT-ND3,MT-CO2	1
B memory	FALSE	1	23	5	1	0.2	0.0434783	GO:0042776	GO:BP	mitochondrial ATP synthesis coupled proton transport	16592	11986	c("GO:0006119", "GO:0015986", "GO:0046907", "GO:1990542")	IDA TAS	MT-ATP8	1
B memory	FALSE	1	1168	1	1	1	0.000856164	GO:0042981	GO:BP	regulation of apoptotic process	16592	12103	c("GO:0006915", "GO:0043067")	IBA	MTRNR2L12	1
B memory	FALSE	1	817	20	1	0.05	0.00122399	GO:0044087	GO:BP	regulation of cellular component biogenesis	16592	12669	c("GO:0044085", "GO:0050794")	IDA IBA	TMSB4X	1
B memory	FALSE	1	12	20	1	0.05	0.0833333	GO:0042989	GO:BP	sequestering of actin monomers	16592	12110	c("GO:0030837", "GO:0032507")	IDA IBA	TMSB4X	1
B memory	FALSE	1	673	1	1	1	0.00148588	GO:0043066	GO:BP	negative regulation of apoptotic process	16592	12163	c("GO:0006915", "GO:0042981", "GO:0043069")	IBA	MTRNR2L12	1
B memory	FALSE	1	1210	1	1	1	0.000826446	GO:0043067	GO:BP	regulation of programmed cell death	16592	12164	c("GO:0010941", "GO:0012501")	IBA	MTRNR2L12	1
B memory	FALSE	1	695	1	1	1	0.00143885	GO:0043069	GO:BP	negative regulation of programmed cell death	16592	12166	c("GO:0012501", "GO:0043067", "GO:0060548")	IBA	MTRNR2L12	1
B memory	FALSE	1	1040	20	1	0.05	0.000961538	GO:0043085	GO:BP	positive regulation of catalytic activity	16592	12169	c("GO:0044093", "GO:0050790")	IDA	TMSB4X	1
B memory	FALSE	1	8677	20	14	0.7	0.00161346	GO:0043170	GO:BP	macromolecule metabolic process	16592	12224	GO:0071704	IMP IBA TAS,ISS,IMP TAS NAS IC,IMP,IDA TAS NAS IC,TAS IC,IDA TAS NAS IC,IDA TAS IC,TAS NAS IC,TAS NAS IC,IMP IBA TAS IC,IBA TAS NAS IC,IMP TAS NAS IC,IDA IMP	RPS4Y1,PLCG2,RPS27,HLA-DPB1,RPL18A,RPS18,RPL39,RPS29,RPL13,RPL37A,RPS9,RPL29,RPL10,TMSB4X	1
B memory	FALSE	1	1180	12	5	0.416667	0.00423729	GO:0043207	GO:BP	response to external biotic stimulus	16592	12235	c("GO:0009605", "GO:0009607")	TAS,TAS,TAS,TAS,IDA	HLA-DRB5,PLCG2,HLA-DRA,HLA-DPB1,RPL39	1
B memory	FALSE	1	15	20	1	0.05	0.0666667	GO:0042994	GO:BP	cytoplasmic sequestering of transcription factor	16592	12115	c("GO:0043433", "GO:0051220")	IMP	TMSB4X	1
B memory	FALSE	1	35	5	1	0.2	0.0285714	GO:0042407	GO:BP	cristae formation	16592	11765	GO:0007007	TAS	MT-ATP8	1
B memory	FALSE	1	885	20	1	0.05	0.00112994	GO:0044092	GO:BP	negative regulation of molecular function	16592	12674	GO:0065009	IDA IMP	TMSB4X	1
B memory	FALSE	1	9847	20	16	0.8	0.00162486	GO:0044237	GO:BP	cellular metabolic process	16592	12725	c("GO:0008152", "GO:0009987")	IMP IBA TAS,IDA ISS TAS,IDA TAS,IMP TAS NAS IC,IMP TAS NAS,IDA TAS NAS IC,TAS IC,IDA TAS NAS IC,IDA TAS IC,TAS NAS IC,TAS NAS IC,ISS IBA TAS NAS,IMP IBA TAS IC,IBA TAS NAS IC,IMP TAS NAS IC,IDA IMP	RPS4Y1,PLCG2,MT-ATP8,RPS27,MT-ND3,RPL18A,RPS18,RPL39,RPS29,RPL13,RPL37A,MT-CO2,RPS9,RPL29,RPL10,TMSB4X	1
B memory	FALSE	1	255	4	1	0.25	0.00392157	GO:0045787	GO:BP	positive regulation of cell cycle	16592	13555	c("GO:0007049", "GO:0048522", "GO:0051726")	ISS	PLCG2	1
B memory	FALSE	1	344	9	2	0.222222	0.00581395	GO:0045785	GO:BP	positive regulation of cell adhesion	16592	13553	c("GO:0007155", "GO:0030155", "GO:0048522")	IDA,IMP	HLA-DRA,HLA-DPB1	1
B memory	FALSE	1	118	17	1	0.0588235	0.00847458	GO:0045727	GO:BP	positive regulation of translation	16592	13497	c("GO:0006412", "GO:0006417", "GO:0010557", "GO:0010628", "GO:0031328", "GO:0032270", "GO:0034250")	IBA	RPS9	1
B memory	FALSE	1	32	7	1	0.142857	0.03125	GO:0045622	GO:BP	regulation of T-helper cell differentiation	16592	13396	c("GO:0002697", "GO:0042093", "GO:0043370", "GO:0050776")	IDA	HLA-DRA	1
B memory	FALSE	1	77	7	1	0.142857	0.012987	GO:0045621	GO:BP	positive regulation of lymphocyte differentiation	16592	13395	c("GO:0030098", "GO:0045619", "GO:0051251", "GO:1902107")	IDA	HLA-DRA	1
B memory	FALSE	1	133	7	1	0.142857	0.0075188	GO:0045619	GO:BP	regulation of lymphocyte differentiation	16592	13393	c("GO:0030098", "GO:0051249", "GO:1902105")	IDA	HLA-DRA	1
B memory	FALSE	1	653	7	1	0.142857	0.00153139	GO:0045597	GO:BP	positive regulation of cell differentiation	16592	13371	c("GO:0030154", "GO:0045595", "GO:0048522", "GO:0051094")	IDA	HLA-DRA	1
B memory	FALSE	1	1258	7	1	0.142857	0.000794913	GO:0045595	GO:BP	regulation of cell differentiation	16592	13369	c("GO:0030154", "GO:0050793", "GO:0050794")	IDA	HLA-DRA	1
B memory	FALSE	1	16	7	1	0.142857	0.0625	GO:0045591	GO:BP	positive regulation of regulatory T cell differentiation	16592	13365	c("GO:0045066", "GO:0045582", "GO:0045589")	IDA	HLA-DRA	1
B memory	FALSE	1	33	7	1	0.142857	0.030303	GO:0045589	GO:BP	regulation of regulatory T cell differentiation	16592	13363	c("GO:0045066", "GO:0045580")	IDA	HLA-DRA	1
B memory	FALSE	1	65	7	1	0.142857	0.0153846	GO:0045582	GO:BP	positive regulation of T cell differentiation	16592	13356	c("GO:0030217", "GO:0045580", "GO:0045621", "GO:0050870")	IDA	HLA-DRA	1
B memory	FALSE	1	111	7	1	0.142857	0.00900901	GO:0045580	GO:BP	regulation of T cell differentiation	16592	13354	c("GO:0030217", "GO:0045619", "GO:0050863")	IDA	HLA-DRA	1
B memory	FALSE	1	195	16	3	0.1875	0.0153846	GO:0045333	GO:BP	cellular respiration	16592	13267	GO:0015980	IDA TAS,IMP TAS NAS,ISS IBA TAS NAS	MT-ATP8,MT-ND3,MT-CO2	1
B memory	FALSE	1	1135	9	3	0.333333	0.00264317	GO:0045321	GO:BP	leukocyte activation	16592	13259	c("GO:0001775", "GO:0002376")	ISS,IDA,IMP	PLCG2,HLA-DRA,HLA-DPB1	1
B memory	FALSE	1	88	20	1	0.05	0.0113636	GO:0045185	GO:BP	maintenance of protein location	16592	13204	c("GO:0008104", "GO:0051235")	IDA IMP IBA	TMSB4X	1
B memory	FALSE	1	198	4	1	0.25	0.00505051	GO:0045089	GO:BP	positive regulation of innate immune response	16592	13161	c("GO:0002833", "GO:0031349", "GO:0032103", "GO:0045087", "GO:0045088", "GO:0050778")	TAS	PLCG2	1
B memory	FALSE	1	288	4	1	0.25	0.00347222	GO:0045088	GO:BP	regulation of innate immune response	16592	13160	c("GO:0002831", "GO:0031347", "GO:0032101", "GO:0045087", "GO:0050776")	TAS	PLCG2	1
B memory	FALSE	1	9381	20	14	0.7	0.00149238	GO:0044238	GO:BP	primary metabolic process	16592	12726	GO:0008152	IMP IBA TAS,IDA ISS,IDA TAS,IMP TAS NAS IC,IDA TAS NAS IC,TAS IC,IDA TAS NAS IC,IDA TAS IC,TAS NAS IC,TAS NAS IC,IMP IBA TAS IC,IBA TAS NAS IC,IMP TAS NAS IC,IDA IMP	RPS4Y1,PLCG2,MT-ATP8,RPS27,RPL18A,RPS18,RPL39,RPS29,RPL13,RPL37A,RPS9,RPL29,RPL10,TMSB4X	1
B memory	FALSE	1	5551	20	14	0.7	0.00252207	GO:0044249	GO:BP	cellular biosynthetic process	16592	12733	c("GO:0009058", "GO:0044237")	IMP IBA TAS,IDA ISS,IDA TAS,TAS NAS IC,IDA TAS NAS IC,TAS IC,IDA TAS NAS IC,IDA TAS IC,TAS NAS IC,TAS NAS IC,IMP IBA TAS IC,IBA TAS NAS IC,IMP TAS NAS IC,IDA IMP	RPS4Y1,PLCG2,MT-ATP8,RPS27,RPL18A,RPS18,RPL39,RPS29,RPL13,RPL37A,RPS9,RPL29,RPL10,TMSB4X	1
B memory	FALSE	1	947	4	1	0.25	0.00105597	GO:0044255	GO:BP	cellular lipid metabolic process	16592	12736	c("GO:0006629", "GO:0044237")	IDA	PLCG2	1
B memory	FALSE	1	7454	20	13	0.65	0.00174403	GO:0044260	GO:BP	cellular macromolecule metabolic process	16592	12740	c("GO:0043170", "GO:0044237")	IMP IBA TAS,ISS,TAS NAS IC,IDA TAS NAS IC,TAS IC,IDA TAS NAS IC,IDA TAS IC,TAS NAS IC,TAS NAS IC,IMP IBA TAS IC,IBA TAS NAS IC,IMP TAS NAS IC,IMP	RPS4Y1,PLCG2,RPS27,RPL18A,RPS18,RPL39,RPS29,RPL13,RPL37A,RPS9,RPL29,RPL10,TMSB4X	1
B memory	FALSE	1	4458	19	11	0.578947	0.00246747	GO:0044267	GO:BP	cellular protein metabolic process	16592	12744	c("GO:0019538", "GO:0044260")	IMP IBA TAS,TAS NAS IC,IDA TAS NAS IC,TAS IC,IDA TAS NAS IC,IDA TAS IC,TAS NAS IC,TAS NAS IC,IMP IBA TAS IC,IBA TAS NAS IC,IMP TAS NAS IC	RPS4Y1,RPS27,RPL18A,RPS18,RPL39,RPS29,RPL13,RPL37A,RPS9,RPL29,RPL10	1
B memory	FALSE	1	1642	5	2	0.4	0.00121803	GO:0044281	GO:BP	small molecule metabolic process	16592	12753	GO:0008152	TAS,IDA TAS	PLCG2,MT-ATP8	1
B memory	FALSE	1	1365	4	1	0.25	0.000732601	GO:0044093	GO:BP	positive regulation of molecular function	16592	12675	GO:0065009	ISS	PLCG2	1
B memory	FALSE	1	1314	12	5	0.416667	0.00380518	GO:0044419	GO:BP	biological process involved in interspecies interaction between organisms	16592	12824	GO:0008150	TAS,TAS,TAS,TAS,IDA	HLA-DRB5,PLCG2,HLA-DRA,HLA-DPB1,RPL39	1
B memory	FALSE	1	95	18	1	0.0555556	0.0105263	GO:0044706	GO:BP	multi-multicellular organism process	16592	12989	c("GO:0032501", "GO:0051704")	TAS	RPL29	1
B memory	FALSE	1	612	4	1	0.25	0.00163399	GO:0044770	GO:BP	cell cycle phase transition	16592	13020	GO:0022402	ISS	PLCG2	1
B memory	FALSE	1	261	4	1	0.25	0.00383142	GO:0044843	GO:BP	cell cycle G1/S phase transition	16592	13070	GO:0044770	ISS	PLCG2	1
B memory	FALSE	1	278	4	1	0.25	0.00359712	GO:0045017	GO:BP	glycerolipid biosynthetic process	16592	13114	c("GO:0008610", "GO:0044249", "GO:0046486")	IDA	PLCG2	1
B memory	FALSE	1	718	20	1	0.05	0.00139276	GO:0045055	GO:BP	regulated exocytosis	16592	13142	GO:0006887	TAS	TMSB4X	1
B memory	FALSE	1	35	7	1	0.142857	0.0285714	GO:0045066	GO:BP	regulatory T cell differentiation	16592	13153	GO:0030217	IDA	HLA-DRA	1
B memory	FALSE	1	546	18	1	0.0555556	0.0018315	GO:0044703	GO:BP	multi-organism reproductive process	16592	12987	c("GO:0022414", "GO:0051704")	TAS	RPL29	1
B memory	FALSE	1	519	20	1	0.05	0.00192678	GO:0042330	GO:BP	taxis	16592	11707	c("GO:0009605", "GO:0040011")	IDA	TMSB4X	1
B memory	FALSE	1	66	6	1	0.166667	0.0151515	GO:0042274	GO:BP	ribosomal small subunit biogenesis	16592	11682	c("GO:0022613", "GO:0042254")	IBA	RPS27	1
B memory	FALSE	1	70	19	1	0.0526316	0.0142857	GO:0042273	GO:BP	ribosomal large subunit biogenesis	16592	11681	c("GO:0022613", "GO:0042254")	IBA	RPL10	1
B memory	FALSE	1	66	8	1	0.125	0.0151515	GO:0032981	GO:BP	mitochondrial respiratory chain complex I assembly	16592	9197	c("GO:0010257", "GO:0033108")	TAS	MT-ND3	1
B memory	FALSE	1	344	20	1	0.05	0.00290698	GO:0032970	GO:BP	regulation of actin filament-based process	16592	9187	c("GO:0030029", "GO:0050794")	IDA IBA	TMSB4X	1
B memory	FALSE	1	310	20	1	0.05	0.00322581	GO:0032956	GO:BP	regulation of actin cytoskeleton organization	16592	9174	c("GO:0030036", "GO:0032970", "GO:0051493")	IDA IBA	TMSB4X	1
B memory	FALSE	1	108	9	1	0.111111	0.00925926	GO:0032946	GO:BP	positive regulation of mononuclear cell proliferation	16592	9165	c("GO:0032943", "GO:0032944", "GO:0070665")	IMP	HLA-DPB1	1
B memory	FALSE	1	175	9	1	0.111111	0.00571429	GO:0032944	GO:BP	regulation of mononuclear cell proliferation	16592	9163	c("GO:0032943", "GO:0070663")	IMP	HLA-DPB1	1
B memory	FALSE	1	213	9	1	0.111111	0.00469484	GO:0032943	GO:BP	mononuclear cell proliferation	16592	9162	GO:0070661	IMP	HLA-DPB1	1
B memory	FALSE	1	1130	20	1	0.05	0.000884956	GO:0032940	GO:BP	secretion by cell	16592	9160	c("GO:0046903", "GO:0140352")	TAS	TMSB4X	1
B memory	FALSE	1	2368	4	1	0.25	0.000422297	GO:0032879	GO:BP	regulation of localization	16592	9109	c("GO:0050789", "GO:0051179")	IDA IBA	PLCG2	1
B memory	FALSE	1	5	7	1	0.142857	0.2	GO:0032831	GO:BP	positive regulation of CD4-positive, CD25-positive, alpha-beta regulatory T cell differentiation	16592	9088	c("GO:0002361", "GO:0032829", "GO:0043372", "GO:0045591")	IDA	HLA-DRA	1
B memory	FALSE	1	5	7	1	0.142857	0.2	GO:0032829	GO:BP	regulation of CD4-positive, CD25-positive, alpha-beta regulatory T cell differentiation	16592	9086	c("GO:0002361", "GO:0043370", "GO:0045589")	IDA	HLA-DRA	1
B memory	FALSE	1	3338	4	1	0.25	0.000299581	GO:0032774	GO:BP	RNA biosynthetic process	16592	9045	c("GO:0009059", "GO:0016070", "GO:0034654")	ISS	PLCG2	1
B memory	FALSE	1	57	9	1	0.111111	0.0175439	GO:0032729	GO:BP	positive regulation of interferon-gamma production	16592	9002	c("GO:0001819", "GO:0032609", "GO:0032649")	IMP	HLA-DPB1	1
B memory	FALSE	1	39	20	1	0.05	0.025641	GO:0032717	GO:BP	negative regulation of interleukin-8 production	16592	8990	c("GO:0001818", "GO:0032637", "GO:0032677")	IDA	TMSB4X	1
B memory	FALSE	1	103	20	1	0.05	0.00970874	GO:0032677	GO:BP	regulation of interleukin-8 production	16592	8950	c("GO:0001817", "GO:0032637")	IDA	TMSB4X	1
B memory	FALSE	1	93	9	1	0.111111	0.0107527	GO:0032649	GO:BP	regulation of interferon-gamma production	16592	8922	c("GO:0001817", "GO:0032609")	IMP	HLA-DPB1	1
B memory	FALSE	1	103	20	1	0.05	0.00970874	GO:0032637	GO:BP	interleukin-8 production	16592	8910	GO:0001816	IDA	TMSB4X	1
B memory	FALSE	1	93	9	1	0.111111	0.0107527	GO:0032609	GO:BP	interferon-gamma production	16592	8882	GO:0001816	IMP	HLA-DPB1	1
B memory	FALSE	1	522	4	1	0.25	0.00191571	GO:0032102	GO:BP	negative regulation of response to external stimulus	16592	8567	c("GO:0009605", "GO:0032101", "GO:0048585")	TAS	PLCG2	1
B memory	FALSE	1	439	20	2	0.1	0.00455581	GO:0032103	GO:BP	positive regulation of response to external stimulus	16592	8568	c("GO:0009605", "GO:0032101", "GO:0048584")	TAS,IDA	PLCG2,TMSB4X	1
B memory	FALSE	1	2088	19	2	0.105263	0.000957854	GO:0032268	GO:BP	regulation of cellular protein metabolic process	16592	8667	c("GO:0031323", "GO:0044267", "GO:0051246")	IBA,IMP	RPS9,RPL10	1
B memory	FALSE	1	1266	17	1	0.0588235	0.000789889	GO:0032270	GO:BP	positive regulation of cellular protein metabolic process	16592	8669	c("GO:0031325", "GO:0032268", "GO:0044267", "GO:0051247")	IBA	RPS9	1
B memory	FALSE	1	190	20	1	0.05	0.00526316	GO:0032271	GO:BP	regulation of protein polymerization	16592	8670	c("GO:0043254", "GO:0051258")	IDA IBA	TMSB4X	1
B memory	FALSE	1	60	20	1	0.05	0.0166667	GO:0032272	GO:BP	negative regulation of protein polymerization	16592	8671	c("GO:0031333", "GO:0032271", "GO:0051258")	IDA IBA	TMSB4X	1
B memory	FALSE	1	1048	20	1	0.05	0.000954198	GO:0033043	GO:BP	regulation of organelle organization	16592	9233	c("GO:0006996", "GO:0051128")	IDA IBA	TMSB4X	1
B memory	FALSE	1	273	20	1	0.05	0.003663	GO:0032409	GO:BP	regulation of transporter activity	16592	8766	GO:0065009	IDA	TMSB4X	1
B memory	FALSE	1	244	20	1	0.05	0.00409836	GO:0032412	GO:BP	regulation of ion transmembrane transporter activity	16592	8769	c("GO:0022898", "GO:0034765")	IDA	TMSB4X	1
B memory	FALSE	1	85	20	1	0.05	0.0117647	GO:0032414	GO:BP	positive regulation of ion transmembrane transporter activity	16592	8771	c("GO:0032411", "GO:0032412", "GO:0034767")	IDA	TMSB4X	1
B memory	FALSE	1	5941	9	4	0.444444	0.000673287	GO:0032501	GO:BP	multicellular organismal process	16592	8831	GO:0008150	IMP,ISS IBA TAS,IDA IMP,IMP	RPS4Y1,PLCG2,HLA-DRA,HLA-DPB1	1
B memory	FALSE	1	4898	4	2	0.5	0.00040833	GO:0032502	GO:BP	developmental process	16592	8832	GO:0008150	IMP,ISS	RPS4Y1,PLCG2	1
B memory	FALSE	1	59	20	1	0.05	0.0169492	GO:0032507	GO:BP	maintenance of protein location in cell	16592	8836	c("GO:0034613", "GO:0045185", "GO:0051651")	IDA IBA	TMSB4X	1
B memory	FALSE	1	279	20	1	0.05	0.00358423	GO:0032535	GO:BP	regulation of cellular component size	16592	8854	c("GO:0016043", "GO:0090066")	IDA IBA	TMSB4X	1
B memory	FALSE	1	93	20	1	0.05	0.0107527	GO:0032411	GO:BP	positive regulation of transporter activity	16592	8768	c("GO:0032409", "GO:0044093", "GO:0051050")	IDA	TMSB4X	1
B memory	FALSE	1	98	8	1	0.125	0.0102041	GO:0033108	GO:BP	mitochondrial respiratory chain complex assembly	16592	9277	c("GO:0007005", "GO:0034622")	TAS	MT-ND3	1
B memory	FALSE	1	167	20	1	0.05	0.00598802	GO:0033209	GO:BP	tumor necrosis factor-mediated signaling pathway	16592	9324	c("GO:0019221", "GO:0071356")	IMP	TMSB4X	1
B memory	FALSE	1	978	9	3	0.333333	0.00306748	GO:0034097	GO:BP	response to cytokine	16592	9696	GO:0010033	TAS,TAS,TAS	HLA-DRB5,HLA-DRA,HLA-DPB1	1
B memory	FALSE	1	134	4	1	0.25	0.00746269	GO:0038096	GO:BP	Fc-gamma receptor signaling pathway involved in phagocytosis	16592	11213	c("GO:0002431", "GO:0002433", "GO:0038094")	TAS	PLCG2	1
B memory	FALSE	1	1677	4	1	0.25	0.000596303	GO:0040011	GO:BP	locomotion	16592	11494	GO:0008150	IBA	PLCG2	1
B memory	FALSE	1	941	4	1	0.25	0.0010627	GO:0040012	GO:BP	regulation of locomotion	16592	11495	c("GO:0040011", "GO:0050789")	IBA	PLCG2	1
B memory	FALSE	1	515	4	1	0.25	0.00194175	GO:0040017	GO:BP	positive regulation of locomotion	16592	11500	c("GO:0040011", "GO:0040012", "GO:0048518")	IBA	PLCG2	1
B memory	FALSE	1	450	4	1	0.25	0.00222222	GO:0042060	GO:BP	wound healing	16592	11547	GO:0009611	TAS	PLCG2	1
B memory	FALSE	1	49	7	1	0.142857	0.0204082	GO:0042093	GO:BP	T-helper cell differentiation	16592	11568	GO:0002294	IDA	HLA-DRA	1
B memory	FALSE	1	167	4	1	0.25	0.00598802	GO:0038095	GO:BP	Fc-epsilon receptor signaling pathway	16592	11212	GO:0038093	TAS	PLCG2	1
B memory	FALSE	1	143	9	1	0.111111	0.00699301	GO:0042098	GO:BP	T cell proliferation	16592	11569	c("GO:0042110", "GO:0046651")	IMP	HLA-DPB1	1
B memory	FALSE	1	362	9	2	0.222222	0.00552486	GO:0042110	GO:BP	T cell activation	16592	11574	GO:0046649	IDA,IMP	HLA-DRA,HLA-DPB1	1
B memory	FALSE	1	261	4	1	0.25	0.00383142	GO:0042113	GO:BP	B cell activation	16592	11575	GO:0046649	ISS	PLCG2	1
B memory	FALSE	1	1319	17	2	0.117647	0.0015163	GO:0042127	GO:BP	regulation of cell population proliferation	16592	11585	c("GO:0008283", "GO:0050794")	IMP,IMP	HLA-DPB1,RPS9	1
B memory	FALSE	1	131	9	1	0.111111	0.00763359	GO:0042129	GO:BP	regulation of T cell proliferation	16592	11587	c("GO:0042098", "GO:0050670", "GO:0050863")	IMP	HLA-DPB1	1
B memory	FALSE	1	3420	9	4	0.444444	0.00116959	GO:0042221	GO:BP	response to chemical	16592	11657	GO:0050896	TAS,IMP,TAS,TAS	HLA-DRB5,PLCG2,HLA-DRA,HLA-DPB1	1
B memory	FALSE	1	57	19	2	0.105263	0.0350877	GO:0042255	GO:BP	ribosome assembly	16592	11669	c("GO:0042254", "GO:0070925")	IBA,IBA	RPS27,RPL10	1
B memory	FALSE	1	81	9	1	0.111111	0.0123457	GO:0042102	GO:BP	positive regulation of T cell proliferation	16592	11571	c("GO:0042098", "GO:0042129", "GO:0050671", "GO:0050870")	IMP	HLA-DPB1	1
B memory	FALSE	1	309	9	2	0.222222	0.00647249	GO:0007159	GO:BP	leukocyte cell-cell adhesion	16592	3072	GO:0098609	IDA,IMP	HLA-DRA,HLA-DPB1	1
B memory	FALSE	1	135	4	1	0.25	0.00740741	GO:0038094	GO:BP	Fc-gamma receptor signaling pathway	16592	11211	GO:0038093	TAS	PLCG2	1
B memory	FALSE	1	171	20	1	0.05	0.00584795	GO:0038061	GO:BP	NIK/NF-kappaB signaling	16592	11197	GO:0035556	IMP IGI	TMSB4X	1
B memory	FALSE	1	858	5	2	0.4	0.002331	GO:0034220	GO:BP	ion transmembrane transport	16592	9802	c("GO:0006811", "GO:0055085")	IDA,IDA TAS	PLCG2,MT-ATP8	1
B memory	FALSE	1	494	19	2	0.105263	0.00404858	GO:0034248	GO:BP	regulation of cellular amide metabolic process	16592	9823	c("GO:0031323", "GO:0043603", "GO:0051171")	IBA,IMP	RPS9,RPL10	1
B memory	FALSE	1	146	17	1	0.0588235	0.00684932	GO:0034250	GO:BP	positive regulation of cellular amide metabolic process	16592	9825	c("GO:0031325", "GO:0034248", "GO:0043603", "GO:0051173")	IBA	RPS9	1
B memory	FALSE	1	272	20	1	0.05	0.00367647	GO:0034612	GO:BP	response to tumor necrosis factor	16592	10008	GO:0034097	IMP	TMSB4X	1
B memory	FALSE	1	993	20	5	0.25	0.00503525	GO:0034622	GO:BP	cellular protein-containing complex assembly	16592	10013	GO:0065003	IBA,IDA,TAS,IBA,IDA IBA	RPS27,HLA-DRA,MT-ND3,RPL10,TMSB4X	1
B memory	FALSE	1	5882	20	14	0.7	0.00238014	GO:0034641	GO:BP	cellular nitrogen compound metabolic process	16592	10027	c("GO:0006807", "GO:0044237")	IMP IBA TAS,ISS,IDA TAS,IMP TAS NAS IC,IDA TAS NAS IC,TAS IC,IDA TAS NAS IC,IDA TAS IC,TAS NAS IC,TAS NAS IC,IMP IBA TAS IC,IBA TAS NAS IC,IMP TAS NAS IC,IDA IMP	RPS4Y1,PLCG2,MT-ATP8,RPS27,RPL18A,RPS18,RPL39,RPS29,RPL13,RPL37A,RPS9,RPL29,RPL10,TMSB4X	1
B memory	FALSE	1	234	4	1	0.25	0.0042735	GO:0038093	GO:BP	Fc receptor signaling pathway	16592	11210	GO:0002768	TAS	PLCG2	1
B memory	FALSE	1	3729	5	2	0.4	0.000536337	GO:0034654	GO:BP	nucleobase-containing compound biosynthetic process	16592	10036	c("GO:0006139", "GO:0018130", "GO:0019438", "GO:0044271", "GO:1901362")	ISS,IDA TAS	PLCG2,MT-ATP8	1
B memory	FALSE	1	187	20	1	0.05	0.00534759	GO:0034764	GO:BP	positive regulation of transmembrane transport	16592	10070	c("GO:0034762", "GO:0048522", "GO:0051050", "GO:0055085")	IDA	TMSB4X	1
B memory	FALSE	1	349	20	1	0.05	0.00286533	GO:0034765	GO:BP	regulation of ion transmembrane transport	16592	10071	c("GO:0034220", "GO:0034762", "GO:0043269")	IDA	TMSB4X	1
B memory	FALSE	1	148	20	1	0.05	0.00675676	GO:0034767	GO:BP	positive regulation of ion transmembrane transport	16592	10073	c("GO:0034220", "GO:0034764", "GO:0034765", "GO:0043270")	IDA	TMSB4X	1
B memory	FALSE	1	2440	4	1	0.25	0.000409836	GO:0035556	GO:BP	intracellular signal transduction	16592	10495	GO:0007165	IDA IMP ISS NAS	PLCG2	1
B memory	FALSE	1	78	7	1	0.142857	0.0128205	GO:0035710	GO:BP	CD4-positive, alpha-beta T cell activation	16592	10606	GO:0046631	IDA	HLA-DRA	1
B memory	FALSE	1	32	20	1	0.05	0.03125	GO:0035767	GO:BP	endothelial cell chemotaxis	16592	10650	c("GO:0043542", "GO:0060326")	IDA	TMSB4X	1
B memory	FALSE	1	422	20	1	0.05	0.00236967	GO:0034762	GO:BP	regulation of transmembrane transport	16592	10068	c("GO:0050794", "GO:0051049", "GO:0055085")	IDA	TMSB4X	1
B memory	FALSE	1	1197	9	2	0.222222	0.00167084	GO:0007155	GO:BP	cell adhesion	16592	3068	c("GO:0009987", "GO:0022610")	IDA,IMP	HLA-DRA,HLA-DPB1	1
B memory	FALSE	1	189	6	1	0.166667	0.00529101	GO:0007052	GO:BP	mitotic spindle organization	16592	2978	c("GO:0007051", "GO:1902850")	TAS	RPS27	1
B memory	FALSE	1	8	17	1	0.0588235	0.125	GO:0006450	GO:BP	regulation of translational fidelity	16592	2447	GO:0065008	IBA	RPS9	1
B memory	FALSE	1	427	19	2	0.105263	0.00468384	GO:0006417	GO:BP	regulation of translation	16592	2419	c("GO:0006412", "GO:0010608", "GO:0032268", "GO:0034248", "GO:2000112")	IBA,IMP	RPS9,RPL10	1
B memory	FALSE	1	2470	19	1	0.0526316	0.000404858	GO:0006366	GO:BP	transcription by RNA polymerase II	16592	2375	GO:0006351	IMP	RPL10	1
B memory	FALSE	1	2313	19	1	0.0526316	0.000432339	GO:0006357	GO:BP	regulation of transcription by RNA polymerase II	16592	2368	c("GO:0006355", "GO:0006366")	IMP	RPL10	1
B memory	FALSE	1	3144	4	1	0.25	0.000318066	GO:0006355	GO:BP	regulation of transcription, DNA-templated	16592	2366	c("GO:0006351", "GO:0010468", "GO:1903506", "GO:2000112")	ISS	PLCG2	1
B memory	FALSE	1	3327	4	1	0.25	0.000300571	GO:0006351	GO:BP	transcription, DNA-templated	16592	2362	c("GO:0010467", "GO:0034645", "GO:0097659")	ISS	PLCG2	1
B memory	FALSE	1	158	20	2	0.1	0.0126582	GO:0006164	GO:BP	purine nucleotide biosynthetic process	16592	2193	c("GO:0006163", "GO:0009165", "GO:0072522")	IDA TAS,IDA	MT-ATP8,TMSB4X	1
B memory	FALSE	1	364	20	2	0.1	0.00549451	GO:0006163	GO:BP	purine nucleotide metabolic process	16592	2192	c("GO:0009117", "GO:0072521")	IDA TAS,IDA	MT-ATP8,TMSB4X	1
B memory	FALSE	1	103	20	1	0.05	0.00970874	GO:0006140	GO:BP	regulation of nucleotide metabolic process	16592	2174	c("GO:0009117", "GO:0019219", "GO:0019220", "GO:0062012")	IDA	TMSB4X	1
B memory	FALSE	1	20	16	1	0.0625	0.05	GO:0006123	GO:BP	mitochondrial electron transport, cytochrome c to oxygen	16592	2160	c("GO:0019646", "GO:0042775")	ISS TAS NAS	MT-CO2	1
B memory	FALSE	1	51	8	1	0.125	0.0196078	GO:0006120	GO:BP	mitochondrial electron transport, NADH to ubiquinone	16592	2157	c("GO:0019646", "GO:0042775")	IMP TAS NAS	MT-ND3	1
B memory	FALSE	1	423	16	3	0.1875	0.0070922	GO:0006091	GO:BP	generation of precursor metabolites and energy	16592	2131	GO:0044237	IDA TAS,IMP TAS NAS,ISS IBA TAS NAS	MT-ATP8,MT-ND3,MT-CO2	1
B memory	FALSE	1	299	4	1	0.25	0.00334448	GO:0006066	GO:BP	alcohol metabolic process	16592	2107	c("GO:0044281", "GO:1901615")	TAS	PLCG2	1
B memory	FALSE	1	1438	7	1	0.142857	0.00069541	GO:0003008	GO:BP	system process	16592	1593	GO:0032501	IMP	HLA-DRA	1
B memory	FALSE	1	198	4	1	0.25	0.00505051	GO:0002862	GO:BP	negative regulation of inflammatory response to antigenic stimulus	16592	1505	c("GO:0002437", "GO:0002861", "GO:0050728", "GO:0050777")	TAS	PLCG2	1
B memory	FALSE	1	206	4	1	0.25	0.00485437	GO:0002861	GO:BP	regulation of inflammatory response to antigenic stimulus	16592	1504	c("GO:0002437", "GO:0050727", "GO:0050776")	TAS	PLCG2	1
B memory	FALSE	1	232	4	1	0.25	0.00431034	GO:0002833	GO:BP	positive regulation of response to biotic stimulus	16592	1476	c("GO:0002831", "GO:0009607", "GO:0048584")	TAS	PLCG2	1
B memory	FALSE	1	347	7	1	0.142857	0.00288184	GO:0002697	GO:BP	regulation of immune effector process	16592	1347	c("GO:0002252", "GO:0002682")	IDA	HLA-DRA	1
B memory	FALSE	1	180	7	1	0.142857	0.00555556	GO:0002699	GO:BP	positive regulation of immune effector process	16592	1349	c("GO:0002252", "GO:0002684", "GO:0002697")	IDA	HLA-DRA	1
B memory	FALSE	1	159	7	1	0.142857	0.00628931	GO:0002703	GO:BP	regulation of leukocyte mediated immunity	16592	1353	c("GO:0002443", "GO:0002697")	IDA	HLA-DRA	1
B memory	FALSE	1	95	7	1	0.142857	0.0105263	GO:0002705	GO:BP	positive regulation of leukocyte mediated immunity	16592	1355	c("GO:0002443", "GO:0002699", "GO:0002703")	IDA	HLA-DRA	1
B memory	FALSE	1	121	7	1	0.142857	0.00826446	GO:0002706	GO:BP	regulation of lymphocyte mediated immunity	16592	1356	c("GO:0002449", "GO:0002703")	IDA	HLA-DRA	1
B memory	FALSE	1	80	7	1	0.142857	0.0125	GO:0002708	GO:BP	positive regulation of lymphocyte mediated immunity	16592	1358	c("GO:0002449", "GO:0002705", "GO:0002706")	IDA	HLA-DRA	1
B memory	FALSE	1	1225	4	1	0.25	0.000816327	GO:0006629	GO:BP	lipid metabolic process	16592	2614	c("GO:0044238", "GO:0071704")	IDA	PLCG2	1
B memory	FALSE	1	71	7	1	0.142857	0.0140845	GO:0002709	GO:BP	regulation of T cell mediated immunity	16592	1359	c("GO:0002456", "GO:0002706", "GO:0002822")	IDA	HLA-DRA	1
B memory	FALSE	1	116	4	1	0.25	0.00862069	GO:0002758	GO:BP	innate immune response-activating signal transduction	16592	1402	c("GO:0002218", "GO:0002757")	TAS	PLCG2	1
B memory	FALSE	1	133	7	1	0.142857	0.0075188	GO:0002819	GO:BP	regulation of adaptive immune response	16592	1462	c("GO:0002250", "GO:0050776")	IDA	HLA-DRA	1
B memory	FALSE	1	77	7	1	0.142857	0.012987	GO:0002821	GO:BP	positive regulation of adaptive immune response	16592	1464	c("GO:0002250", "GO:0002819", "GO:0050778")	IDA	HLA-DRA	1
B memory	FALSE	1	119	7	1	0.142857	0.00840336	GO:0002822	GO:BP	regulation of adaptive immune response based on somatic recombination of immune receptors built from immunoglobulin superfamily domains	16592	1465	c("GO:0002460", "GO:0002819")	IDA	HLA-DRA	1
B memory	FALSE	1	71	7	1	0.142857	0.0140845	GO:0002824	GO:BP	positive regulation of adaptive immune response based on somatic recombination of immune receptors built from immunoglobulin superfamily domains	16592	1467	c("GO:0002460", "GO:0002821", "GO:0002822")	IDA	HLA-DRA	1
B memory	FALSE	1	378	4	1	0.25	0.0026455	GO:0002831	GO:BP	regulation of response to biotic stimulus	16592	1474	c("GO:0009607", "GO:0048583")	TAS	PLCG2	1
B memory	FALSE	1	47	7	1	0.142857	0.0212766	GO:0002711	GO:BP	positive regulation of T cell mediated immunity	16592	1361	c("GO:0002456", "GO:0002708", "GO:0002709", "GO:0002824")	IDA	HLA-DRA	1
B memory	FALSE	1	341	9	2	0.222222	0.0058651	GO:0002696	GO:BP	positive regulation of leukocyte activation	16592	1346	c("GO:0002684", "GO:0002694", "GO:0045321", "GO:0050867")	IDA,IMP	HLA-DRA,HLA-DPB1	1
B memory	FALSE	1	377	4	1	0.25	0.00265252	GO:0006644	GO:BP	phospholipid metabolic process	16592	2628	c("GO:0006796", "GO:0019637", "GO:0044255")	IDA	PLCG2	1
B memory	FALSE	1	136	4	1	0.25	0.00735294	GO:0006661	GO:BP	phosphatidylinositol biosynthetic process	16592	2643	c("GO:0046474", "GO:0046488")	IDA	PLCG2	1
B memory	FALSE	1	237	6	1	0.166667	0.00421941	GO:0007051	GO:BP	spindle organization	16592	2977	c("GO:0000226", "GO:0022402")	TAS	RPS27	1
B memory	FALSE	1	1514	6	2	0.333333	0.001321	GO:0007049	GO:BP	cell cycle	16592	2976	GO:0009987	ISS,TAS	PLCG2,RPS27	1
B memory	FALSE	1	805	6	1	0.166667	0.00124224	GO:0007017	GO:BP	microtubule-based process	16592	2951	GO:0009987	TAS	RPS27	1
B memory	FALSE	1	389	20	1	0.05	0.00257069	GO:0007015	GO:BP	actin filament organization	16592	2949	c("GO:0030036", "GO:0097435")	IDA IBA	TMSB4X	1
B memory	FALSE	1	1283	6	1	0.166667	0.000779423	GO:0007010	GO:BP	cytoskeleton organization	16592	2946	GO:0006996	TAS	RPS27	1
B memory	FALSE	1	57	5	1	0.2	0.0175439	GO:0007007	GO:BP	inner mitochondrial membrane organization	16592	2943	GO:0007006	TAS	MT-ATP8	1
B memory	FALSE	1	139	5	1	0.2	0.00719424	GO:0007006	GO:BP	mitochondrial membrane organization	16592	2942	c("GO:0007005", "GO:0061024")	TAS	MT-ATP8	1
B memory	FALSE	1	503	8	2	0.25	0.00397614	GO:0007005	GO:BP	mitochondrion organization	16592	2941	GO:0006996	TAS,TAS	MT-ATP8,MT-ND3	1
B memory	FALSE	1	3642	8	3	0.375	0.000823723	GO:0006996	GO:BP	organelle organization	16592	2933	GO:0016043	TAS,IBA TAS,TAS	MT-ATP8,RPS27,MT-ND3	1
B memory	FALSE	1	355	12	1	0.0833333	0.0028169	GO:0006959	GO:BP	humoral immune response	16592	2905	GO:0006955	IDA	RPL39	1
B memory	FALSE	1	2118	12	5	0.416667	0.00236072	GO:0006955	GO:BP	immune response	16592	2901	c("GO:0002376", "GO:0050896")	TAS,IDA IMP ISS TAS,IDA TAS NAS,IDA TAS,IDA	HLA-DRB5,PLCG2,HLA-DRA,HLA-DPB1,RPL39	1
B memory	FALSE	1	735	4	1	0.25	0.00136054	GO:0006954	GO:BP	inflammatory response	16592	2900	GO:0006952	TAS	PLCG2	1
B memory	FALSE	1	1545	12	5	0.416667	0.00323625	GO:0006952	GO:BP	defense response	16592	2898	GO:0006950	TAS,TAS,TAS,TAS,IDA	HLA-DRB5,PLCG2,HLA-DRA,HLA-DPB1,RPL39	1
B memory	FALSE	1	3564	12	5	0.416667	0.00140292	GO:0006950	GO:BP	response to stress	16592	2897	GO:0050896	TAS,TAS,TAS,TAS,IDA	HLA-DRB5,PLCG2,HLA-DRA,HLA-DPB1,RPL39	1
B memory	FALSE	1	519	20	1	0.05	0.00192678	GO:0006935	GO:BP	chemotaxis	16592	2886	c("GO:0042221", "GO:0042330")	IDA	TMSB4X	1
B memory	FALSE	1	1955	4	1	0.25	0.000511509	GO:0006928	GO:BP	movement of cell or subcellular component	16592	2879	GO:0009987	IBA	PLCG2	1
B memory	FALSE	1	1457	1	1	1	0.000686342	GO:0006915	GO:BP	apoptotic process	16592	2868	GO:0012501	IBA	MTRNR2L12	1
B memory	FALSE	1	446	20	2	0.1	0.0044843	GO:0006753	GO:BP	nucleoside phosphate metabolic process	16592	2729	c("GO:0006796", "GO:0019637", "GO:0055086")	IDA TAS,IDA	MT-ATP8,TMSB4X	1
B memory	FALSE	1	44	20	2	0.1	0.0454545	GO:0006754	GO:BP	ATP biosynthetic process	16592	2730	c("GO:0009152", "GO:0009206", "GO:0046034")	IDA TAS,IDA	MT-ATP8,TMSB4X	1
B memory	FALSE	1	2474	5	2	0.4	0.000808407	GO:0006793	GO:BP	phosphorus metabolic process	16592	2762	GO:0044237	IDA TAS,IDA TAS	PLCG2,MT-ATP8	1
B memory	FALSE	1	2448	5	2	0.4	0.000816993	GO:0006796	GO:BP	phosphate-containing compound metabolic process	16592	2765	GO:0006793	IDA TAS,IDA TAS	PLCG2,MT-ATP8	1
B memory	FALSE	1	8946	20	14	0.7	0.00156495	GO:0006807	GO:BP	nitrogen compound metabolic process	16592	2776	GO:0008152	IMP IBA TAS,ISS,IDA TAS,IMP TAS NAS IC,IDA TAS NAS IC,TAS IC,IDA TAS NAS IC,IDA TAS IC,TAS NAS IC,TAS NAS IC,IMP IBA TAS IC,IBA TAS NAS IC,IMP TAS NAS IC,IDA IMP	RPS4Y1,PLCG2,MT-ATP8,RPS27,RPL18A,RPS18,RPL39,RPS29,RPL13,RPL37A,RPS9,RPL29,RPL10,TMSB4X	1
B memory	FALSE	1	1251	5	2	0.4	0.00159872	GO:0006811	GO:BP	ion transport	16592	2780	GO:0006810	IDA,IDA TAS	PLCG2,MT-ATP8	1
B memory	FALSE	1	320	4	1	0.25	0.003125	GO:0006650	GO:BP	glycerophospholipid metabolic process	16592	2633	c("GO:0006644", "GO:0046486")	IDA	PLCG2	1
B memory	FALSE	1	917	5	2	0.4	0.00218103	GO:0006812	GO:BP	cation transport	16592	2781	GO:0006811	IDA,IDA TAS	PLCG2,MT-ATP8	1
B memory	FALSE	1	263	5	1	0.2	0.00380228	GO:0006839	GO:BP	mitochondrial transport	16592	2801	GO:0006810	IDA TAS	MT-ATP8	1
B memory	FALSE	1	567	4	1	0.25	0.00176367	GO:0006873	GO:BP	cellular ion homeostasis	16592	2829	c("GO:0050801", "GO:0055082")	IDA	PLCG2	1
B memory	FALSE	1	365	4	1	0.25	0.00273973	GO:0006874	GO:BP	cellular calcium ion homeostasis	16592	2830	c("GO:0006875", "GO:0055074", "GO:0072503")	IDA	PLCG2	1
B memory	FALSE	1	488	4	1	0.25	0.00204918	GO:0006875	GO:BP	cellular metal ion homeostasis	16592	2831	c("GO:0030003", "GO:0055065")	IDA	PLCG2	1
B memory	FALSE	1	810	20	1	0.05	0.00123457	GO:0006887	GO:BP	exocytosis	16592	2843	c("GO:0016192", "GO:0032940")	TAS	TMSB4X	1
B memory	FALSE	1	342	4	1	0.25	0.00292398	GO:0006909	GO:BP	phagocytosis	16592	2862	GO:0016192	TAS	PLCG2	1
B memory	FALSE	1	320	4	1	0.25	0.003125	GO:0006816	GO:BP	calcium ion transport	16592	2785	GO:0030001	IDA	PLCG2	1
B memory	FALSE	1	494	9	2	0.222222	0.00404858	GO:0002694	GO:BP	regulation of leukocyte activation	16592	1344	c("GO:0002682", "GO:0045321", "GO:0050865")	IDA,IMP	HLA-DRA,HLA-DPB1	1
B memory	FALSE	1	934	9	4	0.444444	0.00428266	GO:0002684	GO:BP	positive regulation of immune system process	16592	1334	c("GO:0002376", "GO:0002682", "GO:0048518")	TAS,IDA IMP ISS TAS,IDA TAS,IDA IMP TAS	HLA-DRB5,PLCG2,HLA-DRA,HLA-DPB1	1
B memory	FALSE	1	516	4	1	0.25	0.00193798	GO:0002683	GO:BP	negative regulation of immune system process	16592	1333	c("GO:0002376", "GO:0002682", "GO:0048519")	TAS	PLCG2	1
B memory	FALSE	1	142	4	1	0.25	0.00704225	GO:0002218	GO:BP	activation of innate immune response	16592	885	c("GO:0002253", "GO:0045089")	TAS	PLCG2	1
B memory	FALSE	1	24	7	1	0.142857	0.0416667	GO:0001916	GO:BP	positive regulation of T cell mediated cytotoxicity	16592	658	c("GO:0001912", "GO:0001913", "GO:0001914", "GO:0002711")	IDA	HLA-DRA	1
B memory	FALSE	1	32	7	1	0.142857	0.03125	GO:0001914	GO:BP	regulation of T cell mediated cytotoxicity	16592	656	c("GO:0001910", "GO:0001913", "GO:0002709")	IDA	HLA-DRA	1
B memory	FALSE	1	34	7	1	0.142857	0.0294118	GO:0001913	GO:BP	T cell mediated cytotoxicity	16592	655	c("GO:0001909", "GO:0002456")	IDA	HLA-DRA	1
B memory	FALSE	1	45	7	1	0.142857	0.0222222	GO:0001912	GO:BP	positive regulation of leukocyte mediated cytotoxicity	16592	654	c("GO:0001909", "GO:0001910", "GO:0002705", "GO:0031343")	IDA	HLA-DRA	1
B memory	FALSE	1	64	7	1	0.142857	0.015625	GO:0001910	GO:BP	regulation of leukocyte mediated cytotoxicity	16592	652	c("GO:0001909", "GO:0002703", "GO:0031341")	IDA	HLA-DRA	1
B memory	FALSE	1	88	7	1	0.142857	0.0113636	GO:0001909	GO:BP	leukocyte mediated cytotoxicity	16592	651	c("GO:0001906", "GO:0002443")	IDA	HLA-DRA	1
B memory	FALSE	1	163	7	1	0.142857	0.00613497	GO:0001906	GO:BP	cell killing	16592	649	GO:0009987	IDA	HLA-DRA	1
B memory	FALSE	1	422	9	1	0.111111	0.00236967	GO:0001819	GO:BP	positive regulation of cytokine production	16592	597	c("GO:0001816", "GO:0001817", "GO:0010628", "GO:0051240")	IMP	HLA-DPB1	1
B memory	FALSE	1	332	20	1	0.05	0.00301205	GO:0001818	GO:BP	negative regulation of cytokine production	16592	596	c("GO:0001816", "GO:0001817", "GO:0010629", "GO:0051241")	IDA	TMSB4X	1
B memory	FALSE	1	733	20	2	0.1	0.00272851	GO:0001817	GO:BP	regulation of cytokine production	16592	595	c("GO:0001816", "GO:0010468", "GO:0051239")	IMP,IDA	HLA-DPB1,TMSB4X	1
B memory	FALSE	1	740	20	2	0.1	0.0027027	GO:0001816	GO:BP	cytokine production	16592	594	c("GO:0010467", "GO:0032501")	IMP,IDA	HLA-DPB1,TMSB4X	1
B memory	FALSE	1	1280	9	3	0.333333	0.00234375	GO:0001775	GO:BP	cell activation	16592	561	GO:0009987	ISS TAS,IDA,IMP	PLCG2,HLA-DRA,HLA-DPB1	1
B memory	FALSE	1	416	20	2	0.1	0.00480769	GO:0001667	GO:BP	ameboidal-type cell migration	16592	497	GO:0016477	IBA,IDA IGI	PLCG2,TMSB4X	1
B memory	FALSE	1	282	14	1	0.0714286	0.0035461	GO:0001501	GO:BP	skeletal system development	16592	431	GO:0048731	IMP	RPL13	1
B memory	FALSE	1	995	6	1	0.166667	0.00100503	GO:0000278	GO:BP	mitotic cell cycle	16592	118	GO:0007049	TAS	RPS27	1
B memory	FALSE	1	594	6	1	0.166667	0.0016835	GO:0000226	GO:BP	microtubule cytoskeleton organization	16592	103	c("GO:0007010", "GO:0007017")	TAS	RPS27	1
B memory	FALSE	1	115	4	1	0.25	0.00869565	GO:0002220	GO:BP	innate immune response activating cell surface receptor signaling pathway	16592	886	c("GO:0002429", "GO:0002758")	TAS	PLCG2	1
B memory	FALSE	1	803	18	1	0.0555556	0.00124533	GO:0000003	GO:BP	reproduction	16592	3	GO:0008150	TAS	RPL29	1
B memory	FALSE	1	25	19	1	0.0526316	0.04	GO:0000027	GO:BP	ribosomal large subunit assembly	16592	14	c("GO:0022618", "GO:0042255", "GO:0042273")	IBA	RPL10	1
B memory	FALSE	1	18	6	1	0.166667	0.0555556	GO:0000028	GO:BP	ribosomal small subunit assembly	16592	15	c("GO:0022618", "GO:0042255", "GO:0042274")	IBA	RPS27	1
B memory	FALSE	1	700	19	1	0.0526316	0.00142857	GO:0000122	GO:BP	negative regulation of transcription by RNA polymerase II	16592	64	c("GO:0006357", "GO:0006366", "GO:0045892")	IMP	RPL10	1
B memory	FALSE	1	112	4	1	0.25	0.00892857	GO:0002223	GO:BP	stimulatory C-type lectin receptor signaling pathway	16592	889	c("GO:0002220", "GO:1990858")	TAS	PLCG2	1
B memory	FALSE	1	27	12	1	0.0833333	0.037037	GO:0002227	GO:BP	innate immune response in mucosa	16592	892	c("GO:0002385", "GO:0045087")	IDA	RPL39	1
B memory	FALSE	1	351	7	1	0.142857	0.002849	GO:0002250	GO:BP	adaptive immune response	16592	914	GO:0006955	IDA	HLA-DRA	1
B memory	FALSE	1	788	7	1	0.142857	0.00126904	GO:0002443	GO:BP	leukocyte mediated immunity	16592	1098	GO:0002252	IDA	HLA-DRA	1
B memory	FALSE	1	281	7	1	0.142857	0.00355872	GO:0002449	GO:BP	lymphocyte mediated immunity	16592	1104	GO:0002443	IDA	HLA-DRA	1
B memory	FALSE	1	84	7	1	0.142857	0.0119048	GO:0002456	GO:BP	T cell mediated immunity	16592	1111	c("GO:0002449", "GO:0002460")	IDA	HLA-DRA	1
B memory	FALSE	1	278	7	1	0.142857	0.00359712	GO:0002460	GO:BP	adaptive immune response based on somatic recombination of immune receptors built from immunoglobulin superfamily domains	16592	1115	GO:0002250	IDA	HLA-DRA	1
B memory	FALSE	1	12	7	1	0.142857	0.0833333	GO:0002468	GO:BP	dendritic cell antigen processing and presentation	16592	1123	GO:0019882	IDA	HLA-DRA	1
B memory	FALSE	1	2	7	1	0.142857	0.5	GO:0002469	GO:BP	myeloid dendritic cell antigen processing and presentation	16592	1124	GO:0002468	IDA	HLA-DRA	1
B memory	FALSE	1	220	4	1	0.25	0.00454545	GO:0002437	GO:BP	inflammatory response to antigenic stimulus	16592	1092	c("GO:0006954", "GO:0006955")	TAS	PLCG2	1
B memory	FALSE	1	18	7	1	0.142857	0.0555556	GO:0002483	GO:BP	antigen processing and presentation of endogenous peptide antigen	16592	1138	c("GO:0019883", "GO:0048002")	IDA	HLA-DRA	1
B memory	FALSE	1	6	7	1	0.142857	0.166667	GO:0002501	GO:BP	peptide antigen assembly with MHC protein complex	16592	1156	c("GO:0002396", "GO:0034622", "GO:0048002")	IDA	HLA-DRA	1
B memory	FALSE	1	4	7	1	0.142857	0.25	GO:0002503	GO:BP	peptide antigen assembly with MHC class II protein complex	16592	1158	c("GO:0002399", "GO:0002495", "GO:0002501")	IDA	HLA-DRA	1
B memory	FALSE	1	724	7	2	0.285714	0.00276243	GO:0002520	GO:BP	immune system development	16592	1174	c("GO:0002376", "GO:0048731")	ISS,IDA	PLCG2,HLA-DRA	1
B memory	FALSE	1	392	7	2	0.285714	0.00510204	GO:0002521	GO:BP	leukocyte differentiation	16592	1175	c("GO:0030097", "GO:0030154")	ISS,IDA	PLCG2,HLA-DRA	1
B memory	FALSE	1	126	20	1	0.05	0.00793651	GO:0002576	GO:BP	platelet degranulation	16592	1229	c("GO:0045055", "GO:0051649")	TAS	TMSB4X	1
B memory	FALSE	1	1513	9	4	0.444444	0.00264375	GO:0002682	GO:BP	regulation of immune system process	16592	1332	c("GO:0002376", "GO:0050789")	TAS,IDA IMP ISS TAS,IDA TAS,IDA IMP TAS	HLA-DRB5,PLCG2,HLA-DRA,HLA-DPB1	1
B memory	FALSE	1	2	7	1	0.142857	0.5	GO:0002491	GO:BP	antigen processing and presentation of endogenous peptide antigen via MHC class II	16592	1146	c("GO:0002483", "GO:0002495")	IDA	HLA-DRA	1
B memory	FALSE	1	5740	9	4	0.444444	0.000696864	GO:0007154	GO:BP	cell communication	16592	3067	GO:0009987	TAS,IDA IMP ISS TAS NAS,TAS,IDA TAS	HLA-DRB5,PLCG2,HLA-DRA,HLA-DPB1	1
B memory	FALSE	1	134	4	1	0.25	0.00746269	GO:0002433	GO:BP	immune response-regulating cell surface receptor signaling pathway involved in phagocytosis	16592	1088	c("GO:0002252", "GO:0002768", "GO:0006909")	TAS	PLCG2	1
B memory	FALSE	1	4	7	1	0.142857	0.25	GO:0002399	GO:BP	MHC class II protein complex assembly	16592	1055	GO:0002396	IDA	HLA-DRA	1
B memory	FALSE	1	39	12	1	0.0833333	0.025641	GO:0002251	GO:BP	organ or tissue specific immune response	16592	915	GO:0006955	IDA	RPL39	1
B memory	FALSE	1	1018	7	2	0.285714	0.00196464	GO:0002252	GO:BP	immune effector process	16592	916	GO:0002376	TAS,IDA	PLCG2,HLA-DRA	1
B memory	FALSE	1	656	7	1	0.142857	0.00152439	GO:0002263	GO:BP	cell activation involved in immune response	16592	927	c("GO:0001775", "GO:0002252", "GO:0006955")	IDA	HLA-DRA	1
B memory	FALSE	1	144	7	1	0.142857	0.00694444	GO:0002285	GO:BP	lymphocyte activation involved in immune response	16592	949	c("GO:0002366", "GO:0046649")	IDA	HLA-DRA	1
B memory	FALSE	1	89	7	1	0.142857	0.011236	GO:0002286	GO:BP	T cell activation involved in immune response	16592	950	c("GO:0002285", "GO:0042110")	IDA	HLA-DRA	1
B memory	FALSE	1	52	7	1	0.142857	0.0192308	GO:0002287	GO:BP	alpha-beta T cell activation involved in immune response	16592	951	c("GO:0002286", "GO:0046631")	IDA	HLA-DRA	1
B memory	FALSE	1	140	4	1	0.25	0.00714286	GO:0002431	GO:BP	Fc receptor mediated stimulatory signaling pathway	16592	1086	GO:0002429	TAS	PLCG2	1
B memory	FALSE	1	56	7	1	0.142857	0.0178571	GO:0002292	GO:BP	T cell differentiation involved in immune response	16592	956	c("GO:0002286", "GO:0030217")	IDA	HLA-DRA	1
B memory	FALSE	1	51	7	1	0.142857	0.0196078	GO:0002294	GO:BP	CD4-positive, alpha-beta T cell differentiation involved in immune response	16592	958	c("GO:0002293", "GO:0043367")	IDA	HLA-DRA	1
B memory	FALSE	1	6	7	1	0.142857	0.166667	GO:0002361	GO:BP	CD4-positive, CD25-positive, alpha-beta regulatory T cell differentiation	16592	1025	c("GO:0043367", "GO:0045066")	IDA	HLA-DRA	1
B memory	FALSE	1	652	7	1	0.142857	0.00153374	GO:0002366	GO:BP	leukocyte activation involved in immune response	16592	1030	c("GO:0002263", "GO:0045321")	IDA	HLA-DRA	1
B memory	FALSE	1	2831	12	5	0.416667	0.00176616	GO:0002376	GO:BP	immune system process	16592	1038	GO:0008150	TAS,IDA IMP ISS TAS,IDA TAS NAS,IDA IMP TAS,IDA	HLA-DRB5,PLCG2,HLA-DRA,HLA-DPB1,RPL39	1
B memory	FALSE	1	37	12	1	0.0833333	0.027027	GO:0002385	GO:BP	mucosal immune response	16592	1044	GO:0002251	IDA	RPL39	1
B memory	FALSE	1	7	7	1	0.142857	0.142857	GO:0002396	GO:BP	MHC protein complex assembly	16592	1052	GO:0034622	IDA	HLA-DRA	1
B memory	FALSE	1	52	7	1	0.142857	0.0192308	GO:0002293	GO:BP	alpha-beta T cell differentiation involved in immune response	16592	957	c("GO:0002287", "GO:0002292", "GO:0046632")	IDA	HLA-DRA	1
B memory	FALSE	1	3	17	1	0.0588235	0.333333	GO:0045903	GO:BP	positive regulation of translational fidelity	16592	13657	c("GO:0006450", "GO:0045727")	IBA	RPS9	1
B memory	TRUE	2.4484e-18	104	19	11	0.578947	0.105769	GO:0022626	GO:CC	cytosolic ribosome	17290	1015	c("GO:0005829", "GO:0005840")	IBA TAS NAS,IDA HDA IBA,IDA HDA IBA TAS,IDA HDA,IDA HDA IBA TAS,IDA HDA IBA,IDA HDA IBA TAS,IDA HDA,IDA HDA IBA,IDA HDA IBA TAS,IDA HDA IBA	RPS4Y1,RPS27,RPL18A,RPS18,RPL39,RPS29,RPL13,RPL37A,RPS9,RPL29,RPL10	5.60919e-16
B memory	TRUE	1.60371e-15	184	19	11	0.578947	0.0597826	GO:0044391	GO:CC	ribosomal subunit	17290	2334	c("GO:0005840", "GO:1990904")	IBA TAS NAS,IDA HDA IBA,IDA HDA IBA TAS,IDA HDA IBA,IDA HDA IBA TAS,IDA HDA IBA,HDA IBA,HDA,IDA HDA IBA,HDA IBA TAS,IDA HDA IBA	RPS4Y1,RPS27,RPL18A,RPS18,RPL39,RPS29,RPL13,RPL37A,RPS9,RPL29,RPL10	2.63632e-13
B memory	TRUE	7.05298e-15	210	19	11	0.578947	0.052381	GO:0005840	GO:CC	ribosome	17290	480	GO:0043232	IBA TAS NAS,IDA HDA IBA NAS,IDA HDA IBA TAS,IDA HDA IBA NAS,IDA HDA IBA TAS,IDA HDA IBA,IDA HDA IBA TAS,IDA HDA,IDA HDA IBA NAS,IDA HDA IBA TAS,IDA HDA IBA	RPS4Y1,RPS27,RPL18A,RPS18,RPL39,RPS29,RPL13,RPL37A,RPS9,RPL29,RPL10	1.07721e-12
B memory	TRUE	1.31073e-09	633	19	11	0.578947	0.0173776	GO:1990904	GO:CC	ribonucleoprotein complex	17290	4442	GO:0032991	IDA IBA TAS NAS,IDA HDA IBA,IDA HDA IBA TAS,IDA HDA IBA,IDA HDA IBA TAS,IDA HDA IBA,HDA IBA,HDA,IDA HDA IBA,HDA IBA TAS,IDA HDA IBA	RPS4Y1,RPS27,RPL18A,RPS18,RPL39,RPS29,RPL13,RPL37A,RPS9,RPL29,RPL10	1.08564e-07
B memory	TRUE	3.20179e-09	55	19	6	0.315789	0.109091	GO:0022625	GO:CC	cytosolic large ribosomal subunit	17290	1014	c("GO:0015934", "GO:0022626")	IDA HDA IBA TAS,IDA HDA IBA TAS,HDA IBA,HDA,HDA IBA TAS,IDA HDA IBA	RPL18A,RPL39,RPL13,RPL37A,RPL29,RPL10	2.41932e-07
B memory	TRUE	1.00258e-07	46	17	5	0.294118	0.108696	GO:0022627	GO:CC	cytosolic small ribosomal subunit	17290	1016	c("GO:0015935", "GO:0022626")	IBA TAS NAS,IDA HDA IBA,IDA HDA,IDA HDA IBA,IDA HDA IBA	RPS4Y1,RPS27,RPS18,RPS29,RPS9	5.75751e-06
B memory	TRUE	2.68775e-07	113	19	6	0.315789	0.0530973	GO:0015934	GO:CC	large ribosomal subunit	17290	839	GO:0044391	IDA HDA IBA TAS,IDA HDA IBA TAS,HDA IBA,HDA,HDA IBA TAS,IDA HDA IBA	RPL18A,RPL39,RPL13,RPL37A,RPL29,RPL10	1.44341e-05
B memory	TRUE	1.08154e-06	73	17	5	0.294118	0.0684932	GO:0015935	GO:CC	small ribosomal subunit	17290	840	GO:0044391	IBA TAS NAS,IDA HDA IBA,IDA HDA IBA,IDA HDA IBA,IDA HDA IBA	RPS4Y1,RPS27,RPS18,RPS29,RPS9	5.31758e-05
B memory	TRUE	3.33419e-06	12	9	3	0.333333	0.25	GO:0042613	GO:CC	MHC class II protein complex	17290	2057	GO:0042611	ISS,IDA IMP,IDA	HLA-DRB5,HLA-DRA,HLA-DPB1	0.000153423
B memory	TRUE	4.77176e-06	4791	19	17	0.894737	0.00354832	GO:0032991	GO:CC	protein-containing complex	17290	1570	GO:0005575	ISS,IDA IBA TAS NAS,IDA,IDA HDA IBA,IDA IMP,IDA NAS,IDA,IDA HDA IBA TAS,IDA HDA IBA,IDA HDA IBA TAS,IDA HDA IBA,HDA IBA,HDA,IDA,IDA HDA IBA,HDA IBA TAS,IDA HDA IBA	HLA-DRB5,RPS4Y1,MT-ATP8,RPS27,HLA-DRA,MT-ND3,HLA-DPB1,RPL18A,RPS18,RPL39,RPS29,RPL13,RPL37A,MT-CO2,RPS9,RPL29,RPL10	0.000215429
B memory	TRUE	1.23475e-05	18	9	3	0.333333	0.166667	GO:0042611	GO:CC	MHC protein complex	17290	2055	GO:0098797	ISS,IDA IMP,IDA	HLA-DRB5,HLA-DRA,HLA-DPB1	0.000527587
B memory	TRUE	2.10132e-05	66	13	4	0.307692	0.0606061	GO:0005844	GO:CC	polysome	17290	481	GO:1990904	IDA,IDA,IDA,IDA	RPS4Y1,RPL18A,RPL39,RPS29	0.000860301
B memory	TRUE	3.47397e-05	25	9	3	0.333333	0.12	GO:0071556	GO:CC	integral component of lumenal side of endoplasmic reticulum membrane	17290	3071	c("GO:0030176", "GO:0098553")	TAS,TAS,TAS	HLA-DRB5,HLA-DRA,HLA-DPB1	0.00136518
B memory	TRUE	3.47397e-05	25	9	3	0.333333	0.12	GO:0098553	GO:CC	lumenal side of endoplasmic reticulum membrane	17290	3552	c("GO:0005789", "GO:0098576")	TAS,TAS,TAS	HLA-DRB5,HLA-DRA,HLA-DPB1	0.00136518
B memory	TRUE	6.12432e-05	30	9	3	0.333333	0.1	GO:0098576	GO:CC	lumenal side of membrane	17290	3575	c("GO:0031090", "GO:0098552")	TAS,TAS,TAS	HLA-DRB5,HLA-DRA,HLA-DPB1	0.00229369
B memory	TRUE	0.000229681	31	13	3	0.230769	0.0967742	GO:0042788	GO:CC	polysomal ribosome	17290	2088	c("GO:0005840", "GO:0005844")	IDA,IDA,IDA	RPL18A,RPL39,RPS29	0.00796485
B memory	TRUE	0.000312421	51	9	3	0.333333	0.0588235	GO:0012507	GO:CC	ER to Golgi transport vesicle membrane	17290	819	c("GO:0030134", "GO:0030658", "GO:0030662")	TAS,TAS,TAS	HLA-DRB5,HLA-DRA,HLA-DPB1	0.0107133
B memory	TRUE	0.00085299	71	9	3	0.333333	0.0422535	GO:0030669	GO:CC	clathrin-coated endocytic vesicle membrane	17290	1127	c("GO:0030665", "GO:0030666", "GO:0045334")	TAS,TAS,TAS	HLA-DRB5,HLA-DRA,HLA-DPB1	0.0267491
B memory	TRUE	0.0013179	82	9	3	0.333333	0.0365854	GO:0030134	GO:CC	COPII-coated ER to Golgi transport vesicle	17290	1074	GO:0030135	TAS,TAS,TAS	HLA-DRB5,HLA-DRA,HLA-DPB1	0.0396381
B memory	TRUE	0.00152137	86	9	3	0.333333	0.0348837	GO:0045334	GO:CC	clathrin-coated endocytic vesicle	17290	2495	c("GO:0030136", "GO:0030139")	TAS,TAS,TAS	HLA-DRB5,HLA-DRA,HLA-DPB1	0.0450038
B memory	TRUE	0.00225397	98	9	3	0.333333	0.0306122	GO:0032588	GO:CC	trans-Golgi network membrane	17290	1547	c("GO:0000139", "GO:0005802")	TAS,TAS,TAS	HLA-DRB5,HLA-DRA,HLA-DPB1	0.0645468
B memory	TRUE	0.00225397	98	9	3	0.333333	0.0306122	GO:0030665	GO:CC	clathrin-coated vesicle membrane	17290	1123	c("GO:0030136", "GO:0030662")	TAS,TAS,TAS	HLA-DRB5,HLA-DRA,HLA-DPB1	0.0645468
B memory	TRUE	0.00403564	119	9	3	0.333333	0.0252101	GO:0030658	GO:CC	transport vesicle membrane	17290	1117	c("GO:0030133", "GO:0030659", "GO:0098588")	TAS,TAS,TAS	HLA-DRB5,HLA-DRA,HLA-DPB1	0.108499
B memory	TRUE	0.00871727	154	9	3	0.333333	0.0194805	GO:0030176	GO:CC	integral component of endoplasmic reticulum membrane	17290	1085	c("GO:0031227", "GO:0031301")	TAS,TAS,TAS	HLA-DRB5,HLA-DRA,HLA-DPB1	0.216026
B memory	TRUE	0.00888699	155	9	3	0.333333	0.0193548	GO:0030662	GO:CC	coated vesicle membrane	17290	1121	c("GO:0030135", "GO:0030659", "GO:0098588")	TAS,TAS,TAS	HLA-DRB5,HLA-DRA,HLA-DPB1	0.219223
B memory	TRUE	0.00976826	160	9	3	0.333333	0.01875	GO:0030136	GO:CC	clathrin-coated vesicle	17290	1076	GO:0030135	TAS,TAS,TAS	HLA-DRB5,HLA-DRA,HLA-DPB1	0.235829
B memory	TRUE	0.00995113	161	9	3	0.333333	0.0186335	GO:0031227	GO:CC	intrinsic component of endoplasmic reticulum membrane	17290	1240	c("GO:0005789", "GO:0031300")	TAS,TAS,TAS	HLA-DRB5,HLA-DRA,HLA-DPB1	0.239975
B memory	TRUE	0.0101362	162	9	3	0.333333	0.0185185	GO:0030666	GO:CC	endocytic vesicle membrane	17290	1124	c("GO:0030139", "GO:0030659", "GO:0098588")	TAS,TAS,TAS	HLA-DRB5,HLA-DRA,HLA-DPB1	0.242808
B memory	TRUE	0.0154316	1087	9	5	0.555556	0.00459982	GO:0098796	GO:CC	membrane protein complex	17290	3627	c("GO:0016020", "GO:0032991")	ISS,IDA,IDA IMP,IDA NAS,IDA	HLA-DRB5,MT-ATP8,HLA-DRA,MT-ND3,HLA-DPB1	0.356183
B memory	TRUE	0.032091	239	9	3	0.333333	0.0125523	GO:0005802	GO:CC	trans-Golgi network	17290	446	GO:0098791	TAS,TAS,TAS	HLA-DRB5,HLA-DRA,HLA-DPB1	0.672912
B memory	TRUE	0.0353629	247	9	3	0.333333	0.0121457	GO:0030135	GO:CC	coated vesicle	17290	1075	GO:0031410	TAS,TAS,TAS	HLA-DRB5,HLA-DRA,HLA-DPB1	0.733661
B memory	TRUE	0.0533198	284	9	3	0.333333	0.0105634	GO:0030133	GO:CC	transport vesicle	17290	1073	c("GO:0012505", "GO:0031410")	TAS,TAS,TAS	HLA-DRB5,HLA-DRA,HLA-DPB1	1
B memory	TRUE	0.0555545	288	9	3	0.333333	0.0104167	GO:0030139	GO:CC	endocytic vesicle	17290	1078	GO:0031410	TAS,TAS,TAS	HLA-DRB5,HLA-DRA,HLA-DPB1	1
B memory	TRUE	0.0567316	73	7	2	0.285714	0.0273973	GO:0031902	GO:CC	late endosome membrane	17290	1421	c("GO:0005770", "GO:0010008")	IDA,IDA	HLA-DRB5,HLA-DRA	1
B memory	TRUE	0.0705972	384	17	4	0.235294	0.0104167	GO:0005925	GO:CC	focal adhesion	17290	550	GO:0030055	HDA,HDA,HDA,HDA	RPS18,RPS29,RPL37A,RPS9	1
B memory	TRUE	0.0741492	523	13	4	0.307692	0.00764818	GO:0098552	GO:CC	side of membrane	17290	3551	c("GO:0016020", "GO:0110165")	TAS,TAS,TAS,ISS	HLA-DRB5,HLA-DRA,HLA-DPB1,RPS29	1
B memory	TRUE	0.0755869	391	17	4	0.235294	0.0102302	GO:0030055	GO:CC	cell-substrate junction	17290	1027	GO:0070161	HDA,HDA,HDA,HDA	RPS18,RPS29,RPL37A,RPS9	1
B memory	TRUE	0.0805896	327	9	3	0.333333	0.00917431	GO:0098852	GO:CC	lytic vacuole membrane	17290	3654	c("GO:0000323", "GO:0005774")	IDA TAS,IDA TAS,TAS	HLA-DRB5,HLA-DRA,HLA-DPB1	1
B memory	TRUE	0.0805896	327	9	3	0.333333	0.00917431	GO:0005765	GO:CC	lysosomal membrane	17290	410	c("GO:0005764", "GO:0098852")	IDA TAS,IDA TAS,TAS	HLA-DRB5,HLA-DRA,HLA-DPB1	1
B memory	TRUE	0.0880041	337	9	3	0.333333	0.00890208	GO:0031301	GO:CC	integral component of organelle membrane	17290	1277	c("GO:0016021", "GO:0031300")	TAS,TAS,TAS	HLA-DRB5,HLA-DRA,HLA-DPB1	1
B memory	TRUE	0.102863	10514	20	19	0.95	0.00180711	GO:0005737	GO:CC	cytoplasm	17290	385	c("GO:0005622", "GO:0110165")	IDA TAS,IBA TAS NAS,IDA TAS,IDA TAS,IDA HDA IBA TAS,IDA TAS,IDA TAS NAS,TAS,IDA HDA IBA TAS,IDA HDA IBA TAS,IDA HDA IBA TAS,IDA HDA ISS IBA TAS,IDA IMP HDA IBA TAS,IDA HDA TAS,IDA TAS,IDA HDA IBA TAS,IDA HDA IBA TAS,IDA HDA IBA TAS,IDA IBA TAS	HLA-DRB5,RPS4Y1,PLCG2,MT-ATP8,RPS27,HLA-DRA,MT-ND3,HLA-DPB1,RPL18A,RPS18,RPL39,RPS29,RPL13,RPL37A,MT-CO2,RPS9,RPL29,RPL10,TMSB4X	1
B memory	TRUE	0.104977	358	9	3	0.333333	0.00837989	GO:0031300	GO:CC	intrinsic component of organelle membrane	17290	1276	c("GO:0031090", "GO:0031224")	TAS,TAS,TAS	HLA-DRB5,HLA-DRA,HLA-DPB1	1
B memory	TRUE	0.109306	363	9	3	0.333333	0.00826446	GO:0005774	GO:CC	vacuolar membrane	17290	418	c("GO:0005773", "GO:0098588")	IDA TAS,IDA TAS,TAS	HLA-DRB5,HLA-DRA,HLA-DPB1	1
B memory	TRUE	0.156781	5072	20	13	0.65	0.00256309	GO:0005829	GO:CC	cytosol	17290	470	c("GO:0005737", "GO:0110165")	IBA TAS NAS,TAS,IDA HDA IBA TAS,IDA HDA IBA TAS,IDA HDA IBA TAS,IDA HDA IBA TAS,IDA HDA IBA TAS,IDA IMP HDA IBA TAS,IDA HDA TAS,IDA HDA IBA TAS,IDA HDA IBA TAS,IDA HDA IBA TAS,IDA	RPS4Y1,PLCG2,RPS27,RPL18A,RPS18,RPL39,RPS29,RPL13,RPL37A,RPS9,RPL29,RPL10,TMSB4X	1
B memory	TRUE	0.271126	139	8	2	0.25	0.0143885	GO:0098800	GO:CC	inner mitochondrial membrane protein complex	17290	3631	c("GO:0005743", "GO:0098796", "GO:0098798")	IDA,IDA NAS	MT-ATP8,MT-ND3	1
B memory	TRUE	0.282542	504	9	3	0.333333	0.00595238	GO:0000139	GO:CC	Golgi membrane	17290	20	c("GO:0098588", "GO:0098791")	TAS,TAS,TAS	HLA-DRB5,HLA-DRA,HLA-DPB1	1
B memory	TRUE	0.297856	4237	19	11	0.578947	0.00259618	GO:0043232	GO:CC	intracellular non-membrane-bounded organelle	17290	2133	c("GO:0043228", "GO:0043229")	IBA TAS NAS,IDA HDA IBA NAS,IDA HDA IBA TAS,IDA HDA IBA NAS,IDA HDA IBA TAS,IDA HDA IBA,IDA HDA IBA TAS,IDA HDA,IDA HDA IBA NAS,IDA HDA IBA TAS,IDA HDA IBA	RPS4Y1,RPS27,RPL18A,RPS18,RPL39,RPS29,RPL13,RPL37A,RPS9,RPL29,RPL10	1
B memory	TRUE	0.297856	4237	19	11	0.578947	0.00259618	GO:0043228	GO:CC	non-membrane-bounded organelle	17290	2129	GO:0043226	IBA TAS NAS,IDA HDA IBA NAS,IDA HDA IBA TAS,IDA HDA IBA NAS,IDA HDA IBA TAS,IDA HDA IBA,IDA HDA IBA TAS,IDA HDA,IDA HDA IBA NAS,IDA HDA IBA TAS,IDA HDA IBA	RPS4Y1,RPS27,RPL18A,RPS18,RPL39,RPS29,RPL13,RPL37A,RPS9,RPL29,RPL10	1
B memory	TRUE	0.324648	529	9	3	0.333333	0.00567108	GO:0098797	GO:CC	plasma membrane protein complex	17290	3628	c("GO:0005886", "GO:0098796")	ISS,IDA IMP,IDA	HLA-DRB5,HLA-DRA,HLA-DPB1	1
B memory	TRUE	0.383804	7712	19	15	0.789474	0.00194502	GO:0016020	GO:CC	membrane	17290	850	GO:0110165	IDA ISS TAS,HDA,IDA TAS,IDA TAS,IDA IMP TAS NAS,IDA TAS NAS,IDA HDA TAS,HDA,HDA,ISS,HDA,IDA HDA TAS,HDA,HDA,HDA	HLA-DRB5,RPS4Y1,PLCG2,MT-ATP8,HLA-DRA,MT-ND3,HLA-DPB1,RPL18A,RPS18,RPS29,RPL13,MT-CO2,RPS9,RPL29,RPL10	1
B memory	TRUE	0.388281	81	16	2	0.125	0.0246914	GO:0098803	GO:CC	respiratory chain complex	17290	3633	c("GO:0070469", "GO:0098796")	IDA NAS,IDA	MT-ND3,MT-CO2	1
B memory	TRUE	0.409106	827	13	4	0.307692	0.00483676	GO:0005789	GO:CC	endoplasmic reticulum membrane	17290	433	c("GO:0031090", "GO:0042175", "GO:0098827")	TAS,TAS,TAS,ISS	HLA-DRB5,HLA-DRA,HLA-DPB1,RPS29	1
B memory	TRUE	0.425603	836	13	4	0.307692	0.00478469	GO:0098827	GO:CC	endoplasmic reticulum subcompartment	17290	3638	c("GO:0005783", "GO:0031984")	TAS,TAS,TAS,ISS	HLA-DRB5,HLA-DRA,HLA-DPB1,RPS29	1
B memory	TRUE	0.426532	582	9	3	0.333333	0.00515464	GO:0030659	GO:CC	cytoplasmic vesicle membrane	17290	1118	c("GO:0012506", "GO:0031410", "GO:0043229")	TAS,TAS,TAS	HLA-DRB5,HLA-DRA,HLA-DPB1	1
B memory	TRUE	0.440651	844	13	4	0.307692	0.00473934	GO:0042175	GO:CC	nuclear outer membrane-endoplasmic reticulum membrane network	17290	2022	c("GO:0012505", "GO:0016020")	TAS,TAS,TAS,ISS	HLA-DRB5,HLA-DRA,HLA-DPB1,RPS29	1
B memory	TRUE	0.457046	209	7	2	0.285714	0.00956938	GO:0005770	GO:CC	late endosome	17290	415	GO:0005768	IDA,IDA	HLA-DRB5,HLA-DRA	1
B memory	TRUE	0.475953	2177	17	7	0.411765	0.00321543	GO:0070062	GO:CC	extracellular exosome	17290	2743	c("GO:0005615", "GO:1903561")	HDA,HDA,HDA,HDA,HDA,HDA,HDA	HLA-DRB5,PLCG2,HLA-DRA,RPS18,RPS29,RPL37A,RPS9	1
B memory	TRUE	0.477637	90	16	2	0.125	0.0222222	GO:0070469	GO:CC	respirasome	17290	2825	c("GO:0016020", "GO:0110165")	IDA NAS,IDA	MT-ND3,MT-CO2	1
B memory	TRUE	0.49215	612	9	3	0.333333	0.00490196	GO:0000323	GO:CC	lytic vacuole	17290	67	GO:0005773	IDA TAS,IDA TAS,TAS	HLA-DRB5,HLA-DRA,HLA-DPB1	1
B memory	TRUE	0.49215	612	9	3	0.333333	0.00490196	GO:0005764	GO:CC	lysosome	17290	409	GO:0000323	IDA TAS,IDA TAS,TAS	HLA-DRB5,HLA-DRA,HLA-DPB1	1
B memory	TRUE	0.539213	632	9	3	0.333333	0.00474684	GO:0098791	GO:CC	Golgi apparatus subcompartment	17290	3624	c("GO:0005794", "GO:0031984")	TAS,TAS,TAS	HLA-DRB5,HLA-DRA,HLA-DPB1	1
B memory	TRUE	0.577133	146	11	2	0.181818	0.0136986	GO:0014069	GO:CC	postsynaptic density	17290	824	c("GO:0032279", "GO:0099572")	EXP IDA,EXP IDA	RPS27,RPS18	1
B memory	TRUE	0.584764	5	13	1	0.0769231	0.2	GO:0098556	GO:CC	cytoplasmic side of rough endoplasmic reticulum membrane	17290	3555	c("GO:0030867", "GO:0098554")	ISS	RPS29	1
B memory	TRUE	0.593708	2262	17	7	0.411765	0.00309461	GO:1903561	GO:CC	extracellular vesicle	17290	4056	c("GO:0031982", "GO:0065010")	HDA,HDA,HDA,HDA,HDA,HDA,HDA	HLA-DRB5,PLCG2,HLA-DRA,RPS18,RPS29,RPL37A,RPS9	1
B memory	TRUE	0.595217	2263	17	7	0.411765	0.00309324	GO:0065010	GO:CC	extracellular membrane-bounded organelle	17290	2719	c("GO:0043227", "GO:0043230")	HDA,HDA,HDA,HDA,HDA,HDA,HDA	HLA-DRB5,PLCG2,HLA-DRA,RPS18,RPS29,RPL37A,RPS9	1
B memory	TRUE	0.595217	2263	17	7	0.411765	0.00309324	GO:0043230	GO:CC	extracellular organelle	17290	2131	c("GO:0005576", "GO:0043226")	HDA,HDA,HDA,HDA,HDA,HDA,HDA	HLA-DRB5,PLCG2,HLA-DRA,RPS18,RPS29,RPL37A,RPS9	1
B memory	TRUE	0.621566	692	17	4	0.235294	0.00578035	GO:0070161	GO:CC	anchoring junction	17290	2765	GO:0030054	HDA,HDA,HDA,HDA	RPS18,RPS29,RPL37A,RPS9	1
B memory	TRUE	0.632463	153	11	2	0.181818	0.0130719	GO:0032279	GO:CC	asymmetric synapse	17290	1509	GO:0098984	EXP IDA,EXP IDA	RPS27,RPS18	1
B memory	TRUE	0.640562	154	11	2	0.181818	0.012987	GO:0099572	GO:CC	postsynaptic specialization	17290	3791	c("GO:0043226", "GO:0098794")	EXP IDA,EXP IDA	RPS27,RPS18	1
B memory	TRUE	0.6523	11688	20	19	0.95	0.0016256	GO:0043229	GO:CC	intracellular organelle	17290	2130	c("GO:0005622", "GO:0043226")	IDA TAS,HDA IBA TAS NAS,IDA,IDA TAS,IDA HDA IBA TAS NAS,IDA TAS,IDA TAS NAS,TAS,IDA HDA IBA TAS,IDA HDA IBA TAS NAS,IDA HDA IBA TAS,IDA HDA ISS IBA TAS,IDA HDA IBA TAS,IDA HDA,IDA TAS,IDA HDA IBA TAS NAS,IDA HDA IBA TAS,IDA HDA IBA,IDA TAS	HLA-DRB5,RPS4Y1,PLCG2,MT-ATP8,RPS27,HLA-DRA,MT-ND3,HLA-DPB1,RPL18A,RPS18,RPL39,RPS29,RPL13,RPL37A,MT-CO2,RPS9,RPL29,RPL10,TMSB4X	1
B memory	TRUE	0.65787	678	9	3	0.333333	0.00442478	GO:0005773	GO:CC	vacuole	17290	417	c("GO:0005737", "GO:0043231")	IDA TAS,IDA TAS,TAS	HLA-DRB5,HLA-DRA,HLA-DPB1	1
B memory	TRUE	0.665152	157	11	2	0.181818	0.0127389	GO:0098984	GO:CC	neuron to neuron synapse	17290	3704	GO:0045202	EXP IDA,EXP IDA	RPS27,RPS18	1
B memory	TRUE	0.932386	261	8	2	0.25	0.00766284	GO:0098798	GO:CC	mitochondrial protein-containing complex	17290	3629	c("GO:0005739", "GO:0032991")	IDA,IDA NAS	MT-ATP8,MT-ND3	1
B memory	TRUE	0.955301	416	16	3	0.1875	0.00721154	GO:0005743	GO:CC	mitochondrial inner membrane	17290	390	c("GO:0019866", "GO:0031966")	IDA TAS,IDA TAS NAS,IDA TAS	MT-ATP8,MT-ND3,MT-CO2	1
B memory	TRUE	0.98857	22	5	1	0.2	0.0454545	GO:0045259	GO:CC	proton-transporting ATP synthase complex	17290	2467	GO:0016469	IDA	MT-ATP8	1
B memory	TRUE	0.98857	22	5	1	0.2	0.0454545	GO:0005753	GO:CC	mitochondrial proton-transporting ATP synthase complex	17290	398	c("GO:0045259", "GO:0098800")	IDA	MT-ATP8	1
B memory	FALSE	1	856	9	3	0.333333	0.00350467	GO:0012506	GO:CC	vesicle membrane	17290	818	c("GO:0031090", "GO:0031982")	IDA TAS,IDA TAS,TAS	HLA-DRB5,HLA-DRA,HLA-DPB1	1
B memory	FALSE	1	3913	20	7	0.35	0.00178891	GO:0012505	GO:CC	endomembrane system	17290	817	GO:0110165	IDA TAS,IDA TAS,TAS,ISS,IDA,IDA,TAS	HLA-DRB5,HLA-DRA,HLA-DPB1,RPS29,RPL13,RPL10,TMSB4X	1
B memory	FALSE	1	347	7	2	0.285714	0.00576369	GO:0010008	GO:CC	endosome membrane	17290	795	c("GO:0005768", "GO:0012506", "GO:0098588")	IDA,IDA	HLA-DRB5,HLA-DRA	1
B memory	FALSE	1	728	9	2	0.222222	0.00274725	GO:0009986	GO:CC	cell surface	17290	791	GO:0110165	IDA,IMP	HLA-DRA,HLA-DPB1	1
B memory	FALSE	1	1542	7	1	0.142857	0.000648508	GO:0005887	GO:CC	integral component of plasma membrane	17290	516	c("GO:0016021", "GO:0031226")	NAS	HLA-DRA	1
B memory	FALSE	1	4895	9	4	0.444444	0.00081716	GO:0005886	GO:CC	plasma membrane	17290	515	c("GO:0016020", "GO:0071944")	ISS TAS,IDA TAS,IDA IMP TAS NAS,IDA TAS	HLA-DRB5,PLCG2,HLA-DRA,HLA-DPB1	1
B memory	FALSE	1	1311	9	3	0.333333	0.00228833	GO:0005794	GO:CC	Golgi apparatus	17290	438	c("GO:0005737", "GO:0012505", "GO:0043231")	TAS,TAS,TAS	HLA-DRB5,HLA-DRA,HLA-DPB1	1
B memory	FALSE	1	46	13	1	0.0769231	0.0217391	GO:0005791	GO:CC	rough endoplasmic reticulum	17290	435	GO:0005783	ISS	RPS29	1
B memory	FALSE	1	19	19	1	0.0526316	0.0526316	GO:0005790	GO:CC	smooth endoplasmic reticulum	17290	434	GO:0005783	IDA	RPL10	1
B memory	FALSE	1	1633	19	6	0.315789	0.00367422	GO:0005783	GO:CC	endoplasmic reticulum	17290	427	c("GO:0005737", "GO:0012505", "GO:0043231")	TAS,TAS,TAS,ISS,IDA,IDA	HLA-DRB5,HLA-DRA,HLA-DPB1,RPS29,RPL13,RPL10	1
B memory	FALSE	1	762	7	2	0.285714	0.00262467	GO:0005768	GO:CC	endosome	17290	413	c("GO:0012505", "GO:0031410")	IDA,IDA	HLA-DRB5,HLA-DRA	1
B memory	FALSE	1	50	8	1	0.125	0.02	GO:0005747	GO:CC	mitochondrial respiratory chain complex I	17290	394	c("GO:0005746", "GO:0045271", "GO:0098800")	IDA NAS	MT-ND3	1
B memory	FALSE	1	83	8	1	0.125	0.0120482	GO:0005746	GO:CC	mitochondrial respirasome	17290	393	c("GO:0005743", "GO:0070469")	IDA NAS	MT-ND3	1
B memory	FALSE	1	610	16	3	0.1875	0.00491803	GO:0005740	GO:CC	mitochondrial envelope	17290	387	c("GO:0005739", "GO:0031967")	IDA TAS,IDA TAS NAS,IDA TAS	MT-ATP8,MT-ND3,MT-CO2	1
B memory	FALSE	1	1380	8	2	0.25	0.00144928	GO:0005739	GO:CC	mitochondrion	17290	386	c("GO:0005737", "GO:0043231")	IDA TAS,IDA TAS NAS	MT-ATP8,MT-ND3	1
B memory	FALSE	1	828	17	2	0.117647	0.00241546	GO:0005730	GO:CC	nucleolus	17290	378	c("GO:0031981", "GO:0043232")	IDA,IDA	RPL13,RPS9	1
B memory	FALSE	1	4045	13	4	0.307692	0.000988875	GO:0005654	GO:CC	nucleoplasm	17290	312	c("GO:0031981", "GO:0110165")	TAS,TAS,TAS,TAS	RPS4Y1,RPS27,RPS18,RPS29	1
B memory	FALSE	1	2395	9	3	0.333333	0.00125261	GO:0016021	GO:CC	integral component of membrane	17290	851	GO:0031224	TAS,TAS NAS,TAS	HLA-DRB5,HLA-DRA,HLA-DPB1	1
B memory	FALSE	1	34	7	1	0.142857	0.0294118	GO:0001772	GO:CC	immunological synapse	17290	190	c("GO:0005886", "GO:0110165")	IDA	HLA-DRA	1
B memory	FALSE	1	17290	2	1	0.5	5.78369e-05	GO:0005575	GO:CC	cellular_component	17290	240	character(0)	IDA HDA ISS TAS	HLA-DRB5	1
B memory	FALSE	1	3946	20	9	0.45	0.00228079	GO:0005576	GO:CC	extracellular region	17290	241	GO:0110165	HDA,HDA,HDA,HDA,IDA,HDA,HDA,HDA,HDA TAS	HLA-DRB5,PLCG2,HLA-DRA,RPS18,RPL39,RPS29,RPL37A,RPS9,TMSB4X	1
B memory	FALSE	1	3479	17	8	0.470588	0.00229951	GO:0005615	GO:CC	extracellular space	17290	278	c("GO:0005576", "GO:0110165")	HDA,HDA,HDA,HDA,IDA,HDA,HDA,HDA	HLA-DRB5,PLCG2,HLA-DRA,RPS18,RPL39,RPS29,RPL37A,RPS9	1
B memory	FALSE	1	13527	20	19	0.95	0.0014046	GO:0005622	GO:CC	intracellular anatomical structure	17290	284	GO:0110165	IDA TAS,HDA IBA TAS NAS,IDA TAS,IDA TAS,IDA HDA IBA TAS NAS,IDA TAS,IDA TAS NAS,TAS,IDA HDA IBA TAS,IDA HDA IBA TAS NAS,IDA HDA IBA TAS,IDA HDA ISS IBA TAS,IDA IMP HDA IBA TAS,IDA HDA TAS,IDA TAS,IDA HDA IBA TAS NAS,IDA HDA IBA TAS,IDA HDA IBA TAS,IDA IBA TAS	HLA-DRB5,RPS4Y1,PLCG2,MT-ATP8,RPS27,HLA-DRA,MT-ND3,HLA-DPB1,RPL18A,RPS18,RPL39,RPS29,RPL13,RPL37A,MT-CO2,RPS9,RPL29,RPL10,TMSB4X	1
B memory	FALSE	1	6660	20	9	0.45	0.00135135	GO:0005634	GO:CC	nucleus	17290	295	GO:0043231	HDA TAS,IDA TAS,IDA HDA TAS,TAS,IDA HDA,HDA,IDA HDA TAS,IDA,IDA	RPS4Y1,RPS27,RPS18,RPS29,RPL13,RPL37A,RPS9,RPL10,TMSB4X	1
B memory	FALSE	1	117	4	1	0.25	0.00854701	GO:0001726	GO:CC	ruffle	17290	185	c("GO:0031252", "GO:0120025")	IDA	PLCG2	1
B memory	FALSE	1	44	5	1	0.2	0.0227273	GO:0016469	GO:CC	proton-transporting two-sector ATPase complex	17290	875	GO:0098796	IDA	MT-ATP8	1
B memory	FALSE	1	1347	17	5	0.294118	0.00371195	GO:0030054	GO:CC	cell junction	17290	1026	GO:0110165	EXP IDA,EXP IDA HDA,HDA,HDA,HDA	RPS27,RPS18,RPS29,RPL37A,RPS9	1
B memory	FALSE	1	319	20	1	0.05	0.0031348	GO:0060205	GO:CC	cytoplasmic vesicle lumen	17290	2600	c("GO:0031410", "GO:0031983", "GO:0070013")	TAS	TMSB4X	1
B memory	FALSE	1	19	16	1	0.0625	0.0526316	GO:0045277	GO:CC	respiratory chain complex IV	17290	2485	c("GO:0070069", "GO:0098803")	IDA	MT-CO2	1
B memory	FALSE	1	50	8	1	0.125	0.02	GO:0045271	GO:CC	respiratory chain complex I	17290	2479	c("GO:0030964", "GO:0098803")	IDA NAS	MT-ND3	1
B memory	FALSE	1	628	11	2	0.181818	0.00318471	GO:0045202	GO:CC	synapse	17290	2447	GO:0030054	EXP IDA,EXP IDA	RPS27,RPS18	1
B memory	FALSE	1	5374	20	7	0.35	0.00130257	GO:0043233	GO:CC	organelle lumen	17290	2134	c("GO:0031974", "GO:0043226")	TAS,TAS,TAS,TAS,IDA,IDA TAS,TAS	RPS4Y1,RPS27,RPS18,RPS29,RPL13,RPS9,TMSB4X	1
B memory	FALSE	1	10717	17	14	0.823529	0.00130634	GO:0043231	GO:CC	intracellular membrane-bounded organelle	17290	2132	c("GO:0043227", "GO:0043229")	IDA TAS,HDA TAS,IDA,IDA TAS,IDA TAS,IDA TAS,IDA TAS NAS,TAS,IDA HDA TAS,ISS TAS,IDA HDA,HDA,IDA TAS,IDA HDA TAS	HLA-DRB5,RPS4Y1,PLCG2,MT-ATP8,RPS27,HLA-DRA,MT-ND3,HLA-DPB1,RPS18,RPS29,RPL13,RPL37A,MT-CO2,RPS9	1
B memory	FALSE	1	11930	17	14	0.823529	0.00117351	GO:0043227	GO:CC	membrane-bounded organelle	17290	2128	GO:0043226	IDA HDA TAS,HDA TAS,IDA HDA,IDA TAS,IDA TAS,IDA HDA TAS,IDA TAS NAS,TAS,IDA HDA TAS,HDA ISS TAS,IDA HDA,HDA,IDA TAS,IDA HDA TAS	HLA-DRB5,RPS4Y1,PLCG2,MT-ATP8,RPS27,HLA-DRA,MT-ND3,HLA-DPB1,RPS18,RPS29,RPL13,RPL37A,MT-CO2,RPS9	1
B memory	FALSE	1	12652	20	19	0.95	0.00150174	GO:0043226	GO:CC	organelle	17290	2127	GO:0110165	IDA HDA TAS,HDA IBA TAS NAS,IDA HDA,IDA TAS,EXP IDA HDA IBA TAS NAS,IDA HDA TAS,IDA TAS NAS,TAS,IDA HDA IBA TAS,EXP IDA HDA IBA TAS NAS,IDA HDA IBA TAS,IDA HDA ISS IBA TAS,IDA HDA IBA TAS,IDA HDA,IDA TAS,IDA HDA IBA TAS NAS,IDA HDA IBA TAS,IDA HDA IBA,IDA TAS	HLA-DRB5,RPS4Y1,PLCG2,MT-ATP8,RPS27,HLA-DRA,MT-ND3,HLA-DPB1,RPL18A,RPS18,RPL39,RPS29,RPL13,RPL37A,MT-CO2,RPS9,RPL29,RPL10,TMSB4X	1
B memory	FALSE	1	1501	4	1	0.25	0.000666223	GO:0042995	GO:CC	cell projection	17290	2093	GO:0110165	IDA	PLCG2	1
B memory	FALSE	1	317	20	1	0.05	0.00315457	GO:0034774	GO:CC	secretory granule lumen	17290	1801	c("GO:0030141", "GO:0060205")	TAS	TMSB4X	1
B memory	FALSE	1	60	4	1	0.25	0.0166667	GO:0032587	GO:CC	ruffle membrane	17290	1546	c("GO:0001726", "GO:0031253", "GO:0031256")	IDA	PLCG2	1
B memory	FALSE	1	1338	13	4	0.307692	0.00298954	GO:0031984	GO:CC	organelle subcompartment	17290	1455	c("GO:0043227", "GO:0043229", "GO:0110165")	TAS,TAS,TAS,ISS	HLA-DRB5,HLA-DRA,HLA-DPB1,RPS29	1
B memory	FALSE	1	320	20	1	0.05	0.003125	GO:0031983	GO:CC	vesicle lumen	17290	1454	c("GO:0031982", "GO:0043233")	TAS	TMSB4X	1
B memory	FALSE	1	3620	20	9	0.45	0.00248619	GO:0031982	GO:CC	vesicle	17290	1453	GO:0043227	IDA HDA TAS,IDA HDA,IDA HDA TAS,TAS,HDA,HDA,HDA,HDA,TAS	HLA-DRB5,PLCG2,HLA-DRA,HLA-DPB1,RPS18,RPS29,RPL37A,RPS9,TMSB4X	1
B memory	FALSE	1	4325	17	6	0.352941	0.00138728	GO:0031981	GO:CC	nuclear lumen	17290	1452	c("GO:0005634", "GO:0070013")	TAS,TAS,TAS,TAS,IDA,IDA TAS	RPS4Y1,RPS27,RPS18,RPS29,RPL13,RPS9	1
B memory	FALSE	1	956	16	3	0.1875	0.00313808	GO:0031975	GO:CC	envelope	17290	1447	GO:0110165	IDA TAS,IDA TAS NAS,IDA TAS	MT-ATP8,MT-ND3,MT-CO2	1
B memory	FALSE	1	5374	20	7	0.35	0.00130257	GO:0031974	GO:CC	membrane-enclosed lumen	17290	1446	GO:0110165	TAS,TAS,TAS,TAS,IDA,IDA TAS,TAS	RPS4Y1,RPS27,RPS18,RPS29,RPL13,RPS9,TMSB4X	1
B memory	FALSE	1	747	20	1	0.05	0.00133869	GO:0030141	GO:CC	secretory granule	17290	1080	c("GO:0012505", "GO:0099503")	TAS	TMSB4X	1
B memory	FALSE	1	18	13	1	0.0769231	0.0555556	GO:0030867	GO:CC	rough endoplasmic reticulum membrane	17290	1151	c("GO:0005789", "GO:0005791", "GO:0098588")	ISS	RPS29	1
B memory	FALSE	1	50	8	1	0.125	0.02	GO:0030964	GO:CC	NADH dehydrogenase complex	17290	1185	c("GO:0098796", "GO:1990204")	IDA NAS	MT-ND3	1
B memory	FALSE	1	2797	9	5	0.555556	0.00178763	GO:0031090	GO:CC	organelle membrane	17290	1217	c("GO:0016020", "GO:0043227")	IDA TAS,IDA TAS,IDA TAS,IDA TAS NAS,TAS	HLA-DRB5,MT-ATP8,HLA-DRA,MT-ND3,HLA-DPB1	1
B memory	FALSE	1	90	20	1	0.05	0.0111111	GO:0031091	GO:CC	platelet alpha granule	17290	1218	GO:0030141	TAS	TMSB4X	1
B memory	FALSE	1	66	20	1	0.05	0.0151515	GO:0031093	GO:CC	platelet alpha granule lumen	17290	1220	c("GO:0031091", "GO:0034774")	TAS	TMSB4X	1
B memory	FALSE	1	453	16	3	0.1875	0.00662252	GO:0019866	GO:CC	organelle inner membrane	17290	981	c("GO:0031090", "GO:0031967")	IDA TAS,IDA TAS NAS,IDA TAS	MT-ATP8,MT-ND3,MT-CO2	1
B memory	FALSE	1	2506	9	3	0.333333	0.00119713	GO:0031224	GO:CC	intrinsic component of membrane	17290	1237	c("GO:0016020", "GO:0110165")	TAS,TAS NAS,TAS	HLA-DRB5,HLA-DRA,HLA-DPB1	1
B memory	FALSE	1	287	4	1	0.25	0.00348432	GO:0031252	GO:CC	cell leading edge	17290	1261	GO:0110165	IDA	PLCG2	1
B memory	FALSE	1	203	4	1	0.25	0.00492611	GO:0031253	GO:CC	cell projection membrane	17290	1262	c("GO:0098590", "GO:0120025")	IDA	PLCG2	1
B memory	FALSE	1	109	4	1	0.25	0.00917431	GO:0031256	GO:CC	leading edge membrane	17290	1265	c("GO:0005886", "GO:0031252", "GO:0110165")	IDA	PLCG2	1
B memory	FALSE	1	1906	9	3	0.333333	0.00157398	GO:0031410	GO:CC	cytoplasmic vesicle	17290	1322	c("GO:0005737", "GO:0097708")	IDA TAS,IDA TAS,TAS	HLA-DRB5,HLA-DRA,HLA-DPB1	1
B memory	FALSE	1	573	16	3	0.1875	0.0052356	GO:0031966	GO:CC	mitochondrial membrane	17290	1439	c("GO:0005740", "GO:0031090")	IDA TAS,IDA TAS NAS,IDA TAS	MT-ATP8,MT-ND3,MT-CO2	1
B memory	FALSE	1	956	16	3	0.1875	0.00313808	GO:0031967	GO:CC	organelle envelope	17290	1440	c("GO:0031975", "GO:0043227", "GO:0043229")	IDA TAS,IDA TAS NAS,IDA TAS	MT-ATP8,MT-ND3,MT-CO2	1
B memory	FALSE	1	1611	7	1	0.142857	0.000620732	GO:0031226	GO:CC	intrinsic component of plasma membrane	17290	1239	c("GO:0005886", "GO:0031224")	NAS	HLA-DRA	1
B memory	FALSE	1	5374	20	7	0.35	0.00130257	GO:0070013	GO:CC	intracellular organelle lumen	17290	2720	c("GO:0043229", "GO:0043233")	TAS,TAS,TAS,TAS,IDA,IDA TAS,TAS	RPS4Y1,RPS27,RPS18,RPS29,RPL13,RPS9,TMSB4X	1
B memory	FALSE	1	30	16	1	0.0625	0.0333333	GO:0070069	GO:CC	cytochrome complex	17290	2748	GO:0032991	IDA	MT-CO2	1
B memory	FALSE	1	5355	9	4	0.444444	0.000746965	GO:0071944	GO:CC	cell periphery	17290	3132	GO:0110165	ISS TAS,IDA TAS,IDA IMP TAS NAS,IDA TAS	HLA-DRB5,PLCG2,HLA-DRA,HLA-DPB1	1
B memory	FALSE	1	1908	9	4	0.444444	0.00209644	GO:0097708	GO:CC	intracellular vesicle	17290	3497	c("GO:0031982", "GO:0043231")	IDA TAS,IDA,IDA TAS,TAS	HLA-DRB5,PLCG2,HLA-DRA,HLA-DPB1	1
B memory	FALSE	1	14	13	1	0.0769231	0.0714286	GO:0098554	GO:CC	cytoplasmic side of endoplasmic reticulum membrane	17290	3553	c("GO:0005789", "GO:0098562")	ISS	RPS29	1
B memory	FALSE	1	173	13	1	0.0769231	0.00578035	GO:0098562	GO:CC	cytoplasmic side of membrane	17290	3561	GO:0098552	ISS	RPS29	1
B memory	FALSE	1	1646	13	4	0.307692	0.00243013	GO:0098588	GO:CC	bounding membrane of organelle	17290	3582	GO:0031090	IDA TAS,IDA TAS,TAS,ISS	HLA-DRB5,HLA-DRA,HLA-DPB1,RPS29	1
B memory	FALSE	1	755	4	1	0.25	0.0013245	GO:0098590	GO:CC	plasma membrane region	17290	3583	c("GO:0005886", "GO:0016020")	IDA	PLCG2	1
B memory	FALSE	1	281	11	2	0.181818	0.00711744	GO:0098794	GO:CC	postsynapse	17290	3626	c("GO:0045202", "GO:0110165")	EXP IDA,EXP IDA	RPS27,RPS18	1
B memory	FALSE	1	866	20	1	0.05	0.00115473	GO:0099503	GO:CC	secretory vesicle	17290	3780	GO:0031410	TAS	TMSB4X	1
B memory	FALSE	1	17023	20	19	0.95	0.00111614	GO:0110165	GO:CC	cellular anatomical entity	17290	3856	GO:0005575	IDA HDA ISS TAS,HDA IBA TAS NAS,IDA HDA TAS,IDA TAS,EXP IDA HDA IBA TAS NAS,IDA IMP HDA TAS NAS,IDA TAS NAS,IDA IMP HDA TAS,IDA HDA IBA TAS,EXP IDA HDA IBA TAS NAS,IDA HDA IBA TAS,IDA HDA ISS IBA TAS,IDA IMP HDA IBA TAS,IDA HDA TAS,IDA HDA TAS,IDA HDA IBA TAS NAS,IDA HDA IBA TAS,IDA HDA IBA TAS,IDA HDA IBA TAS	HLA-DRB5,RPS4Y1,PLCG2,MT-ATP8,RPS27,HLA-DRA,MT-ND3,HLA-DPB1,RPL18A,RPS18,RPL39,RPS29,RPL13,RPL37A,MT-CO2,RPS9,RPL29,RPL10,TMSB4X	1
B memory	FALSE	1	1285	8	1	0.125	0.00077821	GO:1902494	GO:CC	catalytic complex	17290	4001	GO:0032991	IDA NAS	MT-ND3	1
B memory	FALSE	1	102	8	1	0.125	0.00980392	GO:1990204	GO:CC	oxidoreductase complex	17290	4194	GO:1902494	IDA NAS	MT-ND3	1
B memory	FALSE	1	1479	4	1	0.25	0.000676133	GO:0120025	GO:CC	plasma membrane bounded cell projection	17290	3860	GO:0042995	IDA	PLCG2	1
B memory	TRUE	2.03518e-16	147	19	11	0.578947	0.0748299	GO:0003735	GO:MF	structural constituent of ribosome	17371	449	GO:0005198	IMP IBA TAS,IDA IBA,IDA TAS NAS,IDA HDA,IDA TAS NAS,IDA HDA IBA,IDA IMP IBA TAS NAS,IDA NAS,IDA HDA IBA,IDA IBA TAS NAS,IDA IMP IBA NAS	RPS4Y1,RPS27,RPL18A,RPS18,RPL39,RPS29,RPL13,RPL37A,RPS9,RPL29,RPL10	3.71421e-14
B memory	TRUE	8.75728e-10	584	19	11	0.578947	0.0188356	GO:0005198	GO:MF	structural molecule activity	17371	1694	GO:0003674	IMP IBA TAS,IDA IBA,IDA TAS NAS,IDA HDA,IDA TAS NAS,IDA HDA IBA,IDA IMP IBA TAS NAS,IDA NAS,IDA HDA IBA,IDA IBA TAS NAS,IDA IMP IBA NAS	RPS4Y1,RPS27,RPL18A,RPS18,RPL39,RPS29,RPL13,RPL37A,RPS9,RPL29,RPL10	7.42473e-08
B memory	TRUE	9.13712e-05	29	9	3	0.333333	0.103448	GO:0042605	GO:MF	peptide antigen binding	17371	6667	c("GO:0003823", "GO:0042277")	ISS,IDA,IDA	HLA-DRB5,HLA-DRA,HLA-DPB1	0.00338671
B memory	TRUE	0.000215405	1767	20	11	0.55	0.00622524	GO:0003723	GO:MF	RNA binding	17371	438	GO:0003676	IBA TAS,HDA IBA,HDA TAS,HDA,TAS,HDA IBA TAS,HDA,HDA IBA,HDA TAS,HDA,HDA	RPS4Y1,RPS27,RPL18A,RPS18,RPL39,RPL13,RPL37A,RPS9,RPL29,RPL10,TMSB4X	0.00750608
B memory	TRUE	0.0155961	158	9	3	0.333333	0.0189873	GO:0003823	GO:MF	antigen binding	17371	511	GO:0005488	ISS,IDA,IDA	HLA-DRB5,HLA-DRA,HLA-DPB1	0.358601
B memory	TRUE	0.0839	279	9	3	0.333333	0.0107527	GO:0042277	GO:MF	peptide binding	17371	6616	GO:0033218	ISS,IDA,IDA	HLA-DRB5,HLA-DRA,HLA-DPB1	1
B memory	TRUE	0.144641	336	9	3	0.333333	0.00892857	GO:0033218	GO:MF	amide binding	17371	5468	GO:0005488	ISS,IDA,IDA	HLA-DRB5,HLA-DRA,HLA-DPB1	1
B memory	TRUE	0.215838	3628	20	11	0.55	0.00303197	GO:0003676	GO:MF	nucleic acid binding	17371	399	c("GO:0097159", "GO:1901363")	IBA TAS,HDA IBA NAS,HDA TAS,HDA,TAS,HDA IBA TAS,HDA,HDA IBA,HDA TAS,HDA,HDA	RPS4Y1,RPS27,RPL18A,RPS18,RPL39,RPL13,RPL37A,RPS9,RPL29,RPL10,TMSB4X	1
B memory	TRUE	0.452099	30	1	1	1	0.0333333	GO:0048019	GO:MF	receptor antagonist activity	17371	8372	c("GO:0005102", "GO:0030547")	IBA	MTRNR2L12	1
B memory	TRUE	0.602798	40	1	1	1	0.025	GO:0030547	GO:MF	signaling receptor inhibitor activity	17371	4876	GO:0030545	IBA	MTRNR2L12	1
B memory	TRUE	0.738428	49	1	1	1	0.0204082	GO:0030545	GO:MF	signaling receptor regulator activity	17371	4874	GO:0098772	IBA	MTRNR2L12	1
B memory	TRUE	0.842898	8	7	1	0.142857	0.125	GO:0032395	GO:MF	MHC class II receptor activity	17371	5374	c("GO:0004888", "GO:0140375")	NAS	HLA-DRA	1
B memory	FALSE	1	50	4	1	0.25	0.02	GO:0097110	GO:MF	scaffold protein binding	17371	10301	GO:0005515	IPI	PLCG2	1
B memory	FALSE	1	4419	20	11	0.55	0.00248925	GO:0097159	GO:MF	organic cyclic compound binding	17371	10305	GO:0005488	IBA TAS,HDA IBA NAS,HDA TAS,HDA,TAS,HDA IBA TAS,HDA,HDA IBA,HDA TAS,HDA,HDA	RPS4Y1,RPS27,RPL18A,RPS18,RPL39,RPL13,RPL37A,RPS9,RPL29,RPL10,TMSB4X	1
B memory	FALSE	1	809	18	1	0.0555556	0.00123609	GO:0097367	GO:MF	carbohydrate derivative binding	17371	10338	GO:0005488	TAS	RPL29	1
B memory	FALSE	1	889	1	1	1	0.00112486	GO:0098772	GO:MF	molecular function regulator	17371	10428	GO:0003674	IBA	MTRNR2L12	1
B memory	FALSE	1	132	7	1	0.142857	0.00757576	GO:0140375	GO:MF	immune receptor activity	17371	11845	GO:0038023	NAS	HLA-DRA	1
B memory	FALSE	1	4348	20	11	0.55	0.0025299	GO:1901363	GO:MF	heterocyclic compound binding	17371	11949	GO:0005488	IBA TAS,HDA IBA NAS,HDA TAS,HDA,TAS,HDA IBA TAS,HDA,HDA IBA,HDA TAS,HDA,HDA	RPS4Y1,RPS27,RPL18A,RPS18,RPL39,RPL13,RPL37A,RPS9,RPL29,RPL10,TMSB4X	1
B memory	FALSE	1	179	18	1	0.0555556	0.00558659	GO:1901681	GO:MF	sulfur compound binding	17371	11970	GO:0005488	TAS	RPL29	1
B memory	FALSE	1	1228	7	1	0.142857	0.000814332	GO:0060089	GO:MF	molecular transducer activity	17371	9593	GO:0003674	NAS	HLA-DRA	1
B memory	FALSE	1	71	4	1	0.25	0.0140845	GO:0051219	GO:MF	phosphoprotein binding	17371	9128	GO:0005515	IPI	PLCG2	1
B memory	FALSE	1	42	8	1	0.125	0.0238095	GO:0050136	GO:MF	NADH dehydrogenase (quinone) activity	17371	8548	c("GO:0003954", "GO:0003955")	IMP IBA NAS	MT-ND3	1
B memory	FALSE	1	760	16	2	0.125	0.00263158	GO:0015075	GO:MF	ion transmembrane transporter activity	17371	2907	GO:0022857	IDA,IMP IBA NAS	MT-ATP8,MT-CO2	1
B memory	FALSE	1	119	16	2	0.125	0.0168067	GO:0009055	GO:MF	electron transfer activity	17371	2653	GO:0016491	IMP IBA NAS,IMP IBA NAS	MT-ND3,MT-CO2	1
B memory	FALSE	1	578	16	2	0.125	0.00346021	GO:0008324	GO:MF	cation transmembrane transporter activity	17371	2098	GO:0015075	IDA,IMP IBA NAS	MT-ATP8,MT-CO2	1
B memory	FALSE	1	353	13	2	0.153846	0.00566572	GO:0008270	GO:MF	zinc ion binding	17371	2074	GO:0046914	NAS,IDA IBA	RPS27,RPS29	1
B memory	FALSE	1	103	18	1	0.0555556	0.00970874	GO:0008201	GO:MF	heparin binding	17371	2039	c("GO:0005539", "GO:1901681")	TAS	RPL29	1
B memory	FALSE	1	42	8	1	0.125	0.0238095	GO:0008137	GO:MF	NADH dehydrogenase (ubiquinone) activity	17371	1994	c("GO:0009055", "GO:0050136")	IMP IBA NAS	MT-ND3	1
B memory	FALSE	1	802	20	1	0.05	0.00124688	GO:0008092	GO:MF	cytoskeletal protein binding	17371	1959	GO:0005515	IDA IBA	TMSB4X	1
B memory	FALSE	1	76	4	1	0.25	0.0131579	GO:0008081	GO:MF	phosphoric diester hydrolase activity	17371	1955	GO:0042578	IDA	PLCG2	1
B memory	FALSE	1	154	18	1	0.0555556	0.00649351	GO:0005539	GO:MF	glycosaminoglycan binding	17371	1899	GO:0097367	TAS	RPL29	1
B memory	FALSE	1	13906	11	9	0.818182	0.000647203	GO:0005515	GO:MF	protein binding	17371	1879	GO:0005488	IBA,IPI,IPI,IPI,IDA IPI,IPI,IPI,IPI,IPI	MTRNR2L12,RPS4Y1,PLCG2,RPS27,HLA-DRA,MT-ND3,HLA-DPB1,RPL18A,RPS18	1
B memory	FALSE	1	15451	20	19	0.95	0.00122969	GO:0005488	GO:MF	binding	17371	1862	GO:0003674	IBA,ISS,IPI IBA TAS,IPI,IPI HDA IBA NAS,IDA IPI HDA,IPI,IDA IPI,IPI HDA TAS,IPI HDA,TAS,IDA IBA,IPI HDA IBA TAS,IPI HDA,IPI,IPI HDA IBA,HDA TAS,IPI HDA,IDA IPI HDA IBA	MTRNR2L12,HLA-DRB5,RPS4Y1,PLCG2,RPS27,HLA-DRA,MT-ND3,HLA-DPB1,RPL18A,RPS18,RPL39,RPS29,RPL13,RPL37A,MT-CO2,RPS9,RPL29,RPL10,TMSB4X	1
B memory	FALSE	1	313	5	1	0.2	0.00319489	GO:0005261	GO:MF	cation channel activity	17371	1742	c("GO:0005216", "GO:0022890")	IDA	MT-ATP8	1
B memory	FALSE	1	397	5	1	0.2	0.00251889	GO:0005216	GO:MF	ion channel activity	17371	1711	c("GO:0015075", "GO:0015267", "GO:0015318")	IDA	MT-ATP8	1
B memory	FALSE	1	1047	16	2	0.125	0.00191022	GO:0005215	GO:MF	transporter activity	17371	1710	GO:0003674	IDA,IMP IBA NAS	MT-ATP8,MT-CO2	1
B memory	FALSE	1	1334	1	1	1	0.000749625	GO:0005102	GO:MF	signaling receptor binding	17371	1606	GO:0005515	IBA	MTRNR2L12	1
B memory	FALSE	1	1004	7	1	0.142857	0.000996016	GO:0004888	GO:MF	transmembrane signaling receptor activity	17371	1435	GO:0038023	NAS	HLA-DRA	1
B memory	FALSE	1	25	4	1	0.25	0.04	GO:0004629	GO:MF	phospholipase C activity	17371	1211	c("GO:0004620", "GO:0008081")	IDA	PLCG2	1
B memory	FALSE	1	37	4	1	0.25	0.027027	GO:0001784	GO:MF	phosphotyrosine residue binding	17371	322	GO:0045309	IPI	PLCG2	1
B memory	FALSE	1	17371	1	1	1	5.75672e-05	GO:0003674	GO:MF	molecular_function	17371	398	character(0)	IBA	MTRNR2L12	1
B memory	FALSE	1	2028	6	1	0.166667	0.000493097	GO:0003677	GO:MF	DNA binding	17371	400	GO:0003676	NAS	RPS27	1
B memory	FALSE	1	108	16	2	0.125	0.0185185	GO:0015078	GO:MF	proton transmembrane transporter activity	17371	2909	GO:0022890	IDA,IMP IBA NAS	MT-ATP8,MT-CO2	1
B memory	FALSE	1	320	20	1	0.05	0.003125	GO:0003779	GO:MF	actin binding	17371	468	GO:0008092	IDA IBA	TMSB4X	1
B memory	FALSE	1	4812	8	3	0.375	0.000623441	GO:0003824	GO:MF	catalytic activity	17371	512	GO:0003674	IDA,IDA,IMP IBA NAS	PLCG2,MT-ATP8,MT-ND3	1
B memory	FALSE	1	42	8	1	0.125	0.0238095	GO:0003954	GO:MF	NADH dehydrogenase activity	17371	626	GO:0016651	IMP IBA NAS	MT-ND3	1
B memory	FALSE	1	46	8	1	0.125	0.0217391	GO:0003955	GO:MF	NAD(P)H dehydrogenase (quinone) activity	17371	627	GO:0016655	IMP IBA NAS	MT-ND3	1
B memory	FALSE	1	20	16	1	0.0625	0.05	GO:0004129	GO:MF	cytochrome-c oxidase activity	17371	780	c("GO:0009055", "GO:0015078", "GO:0016675")	IMP IBA NAS	MT-CO2	1
B memory	FALSE	1	23	4	1	0.25	0.0434783	GO:0004435	GO:MF	phosphatidylinositol phospholipase C activity	17371	1040	GO:0004629	IDA	PLCG2	1
B memory	FALSE	1	96	4	1	0.25	0.0104167	GO:0004620	GO:MF	phospholipase activity	17371	1202	GO:0016298	IDA	PLCG2	1
B memory	FALSE	1	27	20	1	0.05	0.037037	GO:0003785	GO:MF	actin monomer binding	17371	474	GO:0003779	IDA IBA	TMSB4X	1
B memory	FALSE	1	524	18	1	0.0555556	0.0019084	GO:0050839	GO:MF	cell adhesion molecule binding	17371	9081	GO:0005515	HDA	RPL29	1
B memory	FALSE	1	21	5	1	0.2	0.047619	GO:0015252	GO:MF	proton channel activity	17371	3058	c("GO:0005261", "GO:0015078")	IDA	MT-ATP8	1
B memory	FALSE	1	645	16	2	0.125	0.00310078	GO:0015318	GO:MF	inorganic molecular entity transmembrane transporter activity	17371	3113	GO:0022857	IDA,IMP IBA NAS	MT-ATP8,MT-CO2	1
B memory	FALSE	1	16	5	1	0.2	0.0625	GO:0046933	GO:MF	proton-transporting ATP synthase activity, rotational mechanism	17371	7349	c("GO:0015252", "GO:0016874")	IDA	MT-ATP8	1
B memory	FALSE	1	483	13	2	0.153846	0.00414079	GO:0046914	GO:MF	transition metal ion binding	17371	7340	GO:0046872	NAS,IDA IBA	RPS27,RPS29	1
B memory	FALSE	1	958	13	2	0.153846	0.00208768	GO:0046872	GO:MF	metal ion binding	17371	7329	GO:0043169	NAS,IDA IBA	RPS27,RPS29	1
B memory	FALSE	1	47	4	1	0.25	0.0212766	GO:0045309	GO:MF	protein phosphorylated amino acid binding	17371	7182	GO:0051219	IPI	PLCG2	1
B memory	FALSE	1	331	18	1	0.0555556	0.00302115	GO:0045296	GO:MF	cadherin binding	17371	7174	GO:0050839	HDA	RPL29	1
B memory	FALSE	1	118	19	2	0.105263	0.0169492	GO:0045182	GO:MF	translation regulator activity	17371	7162	GO:0003674	IMP,IMP	RPS9,RPL10	1
B memory	FALSE	1	971	7	1	0.142857	0.00102987	GO:0044877	GO:MF	protein-containing complex binding	17371	7129	GO:0005488	IDA HDA	HLA-DRA	1
B memory	FALSE	1	1047	13	2	0.153846	0.00191022	GO:0043169	GO:MF	cation binding	17371	6776	GO:0043167	NAS,IDA IBA	RPS27,RPS29	1
B memory	FALSE	1	1763	13	2	0.153846	0.00113443	GO:0043167	GO:MF	ion binding	17371	6774	GO:0005488	NAS,IDA IBA	RPS27,RPS29	1
B memory	FALSE	1	10	7	1	0.142857	0.1	GO:0042608	GO:MF	T cell receptor binding	17371	6668	c("GO:0005102", "GO:0044877")	IDA	HLA-DRA	1
B memory	FALSE	1	337	4	1	0.25	0.00296736	GO:0042578	GO:MF	phosphoric ester hydrolase activity	17371	6664	GO:0016788	IDA	PLCG2	1
B memory	FALSE	1	1228	7	1	0.142857	0.000814332	GO:0038023	GO:MF	signaling receptor activity	17371	6505	GO:0060089	NAS	HLA-DRA	1
B memory	FALSE	1	17	7	1	0.142857	0.0588235	GO:0030247	GO:MF	polysaccharide binding	17371	4776	GO:0030246	IDA	HLA-DRA	1
B memory	FALSE	1	100	7	1	0.142857	0.01	GO:0030246	GO:MF	carbohydrate binding	17371	4775	GO:0005488	IDA	HLA-DRA	1
B memory	FALSE	1	17	7	1	0.142857	0.0588235	GO:0023026	GO:MF	MHC class II protein complex binding	17371	4719	GO:0023023	HDA	HLA-DRA	1
B memory	FALSE	1	24	7	1	0.142857	0.0416667	GO:0023023	GO:MF	MHC protein complex binding	17371	4716	GO:0044877	HDA	HLA-DRA	1
B memory	FALSE	1	533	16	2	0.125	0.00375235	GO:0022890	GO:MF	inorganic cation transmembrane transporter activity	17371	4712	c("GO:0008324", "GO:0015318")	IDA,IMP IBA NAS	MT-ATP8,MT-CO2	1
B memory	FALSE	1	120	4	1	0.25	0.00833333	GO:0016298	GO:MF	lipase activity	17371	3488	GO:0016788	IDA	PLCG2	1
B memory	FALSE	1	632	16	2	0.125	0.00316456	GO:0016491	GO:MF	oxidoreductase activity	17371	3556	GO:0003824	IMP IBA NAS,IMP IBA NAS	MT-ND3,MT-CO2	1
B memory	FALSE	1	85	8	1	0.125	0.0117647	GO:0016651	GO:MF	oxidoreductase activity, acting on NAD(P)H	17371	3636	GO:0016491	IMP IBA NAS	MT-ND3	1
B memory	FALSE	1	58	8	1	0.125	0.0172414	GO:0016655	GO:MF	oxidoreductase activity, acting on NAD(P)H, quinone or similar compound as acceptor	17371	3639	GO:0016651	IMP IBA NAS	MT-ND3	1
B memory	FALSE	1	20	16	1	0.0625	0.05	GO:0016675	GO:MF	oxidoreductase activity, acting on a heme group of donors	17371	3657	GO:0016491	IMP IBA NAS	MT-CO2	1
B memory	FALSE	1	1792	4	1	0.25	0.000558036	GO:0016787	GO:MF	hydrolase activity	17371	3758	GO:0003824	IDA	PLCG2	1
B memory	FALSE	1	442	5	1	0.2	0.00226244	GO:0015267	GO:MF	channel activity	17371	3072	GO:0022803	IDA	MT-ATP8	1
B memory	FALSE	1	664	4	1	0.25	0.00150602	GO:0016788	GO:MF	hydrolase activity, acting on ester bonds	17371	3759	GO:0016787	IDA	PLCG2	1
B memory	FALSE	1	44	17	1	0.0588235	0.0227273	GO:0019843	GO:MF	rRNA binding	17371	4596	GO:0003723	IBA	RPS9	1
B memory	FALSE	1	1737	4	1	0.25	0.000575705	GO:0019899	GO:MF	enzyme binding	17371	4618	GO:0005515	IPI	PLCG2	1
B memory	FALSE	1	625	4	1	0.25	0.0016	GO:0019900	GO:MF	kinase binding	17371	4619	GO:0019899	IPI	PLCG2	1
B memory	FALSE	1	554	4	1	0.25	0.00180505	GO:0019901	GO:MF	protein kinase binding	17371	4620	GO:0019900	IPI	PLCG2	1
B memory	FALSE	1	442	5	1	0.2	0.00226244	GO:0022803	GO:MF	passive transmembrane transporter activity	17371	4656	GO:0022857	IDA	MT-ATP8	1
B memory	FALSE	1	943	16	2	0.125	0.00212089	GO:0022857	GO:MF	transmembrane transporter activity	17371	4687	GO:0005215	IDA,IMP IBA NAS	MT-ATP8,MT-CO2	1
B memory	FALSE	1	153	5	1	0.2	0.00653595	GO:0016874	GO:MF	ligase activity	17371	3840	GO:0003824	IDA	MT-ATP8	1
B naive	TRUE	0.00970524	912	20	8	0.4	0.00877193	GO:0071345	GO:BP	cellular response to cytokine stimulus	16592	19430	c("GO:0034097", "GO:0071310")	TAS,TAS,IDA,IMP,TAS,IMP,IDA IMP,TAS	HLA-DRB5,JUNB,TCL1A,DUSP1,LTB,TMSB4X,CXCR4,HLA-DPB1	0.234571
B naive	TRUE	0.0162705	978	20	8	0.4	0.00817996	GO:0034097	GO:BP	response to cytokine	16592	9696	GO:0010033	TAS,TAS,IDA,IMP,TAS,IMP,IDA IMP,TAS	HLA-DRB5,JUNB,TCL1A,DUSP1,LTB,TMSB4X,CXCR4,HLA-DPB1	0.371171
B naive	TRUE	0.018551	29	25	3	0.12	0.103448	GO:0045730	GO:BP	respiratory burst	16592	13500	GO:0008152	IMP,NAS,IBA TAS	CYBA,CD52,NCF1	0.418759
B naive	TRUE	0.0958662	19	10	2	0.2	0.105263	GO:1900118	GO:BP	negative regulation of execution phase of apoptosis	16592	23437	c("GO:0043066", "GO:0097194", "GO:1900117")	IBA,IBA	MTRNR2L12,MTRNR2L8	1
B naive	TRUE	0.196272	27	10	2	0.2	0.0740741	GO:1900117	GO:BP	regulation of execution phase of apoptosis	16592	23436	c("GO:0050794", "GO:0097194")	IBA,IBA	MTRNR2L12,MTRNR2L8	1
B naive	TRUE	0.209811	173	25	4	0.16	0.0231214	GO:0002478	GO:BP	antigen processing and presentation of exogenous peptide antigen	16592	1133	c("GO:0019884", "GO:0048002")	TAS,TAS,IDA IMP TAS,TAS	HLA-DRB5,CYBA,HLA-DPB1,NCF1	1
B naive	TRUE	0.23929	179	25	4	0.16	0.0223464	GO:0019884	GO:BP	antigen processing and presentation of exogenous antigen	16592	7019	GO:0019882	TAS,TAS,IDA IMP TAS,TAS	HLA-DRB5,CYBA,HLA-DPB1,NCF1	1
B naive	TRUE	0.300977	190	25	4	0.16	0.0210526	GO:0048002	GO:BP	antigen processing and presentation of peptide antigen	16592	14527	GO:0019882	TAS,TAS,IDA IMP TAS,TAS	HLA-DRB5,CYBA,HLA-DPB1,NCF1	1
B naive	TRUE	0.358371	764	20	6	0.3	0.0078534	GO:0019221	GO:BP	cytokine-mediated signaling pathway	16592	6495	c("GO:0007166", "GO:0071345")	TAS,TAS,TAS,IMP,IDA IMP,TAS	HLA-DRB5,JUNB,LTB,TMSB4X,CXCR4,HLA-DPB1	1
B naive	TRUE	0.480118	206	26	4	0.153846	0.0194175	GO:0006612	GO:BP	protein targeting to membrane	16592	2597	c("GO:0006605", "GO:0090150")	TAS,TAS,IDA,TAS	RPS4Y1,RPS18,NCF1,RPL23A	1
B naive	TRUE	0.545545	222	25	4	0.16	0.018018	GO:0019882	GO:BP	antigen processing and presentation	16592	7017	GO:0002376	TAS,TAS,IDA IMP TAS,TAS	HLA-DRB5,CYBA,HLA-DPB1,NCF1	1
B naive	TRUE	0.652947	91	26	3	0.115385	0.032967	GO:0006614	GO:BP	SRP-dependent cotranslational protein targeting to membrane	16592	2599	c("GO:0006613", "GO:0045047")	TAS,TAS,TAS	RPS4Y1,RPS18,RPL23A	1
B naive	TRUE	0.836046	99	26	3	0.115385	0.030303	GO:0006613	GO:BP	cotranslational protein targeting to membrane	16592	2598	GO:0006612	TAS,TAS,TAS	RPS4Y1,RPS18,RPL23A	1
B naive	TRUE	0.880217	303	21	4	0.190476	0.0132013	GO:0050851	GO:BP	antigen receptor-mediated signaling pathway	16592	15416	GO:0002429	IDA IMP ISS TAS,TAS,IDA TAS,IBA	PLCG2,HLA-DRB5,HLA-DPB1,CD79B	1
B naive	TRUE	0.97994	2751	20	10	0.5	0.00363504	GO:0070887	GO:BP	cellular response to chemical stimulus	16592	19167	c("GO:0042221", "GO:0051716")	IMP,TAS,TAS,IDA,IMP,TAS,TAS,IDA IMP,IDA IMP IBA TAS,TAS	PLCG2,HLA-DRB5,JUNB,TCL1A,DUSP1,CYBA,LTB,TMSB4X,CXCR4,HLA-DPB1	1
B naive	FALSE	1	172	16	1	0.0625	0.00581395	GO:0043534	GO:BP	blood vessel endothelial cell migration	16592	12427	GO:0043542	IDA IGI	TMSB4X	1
B naive	FALSE	1	75	9	1	0.111111	0.0133333	GO:0043500	GO:BP	muscle adaptation	16592	12409	c("GO:0003012", "GO:0050896")	ISS	CYBA	1
B naive	FALSE	1	925	28	1	0.0357143	0.00108108	GO:0043436	GO:BP	oxoacid metabolic process	16592	12355	GO:0006082	TAS	OAZ1	1
B naive	FALSE	1	175	16	1	0.0625	0.00571429	GO:0043433	GO:BP	negative regulation of DNA-binding transcription factor activity	16592	12352	c("GO:0044092", "GO:0051090")	IMP	TMSB4X	1
B naive	FALSE	1	3635	8	2	0.25	0.000550206	GO:0043412	GO:BP	macromolecule modification	16592	12341	GO:0043170	IDA IMP IBA,IDA ISS IBA	TCL1A,DUSP1	1
B naive	FALSE	1	445	25	2	0.08	0.00449438	GO:0043410	GO:BP	positive regulation of MAPK cascade	16592	12340	c("GO:0000165", "GO:0043408", "GO:1902533")	TAS,IMP	CXCR4,NCF1	1
B naive	FALSE	1	156	8	1	0.125	0.00641026	GO:0043409	GO:BP	negative regulation of MAPK cascade	16592	12339	c("GO:0000165", "GO:0043408", "GO:1902532")	IDA IMP ISS IBA	DUSP1	1
B naive	FALSE	1	606	25	3	0.12	0.0049505	GO:0043408	GO:BP	regulation of MAPK cascade	16592	12338	c("GO:0000165", "GO:1902531")	IDA IMP ISS IBA,TAS,IMP	DUSP1,CXCR4,NCF1	1
B naive	FALSE	1	71	8	1	0.125	0.0140845	GO:0043407	GO:BP	negative regulation of MAP kinase activity	16592	12337	c("GO:0043405", "GO:0043409", "GO:0071901")	IDA ISS IBA	DUSP1	1
B naive	FALSE	1	185	18	1	0.0555556	0.00540541	GO:0043406	GO:BP	positive regulation of MAP kinase activity	16592	12336	c("GO:0043405", "GO:0043410", "GO:0071902")	TAS	CXCR4	1
B naive	FALSE	1	257	18	2	0.111111	0.0077821	GO:0043405	GO:BP	regulation of MAP kinase activity	16592	12335	GO:0071900	IDA ISS IBA,TAS	DUSP1,CXCR4	1
B naive	FALSE	1	38	16	1	0.0625	0.0263158	GO:0043392	GO:BP	negative regulation of DNA binding	16592	12327	c("GO:0051100", "GO:0051101")	IDA	TMSB4X	1
B naive	FALSE	1	8	17	1	0.0588235	0.125	GO:0043320	GO:BP	natural killer cell degranulation	16592	12289	c("GO:0002323", "GO:0042267", "GO:0043299")	IMP	CORO1A	1
B naive	FALSE	1	482	9	1	0.111111	0.00207469	GO:0043312	GO:BP	neutrophil degranulation	16592	12281	c("GO:0002283", "GO:0002446", "GO:0043299")	TAS	CYBA	1
B naive	FALSE	1	516	17	2	0.117647	0.00387597	GO:0043299	GO:BP	leukocyte degranulation	16592	12268	c("GO:0002252", "GO:0045055", "GO:0051649")	TAS,IMP	CYBA,CORO1A	1
B naive	FALSE	1	215	16	1	0.0625	0.00465116	GO:0043270	GO:BP	positive regulation of ion transport	16592	12253	c("GO:0006811", "GO:0043269", "GO:0051050")	IDA	TMSB4X	1
B naive	FALSE	1	487	16	1	0.0625	0.00205339	GO:0043269	GO:BP	regulation of ion transport	16592	12252	c("GO:0006811", "GO:0051049")	IDA	TMSB4X	1
B naive	FALSE	1	1168	10	3	0.3	0.00256849	GO:0042981	GO:BP	regulation of apoptotic process	16592	12103	c("GO:0006915", "GO:0043067")	IBA,IDA,IBA	MTRNR2L12,TCL1A,MTRNR2L8	1
B naive	FALSE	1	12	16	1	0.0625	0.0833333	GO:0042989	GO:BP	sequestering of actin monomers	16592	12110	c("GO:0030837", "GO:0032507")	IDA IBA	TMSB4X	1
B naive	FALSE	1	15	16	1	0.0625	0.0666667	GO:0042994	GO:BP	cytoplasmic sequestering of transcription factor	16592	12115	c("GO:0043433", "GO:0051220")	IMP	TMSB4X	1
B naive	FALSE	1	720	26	3	0.115385	0.00416667	GO:0043043	GO:BP	peptide biosynthetic process	16592	12141	c("GO:0006518", "GO:0043604", "GO:1901566")	IMP IBA TAS,TAS IC,TAS NAS IC	RPS4Y1,RPS18,RPL23A	1
B naive	FALSE	1	673	10	3	0.3	0.00445765	GO:0043066	GO:BP	negative regulation of apoptotic process	16592	12163	c("GO:0006915", "GO:0042981", "GO:0043069")	IBA,IDA,IBA	MTRNR2L12,TCL1A,MTRNR2L8	1
B naive	FALSE	1	1210	10	3	0.3	0.00247934	GO:0043067	GO:BP	regulation of programmed cell death	16592	12164	c("GO:0010941", "GO:0012501")	IBA,IDA,IBA	MTRNR2L12,TCL1A,MTRNR2L8	1
B naive	FALSE	1	153	16	1	0.0625	0.00653595	GO:0043535	GO:BP	regulation of blood vessel endothelial cell migration	16592	12428	c("GO:0010594", "GO:0043534")	IDA IGI	TMSB4X	1
B naive	FALSE	1	479	30	1	0.0333333	0.00208768	GO:0043068	GO:BP	positive regulation of programmed cell death	16592	12165	c("GO:0010942", "GO:0012501", "GO:0043067")	IDA	FCER2	1
B naive	FALSE	1	1040	30	5	0.166667	0.00480769	GO:0043085	GO:BP	positive regulation of catalytic activity	16592	12169	c("GO:0044093", "GO:0050790")	IDA,IDA,TAS,IMP,IDA	TCL1A,TMSB4X,CXCR4,NCF1,FCER2	1
B naive	FALSE	1	565	8	1	0.125	0.00176991	GO:0043086	GO:BP	negative regulation of catalytic activity	16592	12170	c("GO:0044092", "GO:0050790")	IDA ISS IBA	DUSP1	1
B naive	FALSE	1	8677	9	6	0.666667	0.000691483	GO:0043170	GO:BP	macromolecule metabolic process	16592	12224	GO:0071704	ISS,IMP IBA TAS,IDA IBA TAS,IDA IMP IBA,IDA ISS IBA,IDA	PLCG2,RPS4Y1,JUNB,TCL1A,DUSP1,CYBA	1
B naive	FALSE	1	1180	25	7	0.28	0.0059322	GO:0043207	GO:BP	response to external biotic stimulus	16592	12235	c("GO:0009605", "GO:0009607")	TAS,TAS,IDA IMP ISS,IMP NAS,TAS,TAS,TAS	PLCG2,HLA-DRB5,CYBA,CORO1A,CXCR4,HLA-DPB1,NCF1	1
B naive	FALSE	1	12	18	1	0.0555556	0.0833333	GO:0043217	GO:BP	myelin maintenance	16592	12238	c("GO:0007009", "GO:0042552")	ISS	CXCR4	1
B naive	FALSE	1	382	17	3	0.176471	0.0078534	GO:0043254	GO:BP	regulation of protein-containing complex assembly	16592	12247	c("GO:0044087", "GO:0051128", "GO:0065003")	IDA,IDA IBA,IDA	TCL1A,TMSB4X,CORO1A	1
B naive	FALSE	1	695	10	3	0.3	0.00431655	GO:0043069	GO:BP	negative regulation of programmed cell death	16592	12166	c("GO:0012501", "GO:0043067", "GO:0060548")	IBA,IDA,IBA	MTRNR2L12,TCL1A,MTRNR2L8	1
B naive	FALSE	1	23	6	1	0.166667	0.0434783	GO:0042776	GO:BP	mitochondrial ATP synthesis coupled proton transport	16592	11986	c("GO:0006119", "GO:0015986", "GO:0046907", "GO:1990542")	IDA TAS	MT-ATP8	1
B naive	FALSE	1	73	16	1	0.0625	0.0136986	GO:0043536	GO:BP	positive regulation of blood vessel endothelial cell migration	16592	12429	c("GO:0010595", "GO:0043534", "GO:0043535")	IDA IGI	TMSB4X	1
B naive	FALSE	1	739	25	4	0.16	0.00541272	GO:0043549	GO:BP	regulation of kinase activity	16592	12436	c("GO:0042325", "GO:0051338")	IDA,IDA ISS IBA,TAS,IMP	TCL1A,DUSP1,CXCR4,NCF1	1
B naive	FALSE	1	261	2	1	0.5	0.00383142	GO:0044843	GO:BP	cell cycle G1/S phase transition	16592	13070	GO:0044770	ISS	PLCG2	1
B naive	FALSE	1	9	18	1	0.0555556	0.111111	GO:0044803	GO:BP	multi-organism membrane organization	16592	13042	c("GO:0044764", "GO:0061024")	TAS	CXCR4	1
B naive	FALSE	1	8	18	1	0.0555556	0.125	GO:0044800	GO:BP	multi-organism membrane fusion	16592	13041	c("GO:0044803", "GO:0061025")	TAS	CXCR4	1
B naive	FALSE	1	57	8	1	0.125	0.0175439	GO:0044784	GO:BP	metaphase/anaphase transition of cell cycle	16592	13030	c("GO:0033045", "GO:0044770")	ISS	DUSP1	1
B naive	FALSE	1	532	8	1	0.125	0.0018797	GO:0044772	GO:BP	mitotic cell cycle phase transition	16592	13022	c("GO:0044770", "GO:1903047")	ISS	DUSP1	1
B naive	FALSE	1	612	8	2	0.25	0.00326797	GO:0044770	GO:BP	cell cycle phase transition	16592	13020	GO:0022402	ISS,ISS	PLCG2,DUSP1	1
B naive	FALSE	1	15	18	1	0.0555556	0.0666667	GO:0044764	GO:BP	multi-organism cellular process	16592	13017	c("GO:0009987", "GO:0051704")	TAS	CXCR4	1
B naive	FALSE	1	1314	30	8	0.266667	0.00608828	GO:0044419	GO:BP	biological process involved in interspecies interaction between organisms	16592	12824	GO:0008150	TAS,TAS,IDA IMP ISS,IMP NAS,TAS,TAS,TAS,IDA	PLCG2,HLA-DRB5,CYBA,CORO1A,CXCR4,HLA-DPB1,NCF1,FCER2	1
B naive	FALSE	1	88	18	1	0.0555556	0.0113636	GO:0044409	GO:BP	entry into host	16592	12817	GO:0052126	TAS	CXCR4	1
B naive	FALSE	1	252	18	1	0.0555556	0.00396825	GO:0044403	GO:BP	biological process involved in symbiotic interaction	16592	12812	GO:0044419	TAS	CXCR4	1
B naive	FALSE	1	1642	6	2	0.333333	0.00121803	GO:0044281	GO:BP	small molecule metabolic process	16592	12753	GO:0008152	TAS,IDA TAS	PLCG2,MT-ATP8	1
B naive	FALSE	1	4498	6	4	0.666667	0.000889284	GO:0044271	GO:BP	cellular nitrogen compound biosynthetic process	16592	12747	c("GO:0034641", "GO:0044249")	ISS,IMP IBA TAS,IDA IBA TAS,IDA TAS	PLCG2,RPS4Y1,JUNB,MT-ATP8	1
B naive	FALSE	1	565	26	3	0.115385	0.00530973	GO:0044270	GO:BP	cellular nitrogen compound catabolic process	16592	12746	c("GO:0034641", "GO:0044248")	TAS,TAS,TAS	RPS4Y1,RPS18,RPL23A	1
B naive	FALSE	1	4458	8	3	0.375	0.000672948	GO:0044267	GO:BP	cellular protein metabolic process	16592	12744	c("GO:0019538", "GO:0044260")	IMP IBA TAS,IDA IMP IBA,IDA ISS IBA	RPS4Y1,TCL1A,DUSP1	1
B naive	FALSE	1	1098	3	1	0.333333	0.000910747	GO:0044265	GO:BP	cellular macromolecule catabolic process	16592	12743	c("GO:0009057", "GO:0044248", "GO:0044260")	TAS	RPS4Y1	1
B naive	FALSE	1	7454	8	5	0.625	0.000670781	GO:0044260	GO:BP	cellular macromolecule metabolic process	16592	12740	c("GO:0043170", "GO:0044237")	ISS,IMP IBA TAS,IDA IBA TAS,IDA IMP IBA,IDA ISS IBA	PLCG2,RPS4Y1,JUNB,TCL1A,DUSP1	1
B naive	FALSE	1	947	2	1	0.5	0.00105597	GO:0044255	GO:BP	cellular lipid metabolic process	16592	12736	c("GO:0006629", "GO:0044237")	IDA	PLCG2	1
B naive	FALSE	1	1120	3	1	0.333333	0.000892857	GO:0043603	GO:BP	cellular amide metabolic process	16592	12472	GO:0034641	IMP IBA TAS	RPS4Y1	1
B naive	FALSE	1	848	26	3	0.115385	0.00353774	GO:0043604	GO:BP	amide biosynthetic process	16592	12473	c("GO:0043603", "GO:0044271")	IMP IBA TAS,TAS IC,TAS NAS IC	RPS4Y1,RPS18,RPL23A	1
B naive	FALSE	1	62	2	1	0.5	0.016129	GO:0043647	GO:BP	inositol phosphate metabolic process	16592	12511	c("GO:0006796", "GO:0019637", "GO:0019751")	TAS	PLCG2	1
B naive	FALSE	1	1751	17	4	0.235294	0.00228441	GO:0043933	GO:BP	protein-containing complex subunit organization	16592	12553	GO:0016043	IDA,IDA,IDA IBA,IDA	TCL1A,CYBA,TMSB4X,CORO1A	1
B naive	FALSE	1	2943	17	4	0.235294	0.00135916	GO:0044085	GO:BP	cellular component biogenesis	16592	12668	GO:0071840	IDA,IDA,IDA IBA,IDA IMP	TCL1A,CYBA,TMSB4X,CORO1A	1
B naive	FALSE	1	817	17	3	0.176471	0.00367197	GO:0044087	GO:BP	regulation of cellular component biogenesis	16592	12669	c("GO:0044085", "GO:0050794")	IDA,IDA IBA,IDA	TCL1A,TMSB4X,CORO1A	1
B naive	FALSE	1	270	16	1	0.0625	0.0037037	GO:0043542	GO:BP	endothelial cell migration	16592	12432	GO:0010631	IDA IGI	TMSB4X	1
B naive	FALSE	1	444	17	2	0.117647	0.0045045	GO:0044089	GO:BP	positive regulation of cellular component biogenesis	16592	12671	c("GO:0044085", "GO:0044087", "GO:0048522")	IDA,IDA	TCL1A,CORO1A	1
B naive	FALSE	1	1365	30	6	0.2	0.0043956	GO:0044093	GO:BP	positive regulation of molecular function	16592	12675	GO:0065009	ISS,IDA,IDA,TAS,IMP,IDA	PLCG2,TCL1A,TMSB4X,CXCR4,NCF1,FCER2	1
B naive	FALSE	1	138	28	1	0.0357143	0.00724638	GO:0044106	GO:BP	cellular amine metabolic process	16592	12678	c("GO:0009308", "GO:0034641")	TAS	OAZ1	1
B naive	FALSE	1	9847	9	7	0.777778	0.000710876	GO:0044237	GO:BP	cellular metabolic process	16592	12725	c("GO:0008152", "GO:0009987")	IDA ISS TAS,IMP IBA TAS,IDA IBA TAS,IDA TAS,IDA IMP IBA,IDA ISS IBA,IDA IMP ISS IBA	PLCG2,RPS4Y1,JUNB,MT-ATP8,TCL1A,DUSP1,CYBA	1
B naive	FALSE	1	9381	8	6	0.75	0.000639591	GO:0044238	GO:BP	primary metabolic process	16592	12726	GO:0008152	IDA ISS,IMP IBA TAS,IDA IBA TAS,IDA TAS,IDA IMP IBA,IDA ISS IBA	PLCG2,RPS4Y1,JUNB,MT-ATP8,TCL1A,DUSP1	1
B naive	FALSE	1	2089	3	1	0.333333	0.000478698	GO:0044248	GO:BP	cellular catabolic process	16592	12732	c("GO:0009056", "GO:0044237")	TAS	RPS4Y1	1
B naive	FALSE	1	5551	6	4	0.666667	0.000720591	GO:0044249	GO:BP	cellular biosynthetic process	16592	12733	c("GO:0009058", "GO:0044237")	IDA ISS,IMP IBA TAS,IDA IBA TAS,IDA TAS	PLCG2,RPS4Y1,JUNB,MT-ATP8	1
B naive	FALSE	1	885	16	2	0.125	0.00225989	GO:0044092	GO:BP	negative regulation of molecular function	16592	12674	GO:0065009	IDA ISS IBA,IDA IMP	DUSP1,TMSB4X	1
B naive	FALSE	1	43	17	1	0.0588235	0.0232558	GO:0045010	GO:BP	actin nucleation	16592	13110	c("GO:0007015", "GO:0030838")	IDA	CORO1A	1
B naive	FALSE	1	91	15	1	0.0666667	0.010989	GO:0042775	GO:BP	mitochondrial ATP synthesis coupled electron transport	16592	11985	GO:0042773	NAS	MT-ND4L	1
B naive	FALSE	1	42	9	1	0.111111	0.0238095	GO:0042743	GO:BP	hydrogen peroxide metabolic process	16592	11959	GO:0072593	ISS	CYBA	1
B naive	FALSE	1	1	18	1	0.0555556	1	GO:0038159	GO:BP	C-X-C chemokine receptor CXCR4 signaling pathway	16592	11256	GO:0070098	IDA IMP	CXCR4	1
B naive	FALSE	1	4	18	1	0.0555556	0.25	GO:0038146	GO:BP	chemokine (C-X-C motif) ligand 12 signaling pathway	16592	11245	GO:0070098	IDA IMP	CXCR4	1
B naive	FALSE	1	137	25	1	0.04	0.00729927	GO:0038127	GO:BP	ERBB signaling pathway	16592	11234	GO:0007169	IMP	NCF1	1
B naive	FALSE	1	134	2	1	0.5	0.00746269	GO:0038096	GO:BP	Fc-gamma receptor signaling pathway involved in phagocytosis	16592	11213	c("GO:0002431", "GO:0002433", "GO:0038094")	TAS	PLCG2	1
B naive	FALSE	1	167	2	1	0.5	0.00598802	GO:0038095	GO:BP	Fc-epsilon receptor signaling pathway	16592	11212	GO:0038093	TAS	PLCG2	1
B naive	FALSE	1	135	2	1	0.5	0.00740741	GO:0038094	GO:BP	Fc-gamma receptor signaling pathway	16592	11211	GO:0038093	TAS	PLCG2	1
B naive	FALSE	1	234	2	1	0.5	0.0042735	GO:0038093	GO:BP	Fc receptor signaling pathway	16592	11210	GO:0002768	TAS	PLCG2	1
B naive	FALSE	1	47	25	2	0.08	0.0425532	GO:0038066	GO:BP	p38MAPK cascade	16592	11200	GO:0051403	IMP IBA,IMP	DUSP1,NCF1	1
B naive	FALSE	1	171	16	1	0.0625	0.00584795	GO:0038061	GO:BP	NIK/NF-kappaB signaling	16592	11197	GO:0035556	IMP IGI	TMSB4X	1
B naive	FALSE	1	24	18	1	0.0555556	0.0416667	GO:0036336	GO:BP	dendritic cell migration	16592	11055	GO:0071674	TAS	CXCR4	1
B naive	FALSE	1	226	18	1	0.0555556	0.00442478	GO:0036293	GO:BP	response to decreased oxygen levels	16592	11028	GO:0070482	IEP	CXCR4	1
B naive	FALSE	1	502	9	1	0.111111	0.00199203	GO:0036230	GO:BP	granulocyte activation	16592	10980	GO:0002274	TAS	CYBA	1
B naive	FALSE	1	3413	8	2	0.25	0.000585995	GO:0036211	GO:BP	protein modification process	16592	10969	c("GO:0019538", "GO:0043412")	IDA IMP IBA,IDA ISS IBA	TCL1A,DUSP1	1
B naive	FALSE	1	22	8	1	0.125	0.0454545	GO:0035970	GO:BP	peptidyl-threonine dephosphorylation	16592	10820	GO:0006470	ISS IBA	DUSP1	1
B naive	FALSE	1	140	30	1	0.0333333	0.00714286	GO:0035821	GO:BP	modulation of process of other organism	16592	10694	GO:0044419	IDA	FCER2	1
B naive	FALSE	1	32	16	1	0.0625	0.03125	GO:0035767	GO:BP	endothelial cell chemotaxis	16592	10650	c("GO:0043542", "GO:0060326")	IDA	TMSB4X	1
B naive	FALSE	1	2	18	1	0.0555556	0.5	GO:0035691	GO:BP	macrophage migration inhibitory factor signaling pathway	16592	10589	GO:0019221	IMP	CXCR4	1
B naive	FALSE	1	1565	28	6	0.214286	0.00383387	GO:0034613	GO:BP	cellular protein localization	16592	10009	c("GO:0008104", "GO:0070727")	TAS,IDA IBA,TAS,IDA,TAS,ISS	RPS4Y1,TMSB4X,RPS18,NCF1,RPL23A,OAZ1	1
B naive	FALSE	1	111	25	1	0.04	0.00900901	GO:0034614	GO:BP	cellular response to reactive oxygen species	16592	10010	c("GO:0000302", "GO:0034599", "GO:1901701")	IDA	NCF1	1
B naive	FALSE	1	993	26	4	0.153846	0.0040282	GO:0034622	GO:BP	cellular protein-containing complex assembly	16592	10013	GO:0065003	IDA,IDA IBA,IDA,IBA	CYBA,TMSB4X,CORO1A,RPL23A	1
B naive	FALSE	1	5882	6	4	0.666667	0.000680041	GO:0034641	GO:BP	cellular nitrogen compound metabolic process	16592	10027	c("GO:0006807", "GO:0044237")	ISS,IMP IBA TAS,IDA IBA TAS,IDA TAS	PLCG2,RPS4Y1,JUNB,MT-ATP8	1
B naive	FALSE	1	4543	5	3	0.6	0.000660357	GO:0034645	GO:BP	cellular macromolecule biosynthetic process	16592	10031	c("GO:0009059", "GO:0044249", "GO:0044260")	ISS,IMP IBA TAS,IDA IBA TAS	PLCG2,RPS4Y1,JUNB	1
B naive	FALSE	1	3729	6	3	0.5	0.000804505	GO:0034654	GO:BP	nucleobase-containing compound biosynthetic process	16592	10036	c("GO:0006139", "GO:0018130", "GO:0019438", "GO:0044271", "GO:1901362")	ISS,IDA IBA TAS,IDA TAS	PLCG2,JUNB,MT-ATP8	1
B naive	FALSE	1	1	18	1	0.0555556	1	GO:0038160	GO:BP	CXCL12-activated CXCR4 signaling pathway	16592	11257	c("GO:0038146", "GO:0038159")	IDA IMP	CXCR4	1
B naive	FALSE	1	521	26	3	0.115385	0.00575816	GO:0034655	GO:BP	nucleobase-containing compound catabolic process	16592	10037	c("GO:0006139", "GO:0019439", "GO:0044270", "GO:0046700", "GO:1901361")	TAS,TAS,TAS	RPS4Y1,RPS18,RPL23A	1
B naive	FALSE	1	422	16	1	0.0625	0.00236967	GO:0034762	GO:BP	regulation of transmembrane transport	16592	10068	c("GO:0050794", "GO:0051049", "GO:0055085")	IDA	TMSB4X	1
B naive	FALSE	1	187	16	1	0.0625	0.00534759	GO:0034764	GO:BP	positive regulation of transmembrane transport	16592	10070	c("GO:0034762", "GO:0048522", "GO:0051050", "GO:0055085")	IDA	TMSB4X	1
B naive	FALSE	1	349	16	1	0.0625	0.00286533	GO:0034765	GO:BP	regulation of ion transmembrane transport	16592	10071	c("GO:0034220", "GO:0034762", "GO:0043269")	IDA	TMSB4X	1
B naive	FALSE	1	148	16	1	0.0625	0.00675676	GO:0034767	GO:BP	positive regulation of ion transmembrane transport	16592	10073	c("GO:0034220", "GO:0034764", "GO:0034765", "GO:0043270")	IDA	TMSB4X	1
B naive	FALSE	1	35	8	1	0.125	0.0285714	GO:0035335	GO:BP	peptidyl-tyrosine dephosphorylation	16592	10348	GO:0006470	IDA ISS IBA	DUSP1	1
B naive	FALSE	1	2440	18	4	0.222222	0.00163934	GO:0035556	GO:BP	intracellular signal transduction	16592	10495	GO:0007165	IDA IMP ISS NAS,IDA IMP ISS IBA,IMP IGI,IMP IBA TAS	PLCG2,DUSP1,TMSB4X,CXCR4	1
B naive	FALSE	1	482	26	1	0.0384615	0.00207469	GO:0034660	GO:BP	ncRNA metabolic process	16592	10040	GO:0016070	TAS	RPL23A	1
B naive	FALSE	1	92	15	1	0.0666667	0.0108696	GO:0042773	GO:BP	ATP synthesis coupled electron transport	16592	11983	c("GO:0006119", "GO:0022904")	NAS	MT-ND4L	1
B naive	FALSE	1	8	18	1	0.0555556	0.125	GO:0039663	GO:BP	membrane fusion involved in viral entry into host cell	16592	11436	c("GO:0044800", "GO:0046718")	TAS	CXCR4	1
B naive	FALSE	1	941	18	4	0.222222	0.0042508	GO:0040012	GO:BP	regulation of locomotion	16592	11495	c("GO:0040011", "GO:0050789")	IBA,IMP,IDA IGI IBA,IMP	PLCG2,DUSP1,TMSB4X,CXCR4	1
B naive	FALSE	1	273	9	1	0.111111	0.003663	GO:0042742	GO:BP	defense response to bacterium	16592	11958	c("GO:0009617", "GO:0098542")	IDA	CYBA	1
B naive	FALSE	1	1567	25	5	0.2	0.00319081	GO:0042592	GO:BP	homeostatic process	16592	11869	GO:0065008	IDA,TAS,ISS IBA TAS,IDA IBA,TAS	PLCG2,CYBA,CXCR4,CD52,NCF1	1
B naive	FALSE	1	80	25	2	0.08	0.025	GO:0042590	GO:BP	antigen processing and presentation of exogenous peptide antigen via MHC class I	16592	11868	c("GO:0002474", "GO:0002478")	TAS,TAS	CYBA,NCF1	1
B naive	FALSE	1	29	25	2	0.08	0.0689655	GO:0042554	GO:BP	superoxide anion generation	16592	11861	GO:0006801	IMP IBA,IMP TAS	CYBA,NCF1	1
B naive	FALSE	1	76	18	1	0.0555556	0.0131579	GO:0042552	GO:BP	myelination	16592	11860	GO:0008366	ISS	CXCR4	1
B naive	FALSE	1	35	6	1	0.166667	0.0285714	GO:0042407	GO:BP	cristae formation	16592	11765	GO:0007007	TAS	MT-ATP8	1
B naive	FALSE	1	31	28	1	0.0357143	0.0322581	GO:0042401	GO:BP	cellular biogenic amine biosynthetic process	16592	11761	c("GO:0006576", "GO:0009309")	TAS	OAZ1	1
B naive	FALSE	1	335	7	1	0.142857	0.00298507	GO:0042391	GO:BP	regulation of membrane potential	16592	11753	GO:0065008	IDA	TCL1A	1
B naive	FALSE	1	519	18	4	0.222222	0.00770713	GO:0042330	GO:BP	taxis	16592	11707	c("GO:0009605", "GO:0040011")	IMP,IDA,IDA,IMP IBA TAS	DUSP1,TMSB4X,CORO1A,CXCR4	1
B naive	FALSE	1	780	25	3	0.12	0.00384615	GO:0042327	GO:BP	positive regulation of phosphorylation	16592	11706	c("GO:0016310", "GO:0042325", "GO:0045937")	IDA IMP IBA,TAS,IMP	TCL1A,CXCR4,NCF1	1
B naive	FALSE	1	334	8	1	0.125	0.00299401	GO:0042326	GO:BP	negative regulation of phosphorylation	16592	11705	c("GO:0016310", "GO:0042325", "GO:0045936")	IDA ISS IBA	DUSP1	1
B naive	FALSE	1	1179	25	4	0.16	0.00339271	GO:0042325	GO:BP	regulation of phosphorylation	16592	11704	c("GO:0016310", "GO:0019220")	IDA IMP IBA,IDA ISS IBA,TAS,IMP	TCL1A,DUSP1,CXCR4,NCF1	1
B naive	FALSE	1	70	26	1	0.0384615	0.0142857	GO:0042273	GO:BP	ribosomal large subunit biogenesis	16592	11681	c("GO:0022613", "GO:0042254")	IBA	RPL23A	1
B naive	FALSE	1	52	17	1	0.0588235	0.0192308	GO:0042267	GO:BP	natural killer cell mediated cytotoxicity	16592	11676	c("GO:0001909", "GO:0002228")	IMP	CORO1A	1
B naive	FALSE	1	57	26	1	0.0384615	0.0175439	GO:0042255	GO:BP	ribosome assembly	16592	11669	c("GO:0042254", "GO:0070925")	IBA	RPL23A	1
B naive	FALSE	1	288	26	1	0.0384615	0.00347222	GO:0042254	GO:BP	ribosome biogenesis	16592	11668	GO:0022613	IBA TAS	RPL23A	1
B naive	FALSE	1	3420	20	11	0.55	0.00321637	GO:0042221	GO:BP	response to chemical	16592	11657	GO:0050896	IMP,TAS,TAS,IDA,IMP,TAS,TAS,IDA IMP,IDA,IDA IMP IBA TAS,TAS	PLCG2,HLA-DRB5,JUNB,TCL1A,DUSP1,CYBA,LTB,TMSB4X,CORO1A,CXCR4,HLA-DPB1	1
B naive	FALSE	1	347	8	1	0.125	0.00288184	GO:0040013	GO:BP	negative regulation of locomotion	16592	11496	c("GO:0040011", "GO:0040012", "GO:0048519")	IMP	DUSP1	1
B naive	FALSE	1	515	2	1	0.5	0.00194175	GO:0040017	GO:BP	positive regulation of locomotion	16592	11500	c("GO:0040011", "GO:0040012", "GO:0048518")	IBA	PLCG2	1
B naive	FALSE	1	84	25	1	0.04	0.0119048	GO:0042058	GO:BP	regulation of epidermal growth factor receptor signaling pathway	16592	11545	c("GO:0007173", "GO:1901184")	IMP	NCF1	1
B naive	FALSE	1	450	2	1	0.5	0.00222222	GO:0042060	GO:BP	wound healing	16592	11547	GO:0009611	TAS	PLCG2	1
B naive	FALSE	1	159	18	1	0.0555556	0.00628931	GO:0042063	GO:BP	gliogenesis	16592	11549	GO:0022008	ISS	CXCR4	1
B naive	FALSE	1	143	20	1	0.05	0.00699301	GO:0042098	GO:BP	T cell proliferation	16592	11569	c("GO:0042110", "GO:0046651")	IMP	HLA-DPB1	1
B naive	FALSE	1	1677	18	6	0.333333	0.00357782	GO:0040011	GO:BP	locomotion	16592	11494	GO:0008150	IBA,IMP,TAS,IDA IGI IBA,IDA IBA,IMP IBA TAS	PLCG2,DUSP1,VPREB3,TMSB4X,CORO1A,CXCR4	1
B naive	FALSE	1	81	20	1	0.05	0.0123457	GO:0042102	GO:BP	positive regulation of T cell proliferation	16592	11571	c("GO:0042098", "GO:0042129", "GO:0050671", "GO:0050870")	IMP	HLA-DPB1	1
B naive	FALSE	1	261	2	1	0.5	0.00383142	GO:0042113	GO:BP	B cell activation	16592	11575	GO:0046649	ISS	PLCG2	1
B naive	FALSE	1	496	9	1	0.111111	0.00201613	GO:0042119	GO:BP	neutrophil activation	16592	11579	GO:0036230	TAS	CYBA	1
B naive	FALSE	1	1319	7	2	0.285714	0.0015163	GO:0042127	GO:BP	regulation of cell population proliferation	16592	11585	c("GO:0008283", "GO:0050794")	IBA,IDA	JUNB,TCL1A	1
B naive	FALSE	1	131	20	1	0.05	0.00763359	GO:0042129	GO:BP	regulation of T cell proliferation	16592	11587	c("GO:0042098", "GO:0050670", "GO:0050863")	IMP	HLA-DPB1	1
B naive	FALSE	1	330	28	1	0.0357143	0.0030303	GO:0042176	GO:BP	regulation of protein catabolic process	16592	11612	c("GO:0009894", "GO:0030163", "GO:0051246")	IDA ISS IBA	OAZ1	1
B naive	FALSE	1	233	28	1	0.0357143	0.00429185	GO:0042180	GO:BP	cellular ketone metabolic process	16592	11616	c("GO:0044237", "GO:0044281", "GO:0071704")	TAS	OAZ1	1
B naive	FALSE	1	362	20	1	0.05	0.00276243	GO:0042110	GO:BP	T cell activation	16592	11574	GO:0046649	IMP	HLA-DPB1	1
B naive	FALSE	1	278	2	1	0.5	0.00359712	GO:0045017	GO:BP	glycerolipid biosynthetic process	16592	13114	c("GO:0008610", "GO:0044249", "GO:0046486")	IDA	PLCG2	1
B naive	FALSE	1	106	26	3	0.115385	0.0283019	GO:0045047	GO:BP	protein targeting to ER	16592	13134	c("GO:0006605", "GO:0072599")	TAS,TAS,TAS	RPS4Y1,RPS18,RPL23A	1
B naive	FALSE	1	718	17	3	0.176471	0.00417827	GO:0045055	GO:BP	regulated exocytosis	16592	13142	GO:0006887	TAS,TAS,IMP	CYBA,TMSB4X,CORO1A	1
B naive	FALSE	1	406	2	1	0.5	0.00246305	GO:0050878	GO:BP	regulation of body fluid levels	16592	15440	GO:0065008	TAS	PLCG2	1
B naive	FALSE	1	176	20	1	0.05	0.00568182	GO:0050870	GO:BP	positive regulation of T cell activation	16592	15435	c("GO:0042110", "GO:0050863", "GO:0051251", "GO:1903039")	IMP	HLA-DPB1	1
B naive	FALSE	1	351	20	1	0.05	0.002849	GO:0050867	GO:BP	positive regulation of cell activation	16592	15432	c("GO:0001775", "GO:0048522", "GO:0050865")	IMP	HLA-DPB1	1
B naive	FALSE	1	531	20	1	0.05	0.00188324	GO:0050865	GO:BP	regulation of cell activation	16592	15430	c("GO:0001775", "GO:0050794")	IMP	HLA-DPB1	1
B naive	FALSE	1	264	20	1	0.05	0.00378788	GO:0050863	GO:BP	regulation of T cell activation	16592	15428	c("GO:0042110", "GO:0051249")	IMP	HLA-DPB1	1
B naive	FALSE	1	128	21	2	0.0952381	0.015625	GO:0050853	GO:BP	B cell receptor signaling pathway	16592	15418	GO:0050851	IDA IMP ISS,IBA	PLCG2,CD79B	1
B naive	FALSE	1	185	4	2	0.5	0.0108108	GO:0050852	GO:BP	T cell receptor signaling pathway	16592	15417	GO:0050851	ISS TAS,TAS	PLCG2,HLA-DRB5	1
B naive	FALSE	1	316	2	1	0.5	0.00316456	GO:0050817	GO:BP	coagulation	16592	15388	GO:0032501	TAS	PLCG2	1
B naive	FALSE	1	649	24	3	0.125	0.0046225	GO:0050801	GO:BP	ion homeostasis	16592	15376	GO:0048878	IDA,IBA TAS,IDA IBA	PLCG2,CXCR4,CD52	1
B naive	FALSE	1	9995	10	8	0.8	0.0008004	GO:0050794	GO:BP	regulation of cellular process	16592	15371	c("GO:0009987", "GO:0050789")	IBA,IDA IMP ISS IBA TAS NAS,TAS,IDA IBA TAS,IDA IMP IBA,IDA IMP ISS IBA,IDA TAS,IBA	MTRNR2L12,PLCG2,HLA-DRB5,JUNB,TCL1A,DUSP1,CYBA,MTRNR2L8	1
B naive	FALSE	1	1984	18	1	0.0555556	0.000504032	GO:0050793	GO:BP	regulation of developmental process	16592	15370	c("GO:0032502", "GO:0050789")	ISS	CXCR4	1
B naive	FALSE	1	1683	30	6	0.2	0.00356506	GO:0050790	GO:BP	regulation of catalytic activity	16592	15368	GO:0065009	IDA,IDA ISS IBA,IDA,TAS,IMP,IDA	TCL1A,DUSP1,TMSB4X,CXCR4,NCF1,FCER2	1
B naive	FALSE	1	10612	10	9	0.9	0.000848096	GO:0050789	GO:BP	regulation of biological process	16592	15367	c("GO:0008150", "GO:0065007")	IBA,IDA IMP ISS IBA TAS NAS,TAS,TAS,IDA IBA TAS,IDA IMP IBA,IDA IMP ISS IBA,IDA TAS,IBA	MTRNR2L12,PLCG2,RPS4Y1,HLA-DRB5,JUNB,TCL1A,DUSP1,CYBA,MTRNR2L8	1
B naive	FALSE	1	689	21	5	0.238095	0.00725689	GO:0050778	GO:BP	positive regulation of immune response	16592	15361	c("GO:0002684", "GO:0006955", "GO:0048584", "GO:0050776")	IDA IMP ISS TAS,TAS,IDA,IDA TAS,IBA	PLCG2,HLA-DRB5,CYBA,HLA-DPB1,CD79B	1
B naive	FALSE	1	330	2	1	0.5	0.0030303	GO:0050777	GO:BP	negative regulation of immune response	16592	15360	c("GO:0002683", "GO:0006955", "GO:0048585", "GO:0050776")	TAS	PLCG2	1
B naive	FALSE	1	1055	21	5	0.238095	0.00473934	GO:0050776	GO:BP	regulation of immune response	16592	15359	c("GO:0002682", "GO:0006955", "GO:0048583")	IDA IMP ISS TAS,TAS,IDA,IDA TAS,IBA	PLCG2,HLA-DRB5,CYBA,HLA-DPB1,CD79B	1
B naive	FALSE	1	128	18	1	0.0555556	0.0078125	GO:0050769	GO:BP	positive regulation of neurogenesis	16592	15352	c("GO:0010720", "GO:0022008", "GO:0050767", "GO:0051962")	ISS	CXCR4	1
B naive	FALSE	1	3164	2	1	0.5	0.000316056	GO:0048869	GO:BP	cellular developmental process	16592	15203	c("GO:0009987", "GO:0032502")	ISS	PLCG2	1
B naive	FALSE	1	1541	18	6	0.333333	0.00389358	GO:0048870	GO:BP	cell motility	16592	15204	c("GO:0006928", "GO:0040011", "GO:0051674")	IBA,IMP,TAS,IDA IGI IBA,IBA,IBA TAS	PLCG2,DUSP1,VPREB3,TMSB4X,CORO1A,CXCR4	1
B naive	FALSE	1	406	18	1	0.0555556	0.00246305	GO:0048871	GO:BP	multicellular organismal homeostasis	16592	15205	c("GO:0032501", "GO:0042592")	ISS	CXCR4	1
B naive	FALSE	1	958	2	1	0.5	0.00104384	GO:0048878	GO:BP	chemical homeostasis	16592	15212	GO:0042592	IDA	PLCG2	1
B naive	FALSE	1	11	9	1	0.111111	0.0909091	GO:0050665	GO:BP	hydrogen peroxide biosynthetic process	16592	15296	c("GO:0042743", "GO:0044249", "GO:1903409")	ISS	CYBA	1
B naive	FALSE	1	173	20	1	0.05	0.00578035	GO:0050670	GO:BP	regulation of lymphocyte proliferation	16592	15301	c("GO:0032944", "GO:0046651", "GO:0051249")	IMP	HLA-DPB1	1
B naive	FALSE	1	7735	21	13	0.619048	0.00168067	GO:0050896	GO:BP	response to stimulus	16592	15456	GO:0008150	IDA IMP ISS TAS NAS,TAS,TAS,IDA,IDA IMP ISS IBA,IDA IMP ISS TAS,TAS,IBA,IDA IMP IGI,IDA IMP NAS,IDA IMP IEP IBA TAS,IDA TAS,IBA TAS	PLCG2,HLA-DRB5,JUNB,TCL1A,DUSP1,CYBA,LTB,VPREB3,TMSB4X,CORO1A,CXCR4,HLA-DPB1,CD79B	1
B naive	FALSE	1	107	20	1	0.05	0.00934579	GO:0050671	GO:BP	positive regulation of lymphocyte proliferation	16592	15302	c("GO:0032946", "GO:0046651", "GO:0050670", "GO:0051251")	IMP	HLA-DPB1	1
B naive	FALSE	1	322	2	1	0.5	0.00310559	GO:0050728	GO:BP	negative regulation of inflammatory response	16592	15325	c("GO:0006954", "GO:0031348", "GO:0032102", "GO:0050727")	TAS	PLCG2	1
B naive	FALSE	1	211	25	1	0.04	0.00473934	GO:0050730	GO:BP	regulation of peptidyl-tyrosine phosphorylation	16592	15327	c("GO:0001932", "GO:0018108")	IMP	NCF1	1
B naive	FALSE	1	154	25	1	0.04	0.00649351	GO:0050731	GO:BP	positive regulation of peptidyl-tyrosine phosphorylation	16592	15328	c("GO:0001934", "GO:0018108", "GO:0050730")	IMP	NCF1	1
B naive	FALSE	1	83	9	1	0.111111	0.0120482	GO:0050764	GO:BP	regulation of phagocytosis	16592	15347	c("GO:0006909", "GO:0060627")	IDA	CYBA	1
B naive	FALSE	1	58	9	1	0.111111	0.0172414	GO:0050766	GO:BP	positive regulation of phagocytosis	16592	15349	c("GO:0006909", "GO:0048522", "GO:0050764", "GO:0051050")	IDA	CYBA	1
B naive	FALSE	1	219	18	1	0.0555556	0.00456621	GO:0050767	GO:BP	regulation of neurogenesis	16592	15350	c("GO:0022008", "GO:0048699", "GO:0051960", "GO:0060284")	ISS	CXCR4	1
B naive	FALSE	1	482	2	1	0.5	0.00207469	GO:0050727	GO:BP	regulation of inflammatory response	16592	15324	c("GO:0006954", "GO:0031347", "GO:0032101")	TAS	PLCG2	1
B naive	FALSE	1	501	18	1	0.0555556	0.00199601	GO:0048858	GO:BP	cell projection morphogenesis	16592	15193	c("GO:0000902", "GO:0030030", "GO:0032990")	TAS	CXCR4	1
B naive	FALSE	1	440	18	3	0.166667	0.00681818	GO:0050900	GO:BP	leukocyte migration	16592	15459	c("GO:0002376", "GO:0016477")	IMP,TAS,TAS	DUSP1,VPREB3,CXCR4	1
B naive	FALSE	1	189	18	3	0.166667	0.015873	GO:0050920	GO:BP	regulation of chemotaxis	16592	15479	c("GO:0006935", "GO:0032101", "GO:0040012")	IMP,IDA,IMP	DUSP1,TMSB4X,CXCR4	1
B naive	FALSE	1	1141	20	4	0.2	0.0035057	GO:0051240	GO:BP	positive regulation of multicellular organismal process	16592	15744	c("GO:0032501", "GO:0048518", "GO:0051239")	IDA,ISS,ISS,IMP	CYBA,LTB,CXCR4,HLA-DPB1	1
B naive	FALSE	1	2313	20	6	0.3	0.00259403	GO:0051239	GO:BP	regulation of multicellular organismal process	16592	15743	c("GO:0032501", "GO:0050789")	IBA,IDA,ISS,IDA IGI,ISS,IMP	PLCG2,CYBA,LTB,TMSB4X,CXCR4,HLA-DPB1	1
B naive	FALSE	1	279	16	2	0.125	0.00716846	GO:0051235	GO:BP	maintenance of location	16592	15739	GO:0051179	IDA,IDA IMP IBA	PLCG2,TMSB4X	1
B naive	FALSE	1	4540	28	11	0.392857	0.00242291	GO:0051234	GO:BP	establishment of localization	16592	15738	GO:0051179	IDA TAS,TAS,IDA TAS,IDA TAS,IDA TAS,IMP,TAS,IDA,TAS,IDA,ISS	PLCG2,RPS4Y1,MT-ATP8,CYBA,TMSB4X,CORO1A,RPS18,NCF1,RPL23A,CLIC1,OAZ1	1
B naive	FALSE	1	434	28	1	0.0357143	0.00230415	GO:0051223	GO:BP	regulation of protein transport	16592	15730	c("GO:0015031", "GO:0051049", "GO:0070201")	ISS	OAZ1	1
B naive	FALSE	1	249	28	1	0.0357143	0.00401606	GO:0051222	GO:BP	positive regulation of protein transport	16592	15729	c("GO:0015031", "GO:0051050", "GO:0051223", "GO:1904951")	ISS	OAZ1	1
B naive	FALSE	1	23	16	1	0.0625	0.0434783	GO:0051220	GO:BP	cytoplasmic sequestering of protein	16592	15727	GO:0045185	IMP	TMSB4X	1
B naive	FALSE	1	95	2	1	0.5	0.0105263	GO:0051209	GO:BP	release of sequestered calcium ion into cytosol	16592	15719	c("GO:0051283", "GO:0097553")	IDA	PLCG2	1
B naive	FALSE	1	100	2	1	0.5	0.01	GO:0051208	GO:BP	sequestering of calcium ion	16592	15718	c("GO:0006874", "GO:0051651")	IDA	PLCG2	1
B naive	FALSE	1	5979	28	14	0.5	0.00234153	GO:0051179	GO:BP	localization	16592	15694	GO:0008150	IDA IBA TAS,TAS,IDA TAS,IMP,IDA TAS,TAS,IDA IMP IGI IBA TAS,IMP IBA,IBA TAS,TAS,IDA,TAS,IDA,ISS	PLCG2,RPS4Y1,MT-ATP8,DUSP1,CYBA,VPREB3,TMSB4X,CORO1A,CXCR4,RPS18,NCF1,RPL23A,CLIC1,OAZ1	1
B naive	FALSE	1	1344	25	5	0.2	0.00372024	GO:0051174	GO:BP	regulation of phosphorus metabolic process	16592	15689	c("GO:0006793", "GO:0031323")	IDA IMP IBA,IDA ISS IBA,IDA,TAS,IMP	TCL1A,DUSP1,TMSB4X,CXCR4,NCF1	1
B naive	FALSE	1	2592	28	7	0.25	0.00270062	GO:0051173	GO:BP	positive regulation of nitrogen compound metabolic process	16592	15688	c("GO:0006807", "GO:0009893", "GO:0051171")	IDA TAS,IDA IMP IBA,IDA,TAS,IDA,IMP,IDA ISS IBA	JUNB,TCL1A,TMSB4X,CXCR4,EAF2,NCF1,OAZ1	1
B naive	FALSE	1	2083	8	1	0.125	0.000480077	GO:0051172	GO:BP	negative regulation of nitrogen compound metabolic process	16592	15687	c("GO:0006807", "GO:0009892", "GO:0051171")	IDA ISS IBA	DUSP1	1
B naive	FALSE	1	5141	8	4	0.5	0.000778059	GO:0051171	GO:BP	regulation of nitrogen compound metabolic process	16592	15686	c("GO:0006807", "GO:0019222")	ISS,IDA IBA TAS,IDA IMP IBA,IDA ISS IBA	PLCG2,JUNB,TCL1A,DUSP1	1
B naive	FALSE	1	953	17	2	0.117647	0.00209864	GO:0051130	GO:BP	positive regulation of cellular component organization	16592	15646	c("GO:0016043", "GO:0048522", "GO:0051128")	IDA,IDA	TCL1A,CORO1A	1
B naive	FALSE	1	615	17	3	0.176471	0.00487805	GO:0051129	GO:BP	negative regulation of cellular component organization	16592	15645	c("GO:0016043", "GO:0048523", "GO:0051128")	ISS,IDA IBA,IDA	DUSP1,TMSB4X,CORO1A	1
B naive	FALSE	1	1987	17	4	0.235294	0.00201309	GO:0051128	GO:BP	regulation of cellular component organization	16592	15644	c("GO:0016043", "GO:0050794")	IDA,ISS,IDA IBA,IDA IMP	TCL1A,DUSP1,TMSB4X,CORO1A	1
B naive	FALSE	1	115	16	1	0.0625	0.00869565	GO:0050921	GO:BP	positive regulation of chemotaxis	16592	15480	c("GO:0006935", "GO:0032103", "GO:0040017", "GO:0050920")	IDA	TMSB4X	1
B naive	FALSE	1	56	8	1	0.125	0.0178571	GO:0050922	GO:BP	negative regulation of chemotaxis	16592	15481	c("GO:0006935", "GO:0032102", "GO:0040013", "GO:0050920")	IMP	DUSP1	1
B naive	FALSE	1	47	30	1	0.0333333	0.0212766	GO:0050999	GO:BP	regulation of nitric-oxide synthase activity	16592	15556	GO:0032768	IDA	FCER2	1
B naive	FALSE	1	18	30	1	0.0333333	0.0555556	GO:0051000	GO:BP	positive regulation of nitric-oxide synthase activity	16592	15557	c("GO:0032770", "GO:0050999")	IDA	FCER2	1
B naive	FALSE	1	1416	16	2	0.125	0.00141243	GO:0051049	GO:BP	regulation of transport	16592	15586	c("GO:0006810", "GO:0032879")	IDA,IDA	CYBA,TMSB4X	1
B naive	FALSE	1	747	28	3	0.107143	0.00401606	GO:0051050	GO:BP	positive regulation of transport	16592	15587	c("GO:0006810", "GO:0048518", "GO:0051049")	IDA,IDA,ISS	CYBA,TMSB4X,OAZ1	1
B naive	FALSE	1	36	17	1	0.0588235	0.0277778	GO:0050918	GO:BP	positive chemotaxis	16592	15477	GO:0006935	IDA	CORO1A	1
B naive	FALSE	1	420	2	1	0.5	0.00238095	GO:0051090	GO:BP	regulation of DNA-binding transcription factor activity	16592	15613	c("GO:0006355", "GO:0065009")	ISS	PLCG2	1
B naive	FALSE	1	994	18	1	0.0555556	0.00100604	GO:0051094	GO:BP	positive regulation of developmental process	16592	15617	c("GO:0032502", "GO:0048518", "GO:0050793")	ISS	CXCR4	1
B naive	FALSE	1	263	16	1	0.0625	0.00380228	GO:0051098	GO:BP	regulation of binding	16592	15621	GO:0065009	IDA	TMSB4X	1
B naive	FALSE	1	125	16	1	0.0625	0.008	GO:0051100	GO:BP	negative regulation of binding	16592	15623	c("GO:0044092", "GO:0051098")	IDA	TMSB4X	1
B naive	FALSE	1	86	16	1	0.0625	0.0116279	GO:0051101	GO:BP	regulation of DNA binding	16592	15624	GO:0051098	IDA	TMSB4X	1
B naive	FALSE	1	24	17	1	0.0588235	0.0416667	GO:0051125	GO:BP	regulation of actin nucleation	16592	15641	c("GO:0030833", "GO:0045010")	IDA	CORO1A	1
B naive	FALSE	1	8	17	1	0.0588235	0.125	GO:0051126	GO:BP	negative regulation of actin nucleation	16592	15642	c("GO:0045010", "GO:0051125", "GO:0051494", "GO:1902904")	IDA	CORO1A	1
B naive	FALSE	1	247	2	1	0.5	0.00404858	GO:0051091	GO:BP	positive regulation of DNA-binding transcription factor activity	16592	15614	c("GO:0044093", "GO:0051090")	ISS	PLCG2	1
B naive	FALSE	1	4466	8	4	0.5	0.000895656	GO:0048856	GO:BP	anatomical structure development	16592	15191	GO:0032502	ISS,IMP,TAS,IBA	PLCG2,RPS4Y1,TCL1A,DUSP1	1
B naive	FALSE	1	485	18	1	0.0555556	0.00206186	GO:0048812	GO:BP	neuron projection morphogenesis	16592	15148	c("GO:0031175", "GO:0120039")	TAS	CXCR4	1
B naive	FALSE	1	3671	2	1	0.5	0.000272405	GO:0048731	GO:BP	system development	16592	15076	c("GO:0007275", "GO:0048856")	ISS	PLCG2	1
B naive	FALSE	1	267	16	3	0.1875	0.011236	GO:0046034	GO:BP	ATP metabolic process	16592	13778	GO:0008152	IDA TAS,NAS,IDA	MT-ATP8,MT-ND4L,TMSB4X	1
B naive	FALSE	1	34	16	1	0.0625	0.0294118	GO:0045981	GO:BP	positive regulation of nucleotide metabolic process	16592	13731	c("GO:0006140", "GO:0009117", "GO:0045935", "GO:0045937", "GO:0062013")	IDA	TMSB4X	1
B naive	FALSE	1	931	5	1	0.2	0.00107411	GO:0045944	GO:BP	positive regulation of transcription by RNA polymerase II	16592	13695	c("GO:0006357", "GO:0006366", "GO:0045893")	IDA TAS	JUNB	1
B naive	FALSE	1	836	25	4	0.16	0.00478469	GO:0045937	GO:BP	positive regulation of phosphate metabolic process	16592	13689	c("GO:0006796", "GO:0010562", "GO:0019220")	IDA IMP IBA,IDA,TAS,IMP	TCL1A,TMSB4X,CXCR4,NCF1	1
B naive	FALSE	1	429	8	1	0.125	0.002331	GO:0045936	GO:BP	negative regulation of phosphate metabolic process	16592	13688	c("GO:0006796", "GO:0010563", "GO:0019220")	IDA ISS IBA	DUSP1	1
B naive	FALSE	1	1536	25	4	0.16	0.00260417	GO:0045935	GO:BP	positive regulation of nucleobase-containing compound metabolic process	16592	13687	c("GO:0006139", "GO:0019219", "GO:0031325", "GO:0051173")	IDA TAS,IDA,IDA,IMP	JUNB,TMSB4X,EAF2,NCF1	1
B naive	FALSE	1	291	8	1	0.125	0.00343643	GO:0045930	GO:BP	negative regulation of mitotic cell cycle	16592	13682	c("GO:0000278", "GO:0007346", "GO:0045786")	ISS	DUSP1	1
B naive	FALSE	1	1238	25	3	0.12	0.00242326	GO:0045893	GO:BP	positive regulation of transcription, DNA-templated	16592	13647	c("GO:0006351", "GO:0006355", "GO:1903508")	IDA TAS,IDA,IMP	JUNB,EAF2,NCF1	1
B naive	FALSE	1	425	25	3	0.12	0.00705882	GO:0045860	GO:BP	positive regulation of protein kinase activity	16592	13618	c("GO:0001934", "GO:0033674", "GO:0045859")	IDA,TAS,IMP	TCL1A,CXCR4,NCF1	1
B naive	FALSE	1	650	25	4	0.16	0.00615385	GO:0045859	GO:BP	regulation of protein kinase activity	16592	13617	c("GO:0001932", "GO:0043549")	IDA,IDA ISS IBA,TAS,IMP	TCL1A,DUSP1,CXCR4,NCF1	1
B naive	FALSE	1	35	8	1	0.125	0.0285714	GO:0045841	GO:BP	negative regulation of mitotic metaphase/anaphase transition	16592	13601	c("GO:0007091", "GO:0030071", "GO:0045839", "GO:1901991", "GO:1902100", "GO:2000816")	ISS	DUSP1	1
B naive	FALSE	1	42	8	1	0.125	0.0238095	GO:0045839	GO:BP	negative regulation of mitotic nuclear division	16592	13599	c("GO:0007088", "GO:0010948", "GO:0045930", "GO:0051784", "GO:0140014")	ISS	DUSP1	1
B naive	FALSE	1	9	7	1	0.142857	0.111111	GO:0045838	GO:BP	positive regulation of membrane potential	16592	13598	GO:0042391	IDA	TCL1A	1
B naive	FALSE	1	255	2	1	0.5	0.00392157	GO:0045787	GO:BP	positive regulation of cell cycle	16592	13555	c("GO:0007049", "GO:0048522", "GO:0051726")	ISS	PLCG2	1
B naive	FALSE	1	440	8	1	0.125	0.00227273	GO:0045786	GO:BP	negative regulation of cell cycle	16592	13554	c("GO:0007049", "GO:0048523", "GO:0051726")	ISS	DUSP1	1
B naive	FALSE	1	344	20	1	0.05	0.00290698	GO:0045785	GO:BP	positive regulation of cell adhesion	16592	13553	c("GO:0007155", "GO:0030155", "GO:0048522")	IMP	HLA-DPB1	1
B naive	FALSE	1	35	25	1	0.04	0.0285714	GO:0045742	GO:BP	positive regulation of epidermal growth factor receptor signaling pathway	16592	13510	c("GO:0007173", "GO:0042058", "GO:1901186")	IMP	NCF1	1
B naive	FALSE	1	743	25	6	0.24	0.00807537	GO:0045087	GO:BP	innate immune response	16592	13159	GO:0098542	TAS,TAS,IMP ISS,IMP NAS,TAS,TAS	PLCG2,HLA-DRB5,CYBA,CORO1A,HLA-DPB1,NCF1	1
B naive	FALSE	1	288	2	1	0.5	0.00347222	GO:0045088	GO:BP	regulation of innate immune response	16592	13160	c("GO:0002831", "GO:0031347", "GO:0032101", "GO:0045087", "GO:0050776")	TAS	PLCG2	1
B naive	FALSE	1	198	2	1	0.5	0.00505051	GO:0045089	GO:BP	positive regulation of innate immune response	16592	13161	c("GO:0002833", "GO:0031349", "GO:0032103", "GO:0045087", "GO:0045088", "GO:0050778")	TAS	PLCG2	1
B naive	FALSE	1	1331	28	5	0.178571	0.00375657	GO:0045184	GO:BP	establishment of protein localization	16592	13203	c("GO:0008104", "GO:0051234")	TAS,TAS,IDA,TAS,ISS	RPS4Y1,RPS18,NCF1,RPL23A,OAZ1	1
B naive	FALSE	1	88	16	1	0.0625	0.0113636	GO:0045185	GO:BP	maintenance of protein location	16592	13204	c("GO:0008104", "GO:0051235")	IDA IMP IBA	TMSB4X	1
B naive	FALSE	1	1135	21	5	0.238095	0.00440529	GO:0045321	GO:BP	leukocyte activation	16592	13259	c("GO:0001775", "GO:0002376")	ISS,TAS,IMP,IMP,IBA	PLCG2,CYBA,CORO1A,HLA-DPB1,CD79B	1
B naive	FALSE	1	115	25	1	0.04	0.00869565	GO:0046328	GO:BP	regulation of JNK cascade	16592	14071	c("GO:0007254", "GO:0032872")	IMP	NCF1	1
B naive	FALSE	1	195	15	2	0.133333	0.0102564	GO:0045333	GO:BP	cellular respiration	16592	13267	GO:0015980	IDA TAS,NAS	MT-ATP8,MT-ND4L	1
B naive	FALSE	1	1258	18	1	0.0555556	0.000794913	GO:0045595	GO:BP	regulation of cell differentiation	16592	13369	c("GO:0030154", "GO:0050793", "GO:0050794")	ISS	CXCR4	1
B naive	FALSE	1	653	18	1	0.0555556	0.00153139	GO:0045597	GO:BP	positive regulation of cell differentiation	16592	13371	c("GO:0030154", "GO:0045595", "GO:0048522", "GO:0051094")	ISS	CXCR4	1
B naive	FALSE	1	38	18	1	0.0555556	0.0263158	GO:0045685	GO:BP	regulation of glial cell differentiation	16592	13456	c("GO:0010001", "GO:0045595")	ISS	CXCR4	1
B naive	FALSE	1	19	18	1	0.0555556	0.0526316	GO:0045687	GO:BP	positive regulation of glial cell differentiation	16592	13458	c("GO:0010001", "GO:0014015", "GO:0045685")	ISS	CXCR4	1
B naive	FALSE	1	198	28	1	0.0357143	0.00505051	GO:0045732	GO:BP	positive regulation of protein catabolic process	16592	13501	c("GO:0009896", "GO:0030163", "GO:0042176", "GO:0051247")	IDA ISS IBA	OAZ1	1
B naive	FALSE	1	11	25	1	0.04	0.0909091	GO:0045741	GO:BP	positive regulation of epidermal growth factor-activated receptor activity	16592	13509	c("GO:0007176", "GO:0045742", "GO:0061098", "GO:2000273")	IMP	NCF1	1
B naive	FALSE	1	38	25	2	0.08	0.0526316	GO:0045454	GO:BP	cell redox homeostasis	16592	13292	c("GO:0019725", "GO:0050794")	TAS,TAS	CYBA,NCF1	1
B naive	FALSE	1	74	25	1	0.04	0.0135135	GO:0046330	GO:BP	positive regulation of JNK cascade	16592	14073	c("GO:0007254", "GO:0032874", "GO:0046328")	IMP	NCF1	1
B naive	FALSE	1	156	16	2	0.125	0.0128205	GO:0046390	GO:BP	ribose phosphate biosynthetic process	16592	14130	c("GO:0019693", "GO:0090407", "GO:1901137")	IDA TAS,IDA	MT-ATP8,TMSB4X	1
B naive	FALSE	1	243	2	1	0.5	0.00411523	GO:0046474	GO:BP	glycerophospholipid biosynthetic process	16592	14197	c("GO:0006650", "GO:0008654", "GO:0045017")	IDA	PLCG2	1
B naive	FALSE	1	4972	20	9	0.45	0.00181014	GO:0048522	GO:BP	positive regulation of cellular process	16592	14889	c("GO:0009987", "GO:0048518", "GO:0050794")	ISS IBA,IDA TAS,IDA IMP IBA,IDA TAS,IDA IGI,IDA,IMP ISS TAS,IDA,IMP	PLCG2,JUNB,TCL1A,CYBA,TMSB4X,CORO1A,CXCR4,EAF2,HLA-DPB1	1
B naive	FALSE	1	4267	2	2	1	0.000468713	GO:0048523	GO:BP	negative regulation of cellular process	16592	14890	c("GO:0009987", "GO:0048519", "GO:0050794")	IBA,IDA	MTRNR2L12,PLCG2	1
B naive	FALSE	1	682	2	1	0.5	0.00146628	GO:0048534	GO:BP	hematopoietic or lymphoid organ development	16592	14899	c("GO:0002520", "GO:0048513")	ISS	PLCG2	1
B naive	FALSE	1	3862	21	8	0.380952	0.00207147	GO:0048583	GO:BP	regulation of response to stimulus	16592	14940	c("GO:0050789", "GO:0050896")	IDA IMP ISS TAS,TAS,IDA IMP ISS IBA,IDA,IDA IMP IGI,IMP TAS,IDA TAS,IBA	PLCG2,HLA-DRB5,DUSP1,CYBA,TMSB4X,CXCR4,HLA-DPB1,CD79B	1
B naive	FALSE	1	2074	25	8	0.32	0.00385728	GO:0048584	GO:BP	positive regulation of response to stimulus	16592	14941	c("GO:0048518", "GO:0048583", "GO:0050896")	IDA IMP ISS TAS,TAS,IDA,IDA,IMP TAS,IDA TAS,IBA,IMP	PLCG2,HLA-DRB5,CYBA,TMSB4X,CXCR4,HLA-DPB1,CD79B,NCF1	1
B naive	FALSE	1	1647	8	2	0.25	0.00121433	GO:0048585	GO:BP	negative regulation of response to stimulus	16592	14942	c("GO:0048519", "GO:0048583", "GO:0050896")	TAS,IDA IMP ISS IBA	PLCG2,DUSP1	1
B naive	FALSE	1	4941	3	3	1	0.000607165	GO:0048519	GO:BP	negative regulation of biological process	16592	14886	c("GO:0008150", "GO:0050789")	IBA,IDA TAS,TAS	MTRNR2L12,PLCG2,RPS4Y1	1
B naive	FALSE	1	311	8	1	0.125	0.00321543	GO:0048598	GO:BP	embryonic morphogenesis	16592	14951	c("GO:0009653", "GO:0009790")	IBA	DUSP1	1
B naive	FALSE	1	771	18	1	0.0555556	0.00129702	GO:0048666	GO:BP	neuron development	16592	15012	c("GO:0030182", "GO:0048468")	TAS	CXCR4	1
B naive	FALSE	1	425	18	1	0.0555556	0.00235294	GO:0048667	GO:BP	cell morphogenesis involved in neuron differentiation	16592	15013	c("GO:0000904", "GO:0048666")	TAS	CXCR4	1
B naive	FALSE	1	1069	18	1	0.0555556	0.000935454	GO:0048699	GO:BP	generation of neurons	16592	15044	GO:0022008	ISS TAS	CXCR4	1
B naive	FALSE	1	47	18	1	0.0555556	0.0212766	GO:0048709	GO:BP	oligodendrocyte differentiation	16592	15054	c("GO:0007417", "GO:0010001")	ISS	CXCR4	1
B naive	FALSE	1	19	18	1	0.0555556	0.0526316	GO:0048713	GO:BP	regulation of oligodendrocyte differentiation	16592	15058	c("GO:0045685", "GO:0048709")	ISS	CXCR4	1
B naive	FALSE	1	8	18	1	0.0555556	0.125	GO:0048714	GO:BP	positive regulation of oligodendrocyte differentiation	16592	15059	c("GO:0045687", "GO:0048709", "GO:0048713")	ISS	CXCR4	1
B naive	FALSE	1	838	8	1	0.125	0.00119332	GO:0048646	GO:BP	anatomical structure formation involved in morphogenesis	16592	14992	c("GO:0009653", "GO:0032502")	IBA	DUSP1	1
B naive	FALSE	1	272	16	3	0.1875	0.0110294	GO:0034612	GO:BP	response to tumor necrosis factor	16592	10008	GO:0034097	IDA,TAS,IMP	TCL1A,LTB,TMSB4X	1
B naive	FALSE	1	5550	21	12	0.571429	0.00216216	GO:0048518	GO:BP	positive regulation of biological process	16592	14885	c("GO:0008150", "GO:0050789")	IDA IMP ISS IBA TAS,TAS,IDA TAS,IDA IMP IBA,IDA TAS,ISS,IDA IGI,IDA,IMP ISS TAS,IDA,IDA IMP TAS,IBA	PLCG2,HLA-DRB5,JUNB,TCL1A,CYBA,LTB,TMSB4X,CORO1A,CXCR4,EAF2,HLA-DPB1,CD79B	1
B naive	FALSE	1	1376	18	1	0.0555556	0.000726744	GO:0048468	GO:BP	cell development	16592	14850	c("GO:0030154", "GO:0048856", "GO:0048869")	ISS TAS	CXCR4	1
B naive	FALSE	1	5312	6	4	0.666667	0.000753012	GO:0046483	GO:BP	heterocycle metabolic process	16592	14204	GO:0044237	ISS,TAS,IDA IBA TAS,IDA TAS	PLCG2,RPS4Y1,JUNB,MT-ATP8	1
B naive	FALSE	1	394	2	1	0.5	0.00253807	GO:0046486	GO:BP	glycerolipid metabolic process	16592	14207	GO:0044255	IDA	PLCG2	1
B naive	FALSE	1	169	2	1	0.5	0.00591716	GO:0046488	GO:BP	phosphatidylinositol metabolic process	16592	14209	GO:0006650	IDA	PLCG2	1
B naive	FALSE	1	587	21	4	0.190476	0.00681431	GO:0046649	GO:BP	lymphocyte activation	16592	14309	GO:0045321	ISS,IMP,IMP,IBA	PLCG2,CORO1A,HLA-DPB1,CD79B	1
B naive	FALSE	1	210	20	1	0.05	0.0047619	GO:0046651	GO:BP	lymphocyte proliferation	16592	14310	c("GO:0032943", "GO:0046649")	IMP	HLA-DPB1	1
B naive	FALSE	1	30	25	1	0.04	0.0333333	GO:0046686	GO:BP	response to cadmium ion	16592	14340	GO:0010038	IDA IMP	NCF1	1
B naive	FALSE	1	2372	2	1	0.5	0.000421585	GO:0048513	GO:BP	animal organ development	16592	14880	c("GO:0048731", "GO:0048856")	ISS	PLCG2	1
B naive	FALSE	1	558	26	3	0.115385	0.00537634	GO:0046700	GO:BP	heterocycle catabolic process	16592	14349	c("GO:0044248", "GO:0046483")	TAS,TAS,TAS	RPS4Y1,RPS18,RPL23A	1
B naive	FALSE	1	1197	17	3	0.176471	0.00250627	GO:0046903	GO:BP	secretion	16592	14485	GO:0006810	TAS,TAS,IMP	CYBA,TMSB4X,CORO1A	1
B naive	FALSE	1	1559	28	6	0.214286	0.00384862	GO:0046907	GO:BP	intracellular transport	16592	14486	c("GO:0006810", "GO:0051641", "GO:0051649")	TAS,IDA TAS,TAS,IDA,TAS,ISS	RPS4Y1,MT-ATP8,RPS18,NCF1,RPL23A,OAZ1	1
B naive	FALSE	1	93	25	2	0.08	0.0215054	GO:0048010	GO:BP	vascular endothelial growth factor receptor signaling pathway	16592	14533	GO:0007169	TAS,TAS	CYBA,NCF1	1
B naive	FALSE	1	171	25	1	0.04	0.00584795	GO:0048015	GO:BP	phosphatidylinositol-mediated signaling	16592	14538	GO:0048017	IMP	NCF1	1
B naive	FALSE	1	173	25	1	0.04	0.00578035	GO:0048017	GO:BP	inositol lipid-mediated signaling	16592	14540	GO:0035556	IMP	NCF1	1
B naive	FALSE	1	482	8	1	0.125	0.00207469	GO:0048285	GO:BP	organelle fission	16592	14707	GO:0006996	ISS	DUSP1	1
B naive	FALSE	1	75	18	1	0.0555556	0.0133333	GO:0046718	GO:BP	viral entry into host cell	16592	14363	c("GO:0019058", "GO:0044409")	TAS	CXCR4	1
B naive	FALSE	1	916	16	1	0.0625	0.0010917	GO:0051241	GO:BP	negative regulation of multicellular organismal process	16592	15745	c("GO:0032501", "GO:0048519", "GO:0051239")	IDA	TMSB4X	1
B naive	FALSE	1	234	25	2	0.08	0.00854701	GO:0034599	GO:BP	cellular response to oxidative stress	16592	10002	c("GO:0006979", "GO:0062197")	TAS,IDA TAS	CYBA,NCF1	1
B naive	FALSE	1	157	20	2	0.1	0.0127389	GO:0034341	GO:BP	response to interferon-gamma	16592	9881	c("GO:0034097", "GO:0045087")	TAS,TAS	HLA-DRB5,HLA-DPB1	1
B naive	FALSE	1	566	26	4	0.153846	0.00706714	GO:0016032	GO:BP	viral process	16592	5659	GO:0008150	TAS,TAS,TAS,TAS	RPS4Y1,CXCR4,RPS18,RPL23A	1
B naive	FALSE	1	25	6	1	0.166667	0.04	GO:0015986	GO:BP	ATP synthesis coupled proton transport	16592	5648	c("GO:0006754", "GO:0015985")	IDA TAS	MT-ATP8	1
B naive	FALSE	1	25	6	1	0.166667	0.04	GO:0015985	GO:BP	energy coupled proton transport, down electrochemical gradient	16592	5647	GO:1902600	IDA TAS	MT-ATP8	1
B naive	FALSE	1	264	15	2	0.133333	0.00757576	GO:0015980	GO:BP	energy derivation by oxidation of organic compounds	16592	5642	GO:0006091	IDA TAS,NAS	MT-ATP8,MT-ND4L	1
B naive	FALSE	1	111	27	1	0.037037	0.00900901	GO:0015698	GO:BP	inorganic anion transport	16592	5388	GO:0006820	IDA	CLIC1	1
B naive	FALSE	1	1228	28	5	0.178571	0.00407166	GO:0015031	GO:BP	protein transport	16592	5363	c("GO:0045184", "GO:0071702", "GO:0071705")	TAS,TAS,IDA,TAS,ISS	RPS4Y1,RPS18,NCF1,RPL23A,OAZ1	1
B naive	FALSE	1	68	9	1	0.111111	0.0147059	GO:0014896	GO:BP	muscle hypertrophy	16592	5336	GO:0003012	ISS	CYBA	1
B naive	FALSE	1	2	9	1	0.111111	0.5	GO:0014895	GO:BP	smooth muscle hypertrophy	16592	5335	c("GO:0014805", "GO:0014896")	ISS	CYBA	1
B naive	FALSE	1	5	9	1	0.111111	0.2	GO:0014805	GO:BP	smooth muscle adaptation	16592	5249	GO:0043500	ISS	CYBA	1
B naive	FALSE	1	80	25	1	0.04	0.0125	GO:0014068	GO:BP	positive regulation of phosphatidylinositol 3-kinase signaling	16592	5198	c("GO:0014065", "GO:0014066", "GO:1902533")	IMP	NCF1	1
B naive	FALSE	1	114	25	1	0.04	0.00877193	GO:0014066	GO:BP	regulation of phosphatidylinositol 3-kinase signaling	16592	5196	c("GO:0014065", "GO:1902531")	IMP	NCF1	1
B naive	FALSE	1	139	25	1	0.04	0.00719424	GO:0014065	GO:BP	phosphatidylinositol 3-kinase signaling	16592	5195	GO:0048015	IMP	NCF1	1
B naive	FALSE	1	30	18	1	0.0555556	0.0333333	GO:0014015	GO:BP	positive regulation of gliogenesis	16592	5146	c("GO:0014013", "GO:0042063", "GO:0050769")	ISS	CXCR4	1
B naive	FALSE	1	49	18	1	0.0555556	0.0204082	GO:0014013	GO:BP	regulation of gliogenesis	16592	5144	c("GO:0042063", "GO:0050767")	ISS	CXCR4	1
B naive	FALSE	1	1624	10	3	0.3	0.00184729	GO:0012501	GO:BP	programmed cell death	16592	5130	GO:0008219	IBA,IDA,IBA	MTRNR2L12,TCL1A,MTRNR2L8	1
B naive	FALSE	1	57	8	1	0.125	0.0175439	GO:0010965	GO:BP	regulation of mitotic sister chromatid separation	16592	5096	c("GO:0051306", "GO:1905818")	ISS	DUSP1	1
B naive	FALSE	1	367	8	1	0.125	0.0027248	GO:0010948	GO:BP	negative regulation of cell cycle process	16592	5080	c("GO:0010564", "GO:0022402", "GO:0045786")	ISS	DUSP1	1
B naive	FALSE	1	990	20	4	0.2	0.0040404	GO:0010628	GO:BP	positive regulation of gene expression	16592	4786	c("GO:0010467", "GO:0010468", "GO:0010604")	ISS,IDA,ISS,IMP	PLCG2,CYBA,LTB,HLA-DPB1	1
B naive	FALSE	1	1294	26	4	0.153846	0.00309119	GO:0010629	GO:BP	negative regulation of gene expression	16592	4787	c("GO:0010467", "GO:0010468", "GO:0010605")	TAS,IDA,TAS,TAS	RPS4Y1,TMSB4X,RPS18,RPL23A	1
B naive	FALSE	1	338	2	1	0.5	0.00295858	GO:0010631	GO:BP	epithelial cell migration	16592	4789	c("GO:0001667", "GO:0090132")	IBA	PLCG2	1
B naive	FALSE	1	283	16	2	0.125	0.00706714	GO:0010632	GO:BP	regulation of epithelial cell migration	16592	4790	c("GO:0010631", "GO:0030334", "GO:0051239")	IBA,IDA IGI	PLCG2,TMSB4X	1
B naive	FALSE	1	166	16	2	0.125	0.0120482	GO:0010634	GO:BP	positive regulation of epithelial cell migration	16592	4792	c("GO:0010631", "GO:0010632", "GO:0030335")	IBA,IDA IGI	PLCG2,TMSB4X	1
B naive	FALSE	1	541	17	1	0.0588235	0.00184843	GO:0010638	GO:BP	positive regulation of organelle organization	16592	4796	c("GO:0006996", "GO:0033043", "GO:0051130")	IDA	CORO1A	1
B naive	FALSE	1	5780	9	4	0.444444	0.000692042	GO:0016043	GO:BP	cellular component organization	16592	5665	GO:0071840	TAS,IDA,ISS,IDA	MT-ATP8,TCL1A,DUSP1,CYBA	1
B naive	FALSE	1	296	17	3	0.176471	0.0101351	GO:0010639	GO:BP	negative regulation of organelle organization	16592	4797	c("GO:0006996", "GO:0033043", "GO:0051129")	ISS,IDA IBA,IDA	DUSP1,TMSB4X,CORO1A	1
B naive	FALSE	1	1495	25	3	0.12	0.00200669	GO:0010647	GO:BP	positive regulation of cell communication	16592	4805	c("GO:0007154", "GO:0010646", "GO:0048522")	IDA,IMP TAS,IMP	CYBA,CXCR4,NCF1	1
B naive	FALSE	1	1219	16	2	0.125	0.00164069	GO:0010648	GO:BP	negative regulation of cell communication	16592	4806	c("GO:0007154", "GO:0010646", "GO:0048523")	IDA IMP ISS IBA,IMP	DUSP1,TMSB4X	1
B naive	FALSE	1	187	18	1	0.0555556	0.00534759	GO:0010720	GO:BP	positive regulation of cell development	16592	4873	c("GO:0045597", "GO:0048468", "GO:0060284")	ISS	CXCR4	1
B naive	FALSE	1	7	7	1	0.142857	0.142857	GO:0010918	GO:BP	positive regulation of mitochondrial membrane potential	16592	5052	c("GO:0045838", "GO:0051881")	IDA	TCL1A	1
B naive	FALSE	1	1322	10	3	0.3	0.00226929	GO:0010941	GO:BP	regulation of cell death	16592	5075	c("GO:0008219", "GO:0050794")	IBA,IDA,IBA	MTRNR2L12,TCL1A,MTRNR2L8	1
B naive	FALSE	1	526	30	1	0.0333333	0.00190114	GO:0010942	GO:BP	positive regulation of cell death	16592	5076	c("GO:0008219", "GO:0010941", "GO:0048522")	IDA	FCER2	1
B naive	FALSE	1	3042	18	4	0.222222	0.00131492	GO:0010646	GO:BP	regulation of cell communication	16592	4804	c("GO:0007154", "GO:0050794")	IDA IMP ISS IBA,IDA,IMP IGI,IMP TAS	DUSP1,CYBA,TMSB4X,CXCR4	1
B naive	FALSE	1	2700	8	2	0.25	0.000740741	GO:0010605	GO:BP	negative regulation of macromolecule metabolic process	16592	4764	c("GO:0009892", "GO:0043170", "GO:0060255")	TAS,IDA ISS IBA	RPS4Y1,DUSP1	1
B naive	FALSE	1	307	17	1	0.0588235	0.00325733	GO:0016050	GO:BP	vesicle organization	16592	5670	GO:0006996	IMP	CORO1A	1
B naive	FALSE	1	4257	5	3	0.6	0.000704722	GO:0016070	GO:BP	RNA metabolic process	16592	5687	GO:0090304	ISS,TAS,IDA IBA TAS	PLCG2,RPS4Y1,JUNB	1
B naive	FALSE	1	892	28	1	0.0357143	0.00112108	GO:0019752	GO:BP	carboxylic acid metabolic process	16592	6976	GO:0043436	TAS	OAZ1	1
B naive	FALSE	1	112	2	1	0.5	0.00892857	GO:0019751	GO:BP	polyol metabolic process	16592	6975	GO:0006066	TAS	PLCG2	1
B naive	FALSE	1	780	25	5	0.2	0.00641026	GO:0019725	GO:BP	cellular homeostasis	16592	6957	c("GO:0009987", "GO:0042592")	IDA,TAS,IBA TAS,IDA IBA,TAS	PLCG2,CYBA,CXCR4,CD52,NCF1	1
B naive	FALSE	1	173	18	2	0.111111	0.0115607	GO:0019722	GO:BP	calcium-mediated signaling	16592	6955	GO:0019932	IMP NAS,IMP IBA	PLCG2,CXCR4	1
B naive	FALSE	1	354	16	2	0.125	0.00564972	GO:0019693	GO:BP	ribose phosphate metabolic process	16592	6935	c("GO:0006796", "GO:0019637", "GO:1901135")	IDA TAS,IDA	MT-ATP8,TMSB4X	1
B naive	FALSE	1	86	15	1	0.0666667	0.0116279	GO:0019646	GO:BP	aerobic electron transport chain	16592	6890	c("GO:0006119", "GO:0009060", "GO:0022904")	NAS	MT-ND4L	1
B naive	FALSE	1	889	6	2	0.333333	0.00224972	GO:0019637	GO:BP	organophosphate metabolic process	16592	6884	c("GO:0006793", "GO:0071704")	IDA TAS,IDA TAS	PLCG2,MT-ATP8	1
B naive	FALSE	1	4927	8	3	0.375	0.00060889	GO:0019538	GO:BP	protein metabolic process	16592	6791	c("GO:0043170", "GO:0044238", "GO:1901564")	IMP IBA TAS,IDA IMP IBA,IDA ISS IBA	RPS4Y1,TCL1A,DUSP1	1
B naive	FALSE	1	573	26	3	0.115385	0.0052356	GO:0019439	GO:BP	aromatic compound catabolic process	16592	6697	c("GO:0006725", "GO:0044248")	TAS,TAS,TAS	RPS4Y1,RPS18,RPL23A	1
B naive	FALSE	1	3793	6	3	0.5	0.000790931	GO:0019438	GO:BP	aromatic compound biosynthetic process	16592	6696	c("GO:0006725", "GO:0044249")	ISS,IDA IBA TAS,IDA TAS	PLCG2,JUNB,MT-ATP8	1
B naive	FALSE	1	6	29	1	0.0344828	0.166667	GO:0019418	GO:BP	sulfide oxidation	16592	6679	GO:0006790	TAS	TSTD1	1
B naive	FALSE	1	6344	30	16	0.533333	0.00252207	GO:0019222	GO:BP	regulation of metabolic process	16592	6496	c("GO:0008152", "GO:0050789")	ISS,TAS,IDA IBA TAS,IDA IMP IBA,IDA ISS IBA,IDA,ISS,IDA IMP,ISS TAS,IDA IMP,IMP,TAS,IMP,TAS,IDA ISS IBA TAS,IDA	PLCG2,RPS4Y1,JUNB,TCL1A,DUSP1,CYBA,LTB,TMSB4X,CXCR4,EAF2,HLA-DPB1,RPS18,NCF1,RPL23A,OAZ1,FCER2	1
B naive	FALSE	1	1343	25	5	0.2	0.00372301	GO:0019220	GO:BP	regulation of phosphate metabolic process	16592	6494	c("GO:0006796", "GO:0051174")	IDA IMP IBA,IDA ISS IBA,IDA,TAS,IMP	TCL1A,DUSP1,TMSB4X,CXCR4,NCF1	1
B naive	FALSE	1	3704	5	2	0.4	0.000539957	GO:0019219	GO:BP	regulation of nucleobase-containing compound metabolic process	16592	6493	c("GO:0006139", "GO:0031323", "GO:0051171", "GO:0080090")	ISS,IDA IBA TAS	PLCG2,JUNB	1
B naive	FALSE	1	180	26	3	0.115385	0.0166667	GO:0019083	GO:BP	viral transcription	16592	6462	c("GO:0016032", "GO:0019080")	TAS,TAS,TAS	RPS4Y1,RPS18,RPL23A	1
B naive	FALSE	1	236	26	3	0.115385	0.0127119	GO:0019080	GO:BP	viral gene expression	16592	6459	GO:0016032	TAS,TAS,TAS	RPS4Y1,RPS18,RPL23A	1
B naive	FALSE	1	8	18	1	0.0555556	0.125	GO:0019064	GO:BP	fusion of virus membrane with host plasma membrane	16592	6445	GO:0039663	TAS	CXCR4	1
B naive	FALSE	1	780	26	3	0.115385	0.00384615	GO:0016071	GO:BP	mRNA metabolic process	16592	5688	GO:0016070	TAS,TAS,TAS	RPS4Y1,RPS18,RPL23A	1
B naive	FALSE	1	238	26	1	0.0384615	0.00420168	GO:0016072	GO:BP	rRNA metabolic process	16592	5689	GO:0034660	TAS	RPL23A	1
B naive	FALSE	1	1936	17	4	0.235294	0.00206612	GO:0016192	GO:BP	vesicle-mediated transport	16592	5762	c("GO:0006810", "GO:0009987")	TAS,IDA TAS,TAS,IMP	PLCG2,CYBA,TMSB4X,CORO1A	1
B naive	FALSE	1	1562	8	2	0.25	0.00128041	GO:0016310	GO:BP	phosphorylation	16592	5797	GO:0006796	IDA IMP IBA,IDA ISS IBA	TCL1A,DUSP1	1
B naive	FALSE	1	337	8	1	0.125	0.00296736	GO:0016311	GO:BP	dephosphorylation	16592	5798	GO:0006796	IDA ISS IBA	DUSP1	1
B naive	FALSE	1	1395	18	6	0.333333	0.00430108	GO:0016477	GO:BP	cell migration	16592	5837	GO:0048870	IBA,IMP,TAS,IDA IGI IBA,IBA,IBA TAS	PLCG2,DUSP1,VPREB3,TMSB4X,CORO1A,CXCR4	1
B naive	FALSE	1	438	2	1	0.5	0.00228311	GO:0016055	GO:BP	Wnt signaling pathway	16592	5675	c("GO:0198738", "GO:1905114")	TAS	PLCG2	1
B naive	FALSE	1	34	9	1	0.111111	0.0294118	GO:0017004	GO:BP	cytochrome complex assembly	16592	5890	GO:0034622	IDA	CYBA	1
B naive	FALSE	1	255	25	1	0.04	0.00392157	GO:0018108	GO:BP	peptidyl-tyrosine phosphorylation	16592	6023	c("GO:0006468", "GO:0018212")	IMP	NCF1	1
B naive	FALSE	1	3786	6	3	0.5	0.000792393	GO:0018130	GO:BP	heterocycle biosynthetic process	16592	6036	c("GO:0044249", "GO:0046483")	ISS,IDA IBA TAS,IDA TAS	PLCG2,JUNB,MT-ATP8	1
B naive	FALSE	1	1046	7	1	0.142857	0.000956023	GO:0018193	GO:BP	peptidyl-amino acid modification	16592	6095	GO:0006464	IMP IBA	TCL1A	1
B naive	FALSE	1	286	7	1	0.142857	0.0034965	GO:0018209	GO:BP	peptidyl-serine modification	16592	6111	GO:0018193	IMP IBA	TCL1A	1
B naive	FALSE	1	258	25	1	0.04	0.00387597	GO:0018212	GO:BP	peptidyl-tyrosine modification	16592	6114	GO:0018193	IMP	NCF1	1
B naive	FALSE	1	317	18	1	0.0555556	0.00315457	GO:0019058	GO:BP	viral life cycle	16592	6440	GO:0016032	TAS	CXCR4	1
B naive	FALSE	1	268	7	1	0.142857	0.00373134	GO:0018105	GO:BP	peptidyl-serine phosphorylation	16592	6020	c("GO:0006468", "GO:0018209")	IMP IBA	TCL1A	1
B naive	FALSE	1	95	20	2	0.1	0.0210526	GO:0019886	GO:BP	antigen processing and presentation of exogenous peptide antigen via MHC class II	16592	7021	c("GO:0002478", "GO:0002495")	TAS,IDA IMP TAS	HLA-DRB5,HLA-DPB1	1
B naive	FALSE	1	2978	30	11	0.366667	0.00369375	GO:0010604	GO:BP	positive regulation of macromolecule metabolic process	16592	4763	c("GO:0009893", "GO:0043170", "GO:0060255")	ISS,IDA TAS,IDA IMP IBA,IDA,ISS,TAS,IDA,IMP,IMP,IDA ISS IBA,IDA	PLCG2,JUNB,TCL1A,CYBA,LTB,CXCR4,EAF2,HLA-DPB1,NCF1,OAZ1,FCER2	1
B naive	FALSE	1	230	16	1	0.0625	0.00434783	GO:0010594	GO:BP	regulation of endothelial cell migration	16592	4754	c("GO:0010632", "GO:0043542")	IDA IGI	TMSB4X	1
B naive	FALSE	1	146	28	1	0.0357143	0.00684932	GO:0009308	GO:BP	amine metabolic process	16592	3901	GO:1901564	TAS	OAZ1	1
B naive	FALSE	1	149	16	2	0.125	0.0134228	GO:0009260	GO:BP	ribonucleotide biosynthetic process	16592	3870	c("GO:0009165", "GO:0009259", "GO:0046390")	IDA TAS,IDA	MT-ATP8,TMSB4X	1
B naive	FALSE	1	345	16	2	0.125	0.0057971	GO:0009259	GO:BP	ribonucleotide metabolic process	16592	3869	c("GO:0009117", "GO:0019693")	IDA TAS,IDA	MT-ATP8,TMSB4X	1
B naive	FALSE	1	46	16	2	0.125	0.0434783	GO:0009206	GO:BP	purine ribonucleoside triphosphate biosynthetic process	16592	3817	c("GO:0009145", "GO:0009201", "GO:0009205")	IDA TAS,IDA	MT-ATP8,TMSB4X	1
B naive	FALSE	1	58	16	2	0.125	0.0344828	GO:0009205	GO:BP	purine ribonucleoside triphosphate metabolic process	16592	3816	c("GO:0009144", "GO:0009199")	IDA TAS,IDA	MT-ATP8,TMSB4X	1
B naive	FALSE	1	49	16	2	0.125	0.0408163	GO:0009201	GO:BP	ribonucleoside triphosphate biosynthetic process	16592	3812	c("GO:0009142", "GO:0009199")	IDA TAS,IDA	MT-ATP8,TMSB4X	1
B naive	FALSE	1	62	16	2	0.125	0.0322581	GO:0009199	GO:BP	ribonucleoside triphosphate metabolic process	16592	3810	GO:0009141	IDA TAS,IDA	MT-ATP8,TMSB4X	1
B naive	FALSE	1	204	16	2	0.125	0.00980392	GO:0009165	GO:BP	nucleotide biosynthetic process	16592	3776	c("GO:0009117", "GO:1901293")	IDA TAS,IDA	MT-ATP8,TMSB4X	1
B naive	FALSE	1	142	16	2	0.125	0.0140845	GO:0009152	GO:BP	purine ribonucleotide biosynthetic process	16592	3764	c("GO:0006164", "GO:0009150", "GO:0009260")	IDA TAS,IDA	MT-ATP8,TMSB4X	1
B naive	FALSE	1	337	16	2	0.125	0.00593472	GO:0009150	GO:BP	purine ribonucleotide metabolic process	16592	3762	c("GO:0006163", "GO:0009259")	IDA TAS,IDA	MT-ATP8,TMSB4X	1
B naive	FALSE	1	46	16	2	0.125	0.0434783	GO:0009145	GO:BP	purine nucleoside triphosphate biosynthetic process	16592	3757	c("GO:0009142", "GO:0009144")	IDA TAS,IDA	MT-ATP8,TMSB4X	1
B naive	FALSE	1	61	16	2	0.125	0.0327869	GO:0009144	GO:BP	purine nucleoside triphosphate metabolic process	16592	3756	GO:0009141	IDA TAS,IDA	MT-ATP8,TMSB4X	1
B naive	FALSE	1	58	16	2	0.125	0.0344828	GO:0009142	GO:BP	nucleoside triphosphate biosynthetic process	16592	3754	c("GO:0009141", "GO:1901293")	IDA TAS,IDA	MT-ATP8,TMSB4X	1
B naive	FALSE	1	79	16	2	0.125	0.0253165	GO:0009141	GO:BP	nucleoside triphosphate metabolic process	16592	3753	GO:0006753	IDA TAS,IDA	MT-ATP8,TMSB4X	1
B naive	FALSE	1	435	16	2	0.125	0.0045977	GO:0009117	GO:BP	nucleotide metabolic process	16592	3731	GO:0006753	IDA TAS,IDA	MT-ATP8,TMSB4X	1
B naive	FALSE	1	168	15	2	0.133333	0.0119048	GO:0009060	GO:BP	aerobic respiration	16592	3676	GO:0045333	IDA TAS,NAS	MT-ATP8,MT-ND4L	1
B naive	FALSE	1	4609	5	3	0.6	0.0006509	GO:0009059	GO:BP	macromolecule biosynthetic process	16592	3675	c("GO:0043170", "GO:1901576")	ISS,IMP IBA TAS,IDA IBA TAS	PLCG2,RPS4Y1,JUNB	1
B naive	FALSE	1	151	17	2	0.117647	0.013245	GO:0008064	GO:BP	regulation of actin polymerization or depolymerization	16592	3531	c("GO:0008154", "GO:0030832", "GO:0110053")	IDA IBA,IDA	TMSB4X,CORO1A	1
B naive	FALSE	1	2082	28	6	0.214286	0.00288184	GO:0008104	GO:BP	protein localization	16592	3542	GO:0033036	TAS,IDA IMP IBA,TAS,IDA,TAS,ISS	RPS4Y1,TMSB4X,RPS18,NCF1,RPL23A,OAZ1	1
B naive	FALSE	1	16591	10	10	1	0.000602736	GO:0008150	GO:BP	biological_process	16592	3543	character(0)	IBA,IDA IMP ISS IBA TAS NAS,IMP IBA TAS,TAS,IDA IBA TAS,IDA TAS,IDA IMP IBA TAS,IDA IMP ISS IBA,IDA IMP ISS IBA TAS,IBA	MTRNR2L12,PLCG2,RPS4Y1,HLA-DRB5,JUNB,MT-ATP8,TCL1A,DUSP1,CYBA,MTRNR2L8	1
B naive	FALSE	1	10631	9	7	0.777778	0.000658452	GO:0008152	GO:BP	metabolic process	16592	3544	GO:0008150	IDA ISS TAS,IMP IBA TAS,IDA IBA TAS,IDA TAS,IDA IMP IBA,IDA ISS IBA,IDA IMP ISS IBA	PLCG2,RPS4Y1,JUNB,MT-ATP8,TCL1A,DUSP1,CYBA	1
B naive	FALSE	1	182	17	2	0.117647	0.010989	GO:0008154	GO:BP	actin polymerization or depolymerization	16592	3546	GO:0007015	IDA IBA,IDA	TMSB4X,CORO1A	1
B naive	FALSE	1	1752	10	3	0.3	0.00171233	GO:0008219	GO:BP	cell death	16592	3573	GO:0009987	IBA,IDA,IBA	MTRNR2L12,TCL1A,MTRNR2L8	1
B naive	FALSE	1	32	28	1	0.0357143	0.03125	GO:0009309	GO:BP	amine biosynthetic process	16592	3902	c("GO:0009308", "GO:0044271", "GO:1901566")	TAS	OAZ1	1
B naive	FALSE	1	1478	7	2	0.285714	0.00135318	GO:0008283	GO:BP	cell population proliferation	16592	3580	GO:0009987	IBA,IDA	JUNB,TCL1A	1
B naive	FALSE	1	78	18	1	0.0555556	0.0128205	GO:0008366	GO:BP	axon ensheathment	16592	3618	GO:0007272	ISS	CXCR4	1
B naive	FALSE	1	677	2	1	0.5	0.0014771	GO:0008610	GO:BP	lipid biosynthetic process	16592	3642	c("GO:0006629", "GO:1901576")	IDA	PLCG2	1
B naive	FALSE	1	273	2	1	0.5	0.003663	GO:0008654	GO:BP	phospholipid biosynthetic process	16592	3665	c("GO:0006644", "GO:0008610", "GO:0044249", "GO:0090407")	IDA	PLCG2	1
B naive	FALSE	1	2374	3	1	0.333333	0.00042123	GO:0009056	GO:BP	catabolic process	16592	3672	GO:0008152	TAS	RPS4Y1	1
B naive	FALSE	1	1294	28	4	0.142857	0.00309119	GO:0009057	GO:BP	macromolecule catabolic process	16592	3673	c("GO:0043170", "GO:1901575")	TAS,TAS,TAS,IDA ISS IBA	RPS4Y1,RPS18,RPL23A,OAZ1	1
B naive	FALSE	1	5692	6	4	0.666667	0.000702741	GO:0009058	GO:BP	biosynthetic process	16592	3674	GO:0008152	IDA ISS,IMP IBA TAS,IDA IBA TAS,IDA TAS	PLCG2,RPS4Y1,JUNB,MT-ATP8	1
B naive	FALSE	1	716	20	2	0.1	0.0027933	GO:0008284	GO:BP	positive regulation of cell population proliferation	16592	3581	c("GO:0008283", "GO:0042127", "GO:0048522")	IDA,IMP	TCL1A,HLA-DPB1	1
B naive	FALSE	1	131	16	1	0.0625	0.00763359	GO:0010595	GO:BP	positive regulation of endothelial cell migration	16592	4755	c("GO:0010594", "GO:0010634", "GO:0043542")	IDA IGI	TMSB4X	1
B naive	FALSE	1	2332	20	8	0.4	0.00343053	GO:0009605	GO:BP	response to external stimulus	16592	3990	GO:0050896	TAS,TAS,IMP,IDA IMP ISS,IDA IMP,IDA IMP NAS,IMP IBA TAS,TAS	PLCG2,HLA-DRB5,DUSP1,CYBA,TMSB4X,CORO1A,CXCR4,HLA-DPB1	1
B naive	FALSE	1	509	2	1	0.5	0.00196464	GO:0009611	GO:BP	response to wounding	16592	3996	GO:0006950	TAS	PLCG2	1
B naive	FALSE	1	172	28	1	0.0357143	0.00581395	GO:0010565	GO:BP	regulation of cellular ketone metabolic process	16592	4729	c("GO:0031323", "GO:0042180", "GO:0062012")	TAS	OAZ1	1
B naive	FALSE	1	733	8	2	0.25	0.00272851	GO:0010564	GO:BP	regulation of cell cycle process	16592	4728	c("GO:0022402", "GO:0051726")	ISS,ISS	PLCG2,DUSP1	1
B naive	FALSE	1	430	8	1	0.125	0.00232558	GO:0010563	GO:BP	negative regulation of phosphorus metabolic process	16592	4727	c("GO:0006793", "GO:0031324", "GO:0051174")	IDA ISS IBA	DUSP1	1
B naive	FALSE	1	836	25	4	0.16	0.00478469	GO:0010562	GO:BP	positive regulation of phosphorus metabolic process	16592	4726	c("GO:0006793", "GO:0031325", "GO:0051174")	IDA IMP IBA,IDA,TAS,IMP	TCL1A,TMSB4X,CXCR4,NCF1	1
B naive	FALSE	1	1439	30	4	0.133333	0.00277971	GO:0010557	GO:BP	positive regulation of macromolecule biosynthetic process	16592	4721	c("GO:0009059", "GO:0009891", "GO:0010556", "GO:0010604")	IDA TAS,IDA,IMP,IDA	JUNB,EAF2,NCF1,FCER2	1
B naive	FALSE	1	3674	5	2	0.4	0.000544366	GO:0010556	GO:BP	regulation of macromolecule biosynthetic process	16592	4720	c("GO:0009059", "GO:0009889", "GO:0060255")	ISS,IDA IBA TAS	PLCG2,JUNB	1
B naive	FALSE	1	139	25	1	0.04	0.00719424	GO:0010469	GO:BP	regulation of signaling receptor activity	16592	4663	c("GO:0009966", "GO:0065009")	IMP	NCF1	1
B naive	FALSE	1	4649	26	11	0.423077	0.0023661	GO:0010468	GO:BP	regulation of gene expression	16592	4662	c("GO:0010467", "GO:0060255")	ISS,TAS,IDA IBA TAS,IDA,ISS,IDA IMP,IDA IMP,IMP,TAS,IMP,TAS	PLCG2,RPS4Y1,JUNB,CYBA,LTB,TMSB4X,EAF2,HLA-DPB1,RPS18,NCF1,RPL23A	1
B naive	FALSE	1	5535	5	3	0.6	0.000542005	GO:0010467	GO:BP	gene expression	16592	4661	GO:0043170	ISS,IMP IBA TAS,IDA IBA TAS	PLCG2,RPS4Y1,JUNB	1
B naive	FALSE	1	507	18	1	0.0555556	0.00197239	GO:0010256	GO:BP	endomembrane system organization	16592	4521	GO:0016043	ISS	CXCR4	1
B naive	FALSE	1	16	16	1	0.0625	0.0625	GO:0010155	GO:BP	regulation of proton transport	16592	4441	c("GO:1902600", "GO:1904062")	IDA	TMSB4X	1
B naive	FALSE	1	211	2	1	0.5	0.00473934	GO:0010038	GO:BP	response to metal ion	16592	4325	GO:0010035	IMP	PLCG2	1
B naive	FALSE	1	331	2	1	0.5	0.00302115	GO:0010035	GO:BP	response to inorganic substance	16592	4322	GO:0042221	IMP	PLCG2	1
B naive	FALSE	1	2568	20	8	0.4	0.00311526	GO:0010033	GO:BP	response to organic substance	16592	4320	GO:0042221	TAS,TAS,IDA,IMP,TAS,IMP,IDA IMP,TAS	HLA-DRB5,JUNB,TCL1A,DUSP1,LTB,TMSB4X,CXCR4,HLA-DPB1	1
B naive	FALSE	1	115	18	1	0.0555556	0.00869565	GO:0010001	GO:BP	glial cell differentiation	16592	4298	c("GO:0030154", "GO:0042063")	ISS	CXCR4	1
B naive	FALSE	1	15582	10	10	1	0.000641766	GO:0009987	GO:BP	cellular process	16592	4286	GO:0008150	IBA,IDA IMP ISS IBA TAS NAS,IMP IBA TAS,TAS,IDA IBA TAS,IDA TAS,IDA IMP IBA,IDA IMP ISS IBA,IDA IMP ISS IBA TAS,IBA	MTRNR2L12,PLCG2,RPS4Y1,HLA-DRB5,JUNB,MT-ATP8,TCL1A,DUSP1,CYBA,MTRNR2L8	1
B naive	FALSE	1	1170	16	2	0.125	0.0017094	GO:0009968	GO:BP	negative regulation of signal transduction	16592	4281	c("GO:0007165", "GO:0009966", "GO:0010648", "GO:0023057", "GO:0048585")	IDA IMP ISS IBA,IMP	DUSP1,TMSB4X	1
B naive	FALSE	1	290	18	1	0.0555556	0.00344828	GO:0009615	GO:BP	response to virus	16592	3999	GO:0051707	TAS	CXCR4	1
B naive	FALSE	1	485	9	1	0.111111	0.00206186	GO:0009617	GO:BP	response to bacterium	16592	4001	GO:0051707	IDA	CYBA	1
B naive	FALSE	1	824	18	1	0.0555556	0.00121359	GO:0009628	GO:BP	response to abiotic stimulus	16592	4009	GO:0050896	IEP	CXCR4	1
B naive	FALSE	1	2031	8	1	0.125	0.000492368	GO:0009653	GO:BP	anatomical structure morphogenesis	16592	4034	c("GO:0032502", "GO:0048856")	IBA	DUSP1	1
B naive	FALSE	1	490	8	1	0.125	0.00204082	GO:0009790	GO:BP	embryo development	16592	4145	GO:0007275	IBA	DUSP1	1
B naive	FALSE	1	1439	8	1	0.125	0.000694927	GO:0009888	GO:BP	tissue development	16592	4221	GO:0048856	IBA	DUSP1	1
B naive	FALSE	1	1213	25	7	0.28	0.00577082	GO:0009607	GO:BP	response to biotic stimulus	16592	3992	GO:0050896	TAS,TAS,IDA IMP ISS,IMP NAS,TAS,TAS,TAS	PLCG2,HLA-DRB5,CYBA,CORO1A,CXCR4,HLA-DPB1,NCF1	1
B naive	FALSE	1	3852	5	2	0.4	0.000519211	GO:0009889	GO:BP	regulation of biosynthetic process	16592	4222	c("GO:0009058", "GO:0019222")	ISS,IDA IBA TAS	PLCG2,JUNB	1
B naive	FALSE	1	2908	8	2	0.25	0.000687758	GO:0009892	GO:BP	negative regulation of metabolic process	16592	4225	c("GO:0008152", "GO:0019222", "GO:0048519")	TAS,IDA ISS IBA	RPS4Y1,DUSP1	1
B naive	FALSE	1	3259	30	12	0.4	0.00368211	GO:0009893	GO:BP	positive regulation of metabolic process	16592	4226	c("GO:0008152", "GO:0019222", "GO:0048518")	ISS,IDA TAS,IDA IMP IBA,IDA,ISS,IDA,ISS TAS,IDA,IMP,IMP,IDA ISS IBA,IDA	PLCG2,JUNB,TCL1A,CYBA,LTB,TMSB4X,CXCR4,EAF2,HLA-DPB1,NCF1,OAZ1,FCER2	1
B naive	FALSE	1	939	28	1	0.0357143	0.00106496	GO:0009894	GO:BP	regulation of catabolic process	16592	4227	c("GO:0009056", "GO:0019222")	IDA ISS IBA	OAZ1	1
B naive	FALSE	1	461	28	1	0.0357143	0.0021692	GO:0009896	GO:BP	positive regulation of catabolic process	16592	4229	c("GO:0009056", "GO:0009893", "GO:0009894")	IDA ISS IBA	OAZ1	1
B naive	FALSE	1	2784	18	4	0.222222	0.00143678	GO:0009966	GO:BP	regulation of signal transduction	16592	4279	c("GO:0007165", "GO:0010646", "GO:0023051", "GO:0048583")	IDA IMP ISS IBA,IDA,IMP IGI,IMP TAS	DUSP1,CYBA,TMSB4X,CXCR4	1
B naive	FALSE	1	1380	25	3	0.12	0.00217391	GO:0009967	GO:BP	positive regulation of signal transduction	16592	4280	c("GO:0007165", "GO:0009966", "GO:0010647", "GO:0023056", "GO:0048584")	IDA,IMP TAS,IMP	CYBA,CXCR4,NCF1	1
B naive	FALSE	1	1554	30	6	0.2	0.003861	GO:0009891	GO:BP	positive regulation of biosynthetic process	16592	4224	c("GO:0009058", "GO:0009889", "GO:0009893")	IDA TAS,IDA,IDA,IDA,IMP,IDA	JUNB,CYBA,TMSB4X,EAF2,NCF1,FCER2	1
B naive	FALSE	1	255	2	1	0.5	0.00392157	GO:0019932	GO:BP	second-messenger-mediated signaling	16592	7039	GO:0035556	IMP NAS	PLCG2	1
B naive	FALSE	1	1143	18	1	0.0555556	0.000874891	GO:0022008	GO:BP	neurogenesis	16592	7567	c("GO:0007399", "GO:0030154")	ISS IBA TAS	CXCR4	1
B naive	FALSE	1	1276	8	2	0.25	0.0015674	GO:0022402	GO:BP	cell cycle process	16592	7600	c("GO:0007049", "GO:0009987")	ISS,ISS	PLCG2,DUSP1	1
B naive	FALSE	1	47	8	1	0.125	0.0212766	GO:0032873	GO:BP	negative regulation of stress-activated MAPK cascade	16592	9103	c("GO:0032872", "GO:0043409", "GO:0051403", "GO:0070303")	IMP IBA	DUSP1	1
B naive	FALSE	1	165	25	2	0.08	0.0121212	GO:0032872	GO:BP	regulation of stress-activated MAPK cascade	16592	9102	c("GO:0043408", "GO:0051403", "GO:0070302")	IMP IBA,IMP	DUSP1,NCF1	1
B naive	FALSE	1	45	19	1	0.0526316	0.0222222	GO:0032784	GO:BP	regulation of DNA-templated transcription, elongation	16592	9051	c("GO:0006354", "GO:0006355")	IMP	EAF2	1
B naive	FALSE	1	3338	5	2	0.4	0.000599161	GO:0032774	GO:BP	RNA biosynthetic process	16592	9045	c("GO:0009059", "GO:0016070", "GO:0034654")	ISS,IDA IBA TAS	PLCG2,JUNB	1
B naive	FALSE	1	28	30	1	0.0333333	0.0357143	GO:0032770	GO:BP	positive regulation of monooxygenase activity	16592	9041	c("GO:0032768", "GO:0051353")	IDA	FCER2	1
B naive	FALSE	1	61	30	1	0.0333333	0.0163934	GO:0032768	GO:BP	regulation of monooxygenase activity	16592	9039	GO:0051341	IDA	FCER2	1
B naive	FALSE	1	80	9	1	0.111111	0.0125	GO:0032760	GO:BP	positive regulation of tumor necrosis factor production	16592	9033	c("GO:0032640", "GO:0032680", "GO:1903557")	IDA	CYBA	1
B naive	FALSE	1	79	9	1	0.111111	0.0126582	GO:0032755	GO:BP	positive regulation of interleukin-6 production	16592	9028	c("GO:0001819", "GO:0032635", "GO:0032675")	IDA	CYBA	1
B naive	FALSE	1	34	12	1	0.0833333	0.0294118	GO:0032735	GO:BP	positive regulation of interleukin-12 production	16592	9008	c("GO:0001819", "GO:0032615", "GO:0032655")	ISS	LTB	1
B naive	FALSE	1	57	20	1	0.05	0.0175439	GO:0032729	GO:BP	positive regulation of interferon-gamma production	16592	9002	c("GO:0001819", "GO:0032609", "GO:0032649")	IMP	HLA-DPB1	1
B naive	FALSE	1	39	16	1	0.0625	0.025641	GO:0032717	GO:BP	negative regulation of interleukin-8 production	16592	8990	c("GO:0001818", "GO:0032637", "GO:0032677")	IDA	TMSB4X	1
B naive	FALSE	1	145	9	1	0.111111	0.00689655	GO:0032680	GO:BP	regulation of tumor necrosis factor production	16592	8953	c("GO:0032640", "GO:1903555")	IDA	CYBA	1
B naive	FALSE	1	103	16	1	0.0625	0.00970874	GO:0032677	GO:BP	regulation of interleukin-8 production	16592	8950	c("GO:0001817", "GO:0032637")	IDA	TMSB4X	1
B naive	FALSE	1	143	9	1	0.111111	0.00699301	GO:0032675	GO:BP	regulation of interleukin-6 production	16592	8948	c("GO:0001817", "GO:0032635")	IDA	CYBA	1
B naive	FALSE	1	51	12	1	0.0833333	0.0196078	GO:0032655	GO:BP	regulation of interleukin-12 production	16592	8928	c("GO:0001817", "GO:0032615")	ISS	LTB	1
B naive	FALSE	1	93	20	1	0.05	0.0107527	GO:0032649	GO:BP	regulation of interferon-gamma production	16592	8922	c("GO:0001817", "GO:0032609")	IMP	HLA-DPB1	1
B naive	FALSE	1	145	9	1	0.111111	0.00689655	GO:0032640	GO:BP	tumor necrosis factor production	16592	8913	GO:0071706	IDA	CYBA	1
B naive	FALSE	1	300	28	1	0.0357143	0.00333333	GO:0032386	GO:BP	regulation of intracellular transport	16592	8759	c("GO:0046907", "GO:0051049", "GO:0060341")	ISS	OAZ1	1
B naive	FALSE	1	194	28	1	0.0357143	0.00515464	GO:0032388	GO:BP	positive regulation of intracellular transport	16592	8761	c("GO:0032386", "GO:0046907", "GO:0048522", "GO:0051050")	ISS	OAZ1	1
B naive	FALSE	1	273	16	1	0.0625	0.003663	GO:0032409	GO:BP	regulation of transporter activity	16592	8766	GO:0065009	IDA	TMSB4X	1
B naive	FALSE	1	93	16	1	0.0625	0.0107527	GO:0032411	GO:BP	positive regulation of transporter activity	16592	8768	c("GO:0032409", "GO:0044093", "GO:0051050")	IDA	TMSB4X	1
B naive	FALSE	1	244	16	1	0.0625	0.00409836	GO:0032412	GO:BP	regulation of ion transmembrane transporter activity	16592	8769	c("GO:0022898", "GO:0034765")	IDA	TMSB4X	1
B naive	FALSE	1	85	16	1	0.0625	0.0117647	GO:0032414	GO:BP	positive regulation of ion transmembrane transporter activity	16592	8771	c("GO:0032411", "GO:0032412", "GO:0034767")	IDA	TMSB4X	1
B naive	FALSE	1	105	25	1	0.04	0.00952381	GO:0032874	GO:BP	positive regulation of stress-activated MAPK cascade	16592	9104	c("GO:0032872", "GO:0043410", "GO:0051403", "GO:0070304")	IMP	NCF1	1
B naive	FALSE	1	5941	21	10	0.47619	0.00168322	GO:0032501	GO:BP	multicellular organismal process	16592	8831	GO:0008150	ISS IBA TAS,IMP,TAS,IBA,IDA ISS,ISS,IDA IGI,ISS IBA TAS,IMP,IBA	PLCG2,RPS4Y1,TCL1A,DUSP1,CYBA,LTB,TMSB4X,CXCR4,HLA-DPB1,CD79B	1
B naive	FALSE	1	59	16	1	0.0625	0.0169492	GO:0032507	GO:BP	maintenance of protein location in cell	16592	8836	c("GO:0034613", "GO:0045185", "GO:0051651")	IDA IBA	TMSB4X	1
B naive	FALSE	1	279	17	2	0.117647	0.00716846	GO:0032535	GO:BP	regulation of cellular component size	16592	8854	c("GO:0016043", "GO:0090066")	IDA IBA,IDA	TMSB4X,CORO1A	1
B naive	FALSE	1	93	20	1	0.05	0.0107527	GO:0032609	GO:BP	interferon-gamma production	16592	8882	GO:0001816	IMP	HLA-DPB1	1
B naive	FALSE	1	51	12	1	0.0833333	0.0196078	GO:0032615	GO:BP	interleukin-12 production	16592	8888	GO:0001816	ISS	LTB	1
B naive	FALSE	1	143	9	1	0.111111	0.00699301	GO:0032635	GO:BP	interleukin-6 production	16592	8908	GO:0001816	IDA	CYBA	1
B naive	FALSE	1	103	16	1	0.0625	0.00970874	GO:0032637	GO:BP	interleukin-8 production	16592	8910	GO:0001816	IDA	TMSB4X	1
B naive	FALSE	1	4898	8	4	0.5	0.00081666	GO:0032502	GO:BP	developmental process	16592	8832	GO:0008150	ISS,IMP,TAS,IBA	PLCG2,RPS4Y1,TCL1A,DUSP1	1
B naive	FALSE	1	116	17	1	0.0588235	0.00862069	GO:0032273	GO:BP	positive regulation of protein polymerization	16592	8672	c("GO:0031334", "GO:0032271", "GO:0051258")	IDA	CORO1A	1
B naive	FALSE	1	2368	9	3	0.333333	0.00126689	GO:0032879	GO:BP	regulation of localization	16592	9109	c("GO:0050789", "GO:0051179")	IDA IBA,IMP,IDA	PLCG2,DUSP1,CYBA	1
B naive	FALSE	1	1130	17	3	0.176471	0.00265487	GO:0032940	GO:BP	secretion by cell	16592	9160	c("GO:0046903", "GO:0140352")	TAS,TAS,IMP	CYBA,TMSB4X,CORO1A	1
B naive	FALSE	1	26	19	1	0.0526316	0.0384615	GO:0034243	GO:BP	regulation of transcription elongation from RNA polymerase II promoter	16592	9820	c("GO:0006368", "GO:0032784")	IMP	EAF2	1
B naive	FALSE	1	858	6	2	0.333333	0.002331	GO:0034220	GO:BP	ion transmembrane transport	16592	9802	c("GO:0006811", "GO:0055085")	IDA,IDA TAS	PLCG2,MT-ATP8	1
B naive	FALSE	1	6	9	1	0.111111	0.166667	GO:0034137	GO:BP	positive regulation of toll-like receptor 2 signaling pathway	16592	9733	c("GO:0034123", "GO:0034134", "GO:0034135")	IDA	CYBA	1
B naive	FALSE	1	10	9	1	0.111111	0.1	GO:0034135	GO:BP	regulation of toll-like receptor 2 signaling pathway	16592	9731	c("GO:0034121", "GO:0034134")	IDA	CYBA	1
B naive	FALSE	1	14	9	1	0.111111	0.0714286	GO:0034134	GO:BP	toll-like receptor 2 signaling pathway	16592	9730	GO:0002224	IDA	CYBA	1
B naive	FALSE	1	26	9	1	0.111111	0.0384615	GO:0034123	GO:BP	positive regulation of toll-like receptor signaling pathway	16592	9719	c("GO:0002224", "GO:0034121", "GO:0062208")	IDA	CYBA	1
B naive	FALSE	1	73	9	1	0.111111	0.0136986	GO:0034121	GO:BP	regulation of toll-like receptor signaling pathway	16592	9717	c("GO:0002224", "GO:0062207")	IDA	CYBA	1
B naive	FALSE	1	74	27	1	0.037037	0.0135135	GO:0034109	GO:BP	homotypic cell-cell adhesion	16592	9705	GO:0098609	HMP	CLIC1	1
B naive	FALSE	1	489	25	3	0.12	0.00613497	GO:0033674	GO:BP	positive regulation of kinase activity	16592	9630	c("GO:0042327", "GO:0043549", "GO:0051347")	IDA,TAS,IMP	TCL1A,CXCR4,NCF1	1
B naive	FALSE	1	217	8	1	0.125	0.00460829	GO:0033673	GO:BP	negative regulation of kinase activity	16592	9629	c("GO:0042326", "GO:0043549", "GO:0051348")	IDA ISS IBA	DUSP1	1
B naive	FALSE	1	1850	9	2	0.222222	0.00108108	GO:0033554	GO:BP	cellular response to stress	16592	9546	c("GO:0006950", "GO:0051716")	IMP IBA,TAS	DUSP1,CYBA	1
B naive	FALSE	1	842	26	3	0.115385	0.00356295	GO:0033365	GO:BP	protein localization to organelle	16592	9428	GO:0034613	TAS,TAS,TAS	RPS4Y1,RPS18,RPL23A	1
B naive	FALSE	1	71	28	1	0.0357143	0.0140845	GO:0033238	GO:BP	regulation of cellular amine metabolic process	16592	9338	c("GO:0031323", "GO:0044106", "GO:0051171")	TAS	OAZ1	1
B naive	FALSE	1	167	16	2	0.125	0.011976	GO:0033209	GO:BP	tumor necrosis factor-mediated signaling pathway	16592	9324	c("GO:0019221", "GO:0071356")	TAS,IMP	LTB,TMSB4X	1
B naive	FALSE	1	204	28	1	0.0357143	0.00490196	GO:0033157	GO:BP	regulation of intracellular protein transport	16592	9308	c("GO:0006886", "GO:0032386", "GO:0051223", "GO:1903827")	ISS	OAZ1	1
B naive	FALSE	1	95	7	1	0.142857	0.0105263	GO:0033138	GO:BP	positive regulation of peptidyl-serine phosphorylation	16592	9294	c("GO:0001934", "GO:0018105", "GO:0033135")	IMP IBA	TCL1A	1
B naive	FALSE	1	120	7	1	0.142857	0.00833333	GO:0033135	GO:BP	regulation of peptidyl-serine phosphorylation	16592	9292	c("GO:0001932", "GO:0018105")	IMP IBA	TCL1A	1
B naive	FALSE	1	213	20	1	0.05	0.00469484	GO:0032943	GO:BP	mononuclear cell proliferation	16592	9162	GO:0070661	IMP	HLA-DPB1	1
B naive	FALSE	1	175	20	1	0.05	0.00571429	GO:0032944	GO:BP	regulation of mononuclear cell proliferation	16592	9163	c("GO:0032943", "GO:0070663")	IMP	HLA-DPB1	1
B naive	FALSE	1	108	20	1	0.05	0.00925926	GO:0032946	GO:BP	positive regulation of mononuclear cell proliferation	16592	9165	c("GO:0032943", "GO:0032944", "GO:0070665")	IMP	HLA-DPB1	1
B naive	FALSE	1	310	17	2	0.117647	0.00645161	GO:0032956	GO:BP	regulation of actin cytoskeleton organization	16592	9174	c("GO:0030036", "GO:0032970", "GO:0051493")	IDA IBA,IDA IMP	TMSB4X,CORO1A	1
B naive	FALSE	1	344	17	2	0.117647	0.00581395	GO:0032970	GO:BP	regulation of actin filament-based process	16592	9187	c("GO:0030029", "GO:0050794")	IDA IBA,IDA IMP	TMSB4X,CORO1A	1
B naive	FALSE	1	584	18	1	0.0555556	0.00171233	GO:0032989	GO:BP	cellular component morphogenesis	16592	9203	c("GO:0009653", "GO:0016043", "GO:0048869")	TAS	CXCR4	1
B naive	FALSE	1	720	28	1	0.0357143	0.00138889	GO:0032880	GO:BP	regulation of protein localization	16592	9110	c("GO:0008104", "GO:0032879")	ISS	OAZ1	1
B naive	FALSE	1	511	18	1	0.0555556	0.00195695	GO:0032990	GO:BP	cell part morphogenesis	16592	9204	GO:0032989	TAS	CXCR4	1
B naive	FALSE	1	1048	17	3	0.176471	0.0028626	GO:0033043	GO:BP	regulation of organelle organization	16592	9233	c("GO:0006996", "GO:0051128")	ISS,IDA IBA,IDA IMP	DUSP1,TMSB4X,CORO1A	1
B naive	FALSE	1	268	8	1	0.125	0.00373134	GO:0033044	GO:BP	regulation of chromosome organization	16592	9234	c("GO:0033043", "GO:0051276")	ISS	DUSP1	1
B naive	FALSE	1	64	8	1	0.125	0.015625	GO:0033045	GO:BP	regulation of sister chromatid segregation	16592	9235	c("GO:0000819", "GO:0010564", "GO:0033044", "GO:0051983")	ISS	DUSP1	1
B naive	FALSE	1	37	8	1	0.125	0.027027	GO:0033046	GO:BP	negative regulation of sister chromatid segregation	16592	9236	c("GO:0000819", "GO:0010948", "GO:0033045", "GO:0051985", "GO:2001251")	ISS	DUSP1	1
B naive	FALSE	1	41	8	1	0.125	0.0243902	GO:0033047	GO:BP	regulation of mitotic sister chromatid segregation	16592	9237	c("GO:0000070", "GO:0033045")	ISS	DUSP1	1
B naive	FALSE	1	37	8	1	0.125	0.027027	GO:0033048	GO:BP	negative regulation of mitotic sister chromatid segregation	16592	9238	c("GO:0000070", "GO:0033046", "GO:0033047")	ISS	DUSP1	1
B naive	FALSE	1	2479	28	6	0.214286	0.00242033	GO:0033036	GO:BP	macromolecule localization	16592	9231	GO:0051179	TAS,IDA IMP IBA,TAS,IDA,TAS,ISS	RPS4Y1,TMSB4X,RPS18,NCF1,RPL23A,OAZ1	1
B naive	FALSE	1	60	16	1	0.0625	0.0166667	GO:0032272	GO:BP	negative regulation of protein polymerization	16592	8671	c("GO:0031333", "GO:0032271", "GO:0051258")	IDA IBA	TMSB4X	1
B naive	FALSE	1	190	17	2	0.117647	0.0105263	GO:0032271	GO:BP	regulation of protein polymerization	16592	8670	c("GO:0043254", "GO:0051258")	IDA IBA,IDA	TMSB4X,CORO1A	1
B naive	FALSE	1	1266	25	3	0.12	0.00236967	GO:0032270	GO:BP	positive regulation of cellular protein metabolic process	16592	8669	c("GO:0031325", "GO:0032268", "GO:0044267", "GO:0051247")	IDA IMP IBA,TAS,IMP	TCL1A,CXCR4,NCF1	1
B naive	FALSE	1	857	16	3	0.1875	0.00350058	GO:0030334	GO:BP	regulation of cell migration	16592	7836	c("GO:0016477", "GO:2000145")	IBA,IMP,IDA IGI IBA	PLCG2,DUSP1,TMSB4X	1
B naive	FALSE	1	99	21	2	0.0952381	0.020202	GO:0030183	GO:BP	B cell differentiation	16592	7754	c("GO:0030098", "GO:0042113")	ISS,IBA	PLCG2,CD79B	1
B naive	FALSE	1	970	18	1	0.0555556	0.00103093	GO:0030182	GO:BP	neuron differentiation	16592	7753	c("GO:0030154", "GO:0048699")	TAS	CXCR4	1
B naive	FALSE	1	144	2	1	0.5	0.00694444	GO:0030168	GO:BP	platelet activation	16592	7747	c("GO:0001775", "GO:0007596")	TAS	PLCG2	1
B naive	FALSE	1	834	28	1	0.0357143	0.00119904	GO:0030163	GO:BP	protein catabolic process	16592	7743	c("GO:0009057", "GO:0019538", "GO:1901565")	IDA ISS IBA	OAZ1	1
B naive	FALSE	1	604	20	3	0.15	0.00496689	GO:0030155	GO:BP	regulation of cell adhesion	16592	7740	c("GO:0007155", "GO:0050794")	IMP,IDA,IMP	DUSP1,CXCR4,HLA-DPB1	1
B naive	FALSE	1	3098	2	1	0.5	0.000322789	GO:0030154	GO:BP	cell differentiation	16592	7739	GO:0048869	ISS	PLCG2	1
B naive	FALSE	1	67	17	1	0.0588235	0.0149254	GO:0030101	GO:BP	natural killer cell activation	16592	7727	GO:0046649	IMP	CORO1A	1
B naive	FALSE	1	259	2	1	0.5	0.003861	GO:0030098	GO:BP	lymphocyte differentiation	16592	7724	c("GO:0046649", "GO:1903131")	ISS	PLCG2	1
B naive	FALSE	1	668	2	1	0.5	0.00149701	GO:0030097	GO:BP	hemopoiesis	16592	7723	GO:0048534	ISS	PLCG2	1
B naive	FALSE	1	53	8	1	0.125	0.0188679	GO:0030071	GO:BP	regulation of mitotic metaphase/anaphase transition	16592	7718	c("GO:0007091", "GO:0010965", "GO:1901990", "GO:1902099")	ISS	DUSP1	1
B naive	FALSE	1	158	17	2	0.117647	0.0126582	GO:0030041	GO:BP	actin filament polymerization	16592	7708	c("GO:0008154", "GO:0051258")	IDA IBA,IDA	TMSB4X,CORO1A	1
B naive	FALSE	1	622	17	2	0.117647	0.00321543	GO:0030036	GO:BP	actin cytoskeleton organization	16592	7705	c("GO:0007010", "GO:0030029")	IDA IBA,IDA IMP IBA	TMSB4X,CORO1A	1
B naive	FALSE	1	1250	18	1	0.0555556	0.0008	GO:0030030	GO:BP	cell projection organization	16592	7699	GO:0016043	TAS	CXCR4	1
B naive	FALSE	1	718	17	2	0.117647	0.00278552	GO:0030029	GO:BP	actin filament-based process	16592	7698	GO:0009987	IDA IBA,IDA IMP IBA	TMSB4X,CORO1A	1
B naive	FALSE	1	558	24	3	0.125	0.00537634	GO:0030003	GO:BP	cellular cation homeostasis	16592	7690	c("GO:0006873", "GO:0055080")	IDA,IBA TAS,IDA IBA	PLCG2,CXCR4,CD52	1
B naive	FALSE	1	389	2	1	0.5	0.00257069	GO:0030001	GO:BP	metal ion transport	16592	7688	GO:0006812	IDA	PLCG2	1
B naive	FALSE	1	365	20	1	0.05	0.00273973	GO:0022407	GO:BP	regulation of cell-cell adhesion	16592	7605	c("GO:0030155", "GO:0098609")	IMP	HLA-DPB1	1
B naive	FALSE	1	232	20	1	0.05	0.00431034	GO:0022409	GO:BP	positive regulation of cell-cell adhesion	16592	7607	c("GO:0022407", "GO:0045785", "GO:0098609")	IMP	HLA-DPB1	1
B naive	FALSE	1	799	8	1	0.125	0.00125156	GO:0022414	GO:BP	reproductive process	16592	7612	c("GO:0000003", "GO:0008150")	ISS	DUSP1	1
B naive	FALSE	1	2709	17	4	0.235294	0.00147656	GO:0022607	GO:BP	cellular component assembly	16592	7622	c("GO:0016043", "GO:0044085")	IDA,IDA,IDA IBA,IDA IMP	TCL1A,CYBA,TMSB4X,CORO1A	1
B naive	FALSE	1	1204	27	5	0.185185	0.00415282	GO:0022610	GO:BP	biological adhesion	16592	7625	GO:0008150	IMP,IMP,IDA,IMP,HMP	DUSP1,CORO1A,CXCR4,HLA-DPB1,CLIC1	1
B naive	FALSE	1	408	26	1	0.0384615	0.00245098	GO:0022613	GO:BP	ribonucleoprotein complex biogenesis	16592	7628	GO:0044085	IBA TAS	RPL23A	1
B naive	FALSE	1	486	2	1	0.5	0.00205761	GO:0030335	GO:BP	positive regulation of cell migration	16592	7837	c("GO:0016477", "GO:0030334", "GO:2000147")	IBA	PLCG2	1
B naive	FALSE	1	176	26	1	0.0384615	0.00568182	GO:0022618	GO:BP	ribonucleoprotein complex assembly	16592	7633	c("GO:0022613", "GO:0034622", "GO:0071826")	IBA	RPL23A	1
B naive	FALSE	1	109	15	1	0.0666667	0.00917431	GO:0022900	GO:BP	electron transport chain	16592	7638	GO:0006091	NAS	MT-ND4L	1
B naive	FALSE	1	103	15	1	0.0666667	0.00970874	GO:0022904	GO:BP	respiratory electron transport chain	16592	7639	c("GO:0022900", "GO:0045333")	NAS	MT-ND4L	1
B naive	FALSE	1	3078	18	4	0.222222	0.00129955	GO:0023051	GO:BP	regulation of signaling	16592	7670	c("GO:0023052", "GO:0050789")	IDA IMP ISS IBA,IDA,IMP IGI,IMP TAS	DUSP1,CYBA,TMSB4X,CXCR4	1
B naive	FALSE	1	5738	21	10	0.47619	0.00174277	GO:0023052	GO:BP	signaling	16592	7671	GO:0008150	IDA IMP ISS TAS NAS,TAS,TAS,IDA IMP ISS IBA,IDA TAS,TAS,IMP IGI,IDA IMP IBA TAS,IDA TAS,IBA TAS	PLCG2,HLA-DRB5,JUNB,DUSP1,CYBA,LTB,TMSB4X,CXCR4,HLA-DPB1,CD79B	1
B naive	FALSE	1	1501	25	3	0.12	0.00199867	GO:0023056	GO:BP	positive regulation of signaling	16592	7675	c("GO:0023051", "GO:0023052", "GO:0048518")	IDA,IMP TAS,IMP	CYBA,CXCR4,NCF1	1
B naive	FALSE	1	1223	16	2	0.125	0.00163532	GO:0023057	GO:BP	negative regulation of signaling	16592	7676	c("GO:0023051", "GO:0023052", "GO:0048519")	IDA IMP ISS IBA,IMP	DUSP1,TMSB4X	1
B naive	FALSE	1	251	16	1	0.0625	0.00398406	GO:0022898	GO:BP	regulation of transmembrane transporter activity	16592	7637	c("GO:0032409", "GO:0034762")	IDA	TMSB4X	1
B naive	FALSE	1	311	8	1	0.125	0.00321543	GO:0030336	GO:BP	negative regulation of cell migration	16592	7838	c("GO:0016477", "GO:0030334", "GO:2000146")	IMP	DUSP1	1
B naive	FALSE	1	197	18	2	0.111111	0.0101523	GO:0030595	GO:BP	leukocyte chemotaxis	16592	7942	c("GO:0050900", "GO:0060326")	IMP,TAS	DUSP1,CXCR4	1
B naive	FALSE	1	31	16	1	0.0625	0.0322581	GO:0030808	GO:BP	regulation of nucleotide biosynthetic process	16592	8006	c("GO:0006140", "GO:0009165", "GO:0031326")	IDA	TMSB4X	1
B naive	FALSE	1	309	9	2	0.222222	0.00647249	GO:0031349	GO:BP	positive regulation of defense response	16592	8306	c("GO:0006952", "GO:0031347", "GO:0048584")	TAS,IDA	PLCG2,CYBA	1
B naive	FALSE	1	1359	8	2	0.25	0.00147167	GO:0031399	GO:BP	regulation of protein modification process	16592	8323	c("GO:0006464", "GO:0032268")	IDA IMP IBA,IDA ISS IBA	TCL1A,DUSP1	1
B naive	FALSE	1	450	8	1	0.125	0.00222222	GO:0031400	GO:BP	negative regulation of protein modification process	16592	8324	c("GO:0006464", "GO:0031399", "GO:0032269")	IDA ISS IBA	DUSP1	1
B naive	FALSE	1	908	25	3	0.12	0.00330396	GO:0031401	GO:BP	positive regulation of protein modification process	16592	8325	c("GO:0006464", "GO:0031399", "GO:0032270")	IDA IMP IBA,TAS,IMP	TCL1A,CXCR4,NCF1	1
B naive	FALSE	1	35	8	1	0.125	0.0285714	GO:0031577	GO:BP	spindle checkpoint signaling	16592	8403	GO:0000075	ISS	DUSP1	1
B naive	FALSE	1	288	17	1	0.0588235	0.00347222	GO:0031589	GO:BP	cell-substrate adhesion	16592	8414	GO:0007155	IMP	CORO1A	1
B naive	FALSE	1	391	2	1	0.5	0.00255754	GO:0031348	GO:BP	negative regulation of defense response	16592	8305	c("GO:0006952", "GO:0031347", "GO:0048585")	TAS	PLCG2	1
B naive	FALSE	1	65	30	1	0.0333333	0.0153846	GO:0031640	GO:BP	killing of cells of other organism	16592	8431	c("GO:0001906", "GO:0044419")	IDA	FCER2	1
B naive	FALSE	1	1060	18	5	0.277778	0.00471698	GO:0032101	GO:BP	regulation of response to external stimulus	16592	8566	c("GO:0009605", "GO:0048583")	TAS,IMP,IDA,IDA IMP,IMP	PLCG2,DUSP1,CYBA,TMSB4X,CXCR4	1
B naive	FALSE	1	522	8	2	0.25	0.00383142	GO:0032102	GO:BP	negative regulation of response to external stimulus	16592	8567	c("GO:0009605", "GO:0032101", "GO:0048585")	TAS,IMP	PLCG2,DUSP1	1
B naive	FALSE	1	439	16	3	0.1875	0.00683371	GO:0032103	GO:BP	positive regulation of response to external stimulus	16592	8568	c("GO:0009605", "GO:0032101", "GO:0048584")	TAS,IDA,IDA	PLCG2,CYBA,TMSB4X	1
B naive	FALSE	1	257	18	1	0.0555556	0.00389105	GO:0032147	GO:BP	activation of protein kinase activity	16592	8588	GO:0045860	TAS	CXCR4	1
B naive	FALSE	1	2088	8	2	0.25	0.000957854	GO:0032268	GO:BP	regulation of cellular protein metabolic process	16592	8667	c("GO:0031323", "GO:0044267", "GO:0051246")	IDA IMP IBA,IDA ISS IBA	TCL1A,DUSP1	1
B naive	FALSE	1	869	8	1	0.125	0.00115075	GO:0032269	GO:BP	negative regulation of cellular protein metabolic process	16592	8668	c("GO:0031324", "GO:0032268", "GO:0044267", "GO:0051248")	IDA ISS IBA	DUSP1	1
B naive	FALSE	1	91	16	1	0.0625	0.010989	GO:0032088	GO:BP	negative regulation of NF-kappaB transcription factor activity	16592	8556	GO:0043433	IMP	TMSB4X	1
B naive	FALSE	1	390	26	1	0.0384615	0.0025641	GO:0034470	GO:BP	ncRNA processing	16592	9964	c("GO:0006396", "GO:0034660")	TAS	RPL23A	1
B naive	FALSE	1	773	16	3	0.1875	0.00388098	GO:0031347	GO:BP	regulation of defense response	16592	8304	c("GO:0006952", "GO:0080134")	TAS,IDA,IMP	PLCG2,CYBA,TMSB4X	1
B naive	FALSE	1	94	30	2	0.0666667	0.0212766	GO:0031341	GO:BP	regulation of cell killing	16592	8298	c("GO:0001906", "GO:0050794")	TAS,IDA	CYBA,FCER2	1
B naive	FALSE	1	13	16	1	0.0625	0.0769231	GO:0030810	GO:BP	positive regulation of nucleotide biosynthetic process	16592	8008	c("GO:0009165", "GO:0030808", "GO:0031328", "GO:0045981")	IDA	TMSB4X	1
B naive	FALSE	1	152	17	2	0.117647	0.0131579	GO:0030832	GO:BP	regulation of actin filament length	16592	8030	c("GO:0032535", "GO:0032956")	IDA IBA,IDA	TMSB4X,CORO1A	1
B naive	FALSE	1	136	17	2	0.117647	0.0147059	GO:0030833	GO:BP	regulation of actin filament polymerization	16592	8031	c("GO:0008064", "GO:0030041", "GO:0032271")	IDA IBA,IDA	TMSB4X,CORO1A	1
B naive	FALSE	1	48	16	1	0.0625	0.0208333	GO:0030837	GO:BP	negative regulation of actin filament polymerization	16592	8035	c("GO:0030041", "GO:0030833", "GO:0032272", "GO:0051494", "GO:1902904")	IDA IBA	TMSB4X	1
B naive	FALSE	1	81	17	1	0.0588235	0.0123457	GO:0030838	GO:BP	positive regulation of actin filament polymerization	16592	8036	c("GO:0030041", "GO:0030833", "GO:0032273", "GO:0051495", "GO:1902905")	IDA	CORO1A	1
B naive	FALSE	1	249	25	2	0.08	0.00803213	GO:0031098	GO:BP	stress-activated protein kinase signaling cascade	16592	8172	c("GO:0033554", "GO:0035556")	IMP IBA,IMP	DUSP1,NCF1	1
B naive	FALSE	1	59	30	2	0.0666667	0.0338983	GO:0031343	GO:BP	positive regulation of cell killing	16592	8300	c("GO:0001906", "GO:0031341", "GO:0048522")	TAS,IDA	CYBA,FCER2	1
B naive	FALSE	1	700	18	1	0.0555556	0.00142857	GO:0031175	GO:BP	neuron projection development	16592	8239	c("GO:0048666", "GO:0120036")	TAS	CXCR4	1
B naive	FALSE	1	2252	8	1	0.125	0.00044405	GO:0031324	GO:BP	negative regulation of cellular metabolic process	16592	8282	c("GO:0009892", "GO:0031323", "GO:0044237", "GO:0048523")	IDA ISS IBA	DUSP1	1
B naive	FALSE	1	2782	19	6	0.315789	0.00215672	GO:0031325	GO:BP	positive regulation of cellular metabolic process	16592	8283	c("GO:0009893", "GO:0031323", "GO:0044237", "GO:0048522")	IDA TAS,IDA IMP IBA,IDA,IDA,TAS,IDA	JUNB,TCL1A,CYBA,TMSB4X,CXCR4,EAF2	1
B naive	FALSE	1	3807	5	2	0.4	0.000525348	GO:0031326	GO:BP	regulation of cellular biosynthetic process	16592	8284	c("GO:0009889", "GO:0031323", "GO:0044249")	ISS,IDA IBA TAS	PLCG2,JUNB	1
B naive	FALSE	1	1526	25	4	0.16	0.00262123	GO:0031328	GO:BP	positive regulation of cellular biosynthetic process	16592	8286	c("GO:0009891", "GO:0031325", "GO:0031326", "GO:0044249")	IDA TAS,IDA,IDA,IMP	JUNB,TMSB4X,EAF2,NCF1	1
B naive	FALSE	1	112	16	1	0.0625	0.00892857	GO:0031333	GO:BP	negative regulation of protein-containing complex assembly	16592	8290	c("GO:0043254", "GO:0051129", "GO:0065003")	IDA IBA	TMSB4X	1
B naive	FALSE	1	227	17	2	0.117647	0.00881057	GO:0031334	GO:BP	positive regulation of protein-containing complex assembly	16592	8291	c("GO:0043254", "GO:0044089", "GO:0051130", "GO:0065003")	IDA,IDA	TCL1A,CORO1A	1
B naive	FALSE	1	5522	9	5	0.555556	0.000905469	GO:0031323	GO:BP	regulation of cellular metabolic process	16592	8281	c("GO:0019222", "GO:0044237", "GO:0050794")	ISS,IDA IBA TAS,IDA IMP IBA,IDA ISS IBA,IDA	PLCG2,JUNB,TCL1A,DUSP1,CYBA	1
B naive	FALSE	1	2239	8	2	0.25	0.000893256	GO:0051246	GO:BP	regulation of protein metabolic process	16592	15747	c("GO:0019538", "GO:0051171", "GO:0060255", "GO:0080090")	IDA IMP IBA,IDA ISS IBA	TCL1A,DUSP1	1
B naive	FALSE	1	937	8	1	0.125	0.00106724	GO:0051248	GO:BP	negative regulation of protein metabolic process	16592	15749	c("GO:0010605", "GO:0019538", "GO:0051172", "GO:0051246")	IDA ISS IBA	DUSP1	1
B naive	FALSE	1	1347	28	4	0.142857	0.00296956	GO:0051247	GO:BP	positive regulation of protein metabolic process	16592	15748	c("GO:0010604", "GO:0019538", "GO:0051173", "GO:0051246")	IDA IMP IBA,TAS,IMP,IDA ISS IBA	TCL1A,CXCR4,NCF1,OAZ1	1
B naive	FALSE	1	34	8	1	0.125	0.0294118	GO:0071173	GO:BP	spindle assembly checkpoint signaling	16592	19298	GO:0031577	ISS	DUSP1	1
B naive	FALSE	1	137	26	3	0.115385	0.0218978	GO:0070972	GO:BP	protein localization to endoplasmic reticulum	16592	19228	GO:0033365	TAS,TAS,TAS	RPS4Y1,RPS18,RPL23A	1
B naive	FALSE	1	814	26	2	0.0769231	0.002457	GO:0070925	GO:BP	organelle assembly	16592	19190	c("GO:0006996", "GO:0022607")	IMP,IBA	CORO1A,RPL23A	1
B naive	FALSE	1	1577	28	6	0.214286	0.00380469	GO:0070727	GO:BP	cellular macromolecule localization	16592	19079	c("GO:0033036", "GO:0051641")	TAS,IDA IBA,TAS,IDA,TAS,ISS	RPS4Y1,TMSB4X,RPS18,NCF1,RPL23A,OAZ1	1
B naive	FALSE	1	119	20	1	0.05	0.00840336	GO:0070665	GO:BP	positive regulation of leukocyte proliferation	16592	19049	c("GO:0008284", "GO:0070661", "GO:0070663")	IMP	HLA-DPB1	1
B naive	FALSE	1	191	20	1	0.05	0.0052356	GO:0070663	GO:BP	regulation of leukocyte proliferation	16592	19047	c("GO:0042127", "GO:0070661")	IMP	HLA-DPB1	1
B naive	FALSE	1	234	20	1	0.05	0.0042735	GO:0070661	GO:BP	leukocyte proliferation	16592	19045	GO:0008283	IMP	HLA-DPB1	1
B naive	FALSE	1	225	2	1	0.5	0.00444444	GO:0070588	GO:BP	calcium ion transmembrane transport	16592	18995	c("GO:0006816", "GO:0098662")	IDA	PLCG2	1
B naive	FALSE	1	53	27	1	0.037037	0.0188679	GO:0070527	GO:BP	platelet aggregation	16592	18964	c("GO:0030168", "GO:0034109")	HMP	CLIC1	1
B naive	FALSE	1	239	18	1	0.0555556	0.0041841	GO:0070482	GO:BP	response to oxygen levels	16592	18937	GO:0009628	IEP	CXCR4	1
B naive	FALSE	1	107	25	1	0.04	0.00934579	GO:0070304	GO:BP	positive regulation of stress-activated protein kinase signaling cascade	16592	18835	c("GO:0031098", "GO:0070302", "GO:1902533")	IMP	NCF1	1
B naive	FALSE	1	47	8	1	0.125	0.0212766	GO:0070303	GO:BP	negative regulation of stress-activated protein kinase signaling cascade	16592	18834	c("GO:0031098", "GO:0070302", "GO:1902532")	IMP IBA	DUSP1	1
B naive	FALSE	1	167	25	2	0.08	0.011976	GO:0070302	GO:BP	regulation of stress-activated protein kinase signaling cascade	16592	18833	c("GO:0031098", "GO:0080135", "GO:1902531")	IMP IBA,IMP	DUSP1,NCF1	1
B naive	FALSE	1	18	8	1	0.125	0.0555556	GO:0070262	GO:BP	peptidyl-serine dephosphorylation	16592	18808	GO:0006470	ISS	DUSP1	1
B naive	FALSE	1	6	29	1	0.0344828	0.166667	GO:0070221	GO:BP	sulfide oxidation, using sulfide:quinone oxidoreductase	16592	18776	GO:0019418	TAS	TSTD1	1
B naive	FALSE	1	456	28	1	0.0357143	0.00219298	GO:0070201	GO:BP	regulation of establishment of protein localization	16592	18764	c("GO:0032880", "GO:0045184")	ISS	OAZ1	1
B naive	FALSE	1	65	18	1	0.0555556	0.0153846	GO:0070098	GO:BP	chemokine-mediated signaling pathway	16592	18690	c("GO:0019221", "GO:1990869")	IDA IMP	CXCR4	1
B naive	FALSE	1	883	18	2	0.111111	0.00226501	GO:0061024	GO:BP	membrane organization	16592	17818	GO:0016043	TAS,ISS TAS	MT-ATP8,CXCR4	1
B naive	FALSE	1	154	18	1	0.0555556	0.00649351	GO:0061025	GO:BP	membrane fusion	16592	17819	GO:0061024	TAS	CXCR4	1
B naive	FALSE	1	71	25	1	0.04	0.0140845	GO:0061097	GO:BP	regulation of protein tyrosine kinase activity	16592	17890	c("GO:0045859", "GO:0050730")	IMP	NCF1	1
B naive	FALSE	1	42	25	1	0.04	0.0238095	GO:0061098	GO:BP	positive regulation of protein tyrosine kinase activity	16592	17891	c("GO:0045860", "GO:0050731", "GO:0061097")	IMP	NCF1	1
B naive	FALSE	1	368	18	1	0.0555556	0.00271739	GO:0061564	GO:BP	axon development	16592	18307	GO:0031175	TAS	CXCR4	1
B naive	FALSE	1	350	28	2	0.0714286	0.00571429	GO:0062012	GO:BP	regulation of small molecule metabolic process	16592	18553	c("GO:0019222", "GO:0044281")	IDA,TAS	TMSB4X,OAZ1	1
B naive	FALSE	1	34	8	1	0.125	0.0294118	GO:0071174	GO:BP	mitotic spindle checkpoint signaling	16592	19299	c("GO:0007093", "GO:0031577")	ISS	DUSP1	1
B naive	FALSE	1	107	16	1	0.0625	0.00934579	GO:0062013	GO:BP	positive regulation of small molecule metabolic process	16592	18554	c("GO:0009893", "GO:0044281", "GO:0062012")	IDA	TMSB4X	1
B naive	FALSE	1	102	9	1	0.111111	0.00980392	GO:0062207	GO:BP	regulation of pattern recognition receptor signaling pathway	16592	18636	c("GO:0002221", "GO:0009966")	IDA	CYBA	1
B naive	FALSE	1	42	9	1	0.111111	0.0238095	GO:0062208	GO:BP	positive regulation of pattern recognition receptor signaling pathway	16592	18637	c("GO:0002221", "GO:0009967", "GO:0062207")	IDA	CYBA	1
B naive	FALSE	1	1463	17	4	0.235294	0.00273411	GO:0065003	GO:BP	protein-containing complex assembly	16592	18660	c("GO:0022607", "GO:0043933")	IDA,IDA,IDA IBA,IDA	TCL1A,CYBA,TMSB4X,CORO1A	1
B naive	FALSE	1	11223	10	9	0.9	0.000801925	GO:0065007	GO:BP	biological regulation	16592	18663	GO:0008150	IBA,IDA IMP ISS IBA TAS NAS,TAS,TAS,IDA IBA TAS,IDA IMP IBA,IDA IMP ISS IBA,IDA TAS,IBA	MTRNR2L12,PLCG2,RPS4Y1,HLA-DRB5,JUNB,TCL1A,DUSP1,CYBA,MTRNR2L8	1
B naive	FALSE	1	3381	27	9	0.333333	0.00266193	GO:0065008	GO:BP	regulation of biological quality	16592	18664	GO:0065007	IDA TAS,IDA,TAS,IDA IBA,IDA,ISS IBA TAS,IDA IBA,TAS,HMP	PLCG2,TCL1A,CYBA,TMSB4X,CORO1A,CXCR4,CD52,NCF1,CLIC1	1
B naive	FALSE	1	2317	8	3	0.375	0.00129478	GO:0065009	GO:BP	regulation of molecular function	16592	18665	GO:0065007	ISS,IDA,IDA ISS IBA	PLCG2,TCL1A,DUSP1	1
B naive	FALSE	1	267	25	2	0.08	0.00749064	GO:0062197	GO:BP	cellular response to chemical stress	16592	18634	c("GO:0033554", "GO:0070887")	TAS,IDA TAS	CYBA,NCF1	1
B naive	FALSE	1	44	18	1	0.0555556	0.0227273	GO:0060760	GO:BP	positive regulation of response to cytokine stimulus	16592	17565	c("GO:0034097", "GO:0048584", "GO:0060759")	IMP	CXCR4	1
B naive	FALSE	1	152	2	1	0.5	0.00657895	GO:0071241	GO:BP	cellular response to inorganic substance	16592	19332	c("GO:0010035", "GO:0070887")	IMP	PLCG2	1
B naive	FALSE	1	28	25	1	0.04	0.0357143	GO:0071276	GO:BP	cellular response to cadmium ion	16592	19363	c("GO:0046686", "GO:0071248")	IDA IMP	NCF1	1
B naive	FALSE	1	354	17	2	0.117647	0.00564972	GO:0090066	GO:BP	regulation of anatomical structure size	16592	21148	GO:0065008	IDA IBA,IDA	TMSB4X,CORO1A	1
B naive	FALSE	1	6	8	1	0.125	0.166667	GO:0090027	GO:BP	negative regulation of monocyte chemotaxis	16592	21113	c("GO:0002548", "GO:0002689", "GO:0071676", "GO:0090025")	IMP	DUSP1	1
B naive	FALSE	1	26	8	1	0.125	0.0384615	GO:0090025	GO:BP	regulation of monocyte chemotaxis	16592	21111	c("GO:0002548", "GO:0002688", "GO:0071675")	IMP	DUSP1	1
B naive	FALSE	1	61	17	1	0.0588235	0.0163934	GO:0080171	GO:BP	lytic vacuole organization	16592	20963	GO:0007033	IMP	CORO1A	1
B naive	FALSE	1	636	25	2	0.08	0.00314465	GO:0080135	GO:BP	regulation of cellular response to stress	16592	20933	c("GO:0033554", "GO:0050794", "GO:0080134")	IMP IBA,IMP	DUSP1,NCF1	1
B naive	FALSE	1	1433	9	3	0.333333	0.00209351	GO:0080134	GO:BP	regulation of response to stress	16592	20932	c("GO:0006950", "GO:0048583")	TAS,IMP IBA,IDA	PLCG2,DUSP1,CYBA	1
[truncated: 116,402 more rows]
