# Supplementary material for: Single Cell Transcriptome and Surface Epitope Analysis of Ankylosing Spondylitis Facilitates Disease Classification by Machine Learning
Source: Front Immunol. 2022 May 13;13:838636. doi: 10.3389/fimmu.2022.838636 (PMC9135966; doi:10.3389/fimmu.2022.838636)
Supplement: Supplementary Table 7 — ML classification performance. [file Table_7.xlsx]

## Sheet: Sheet1
Supplementary Table 7. ML classification performance.
Prediction statistics : DE Proteins
ML Model	Sensitivity	Specificity	Balanced Accuracy	F1
RF	0.6	1	0.8	0.75
SVMRadial	0.8	-0.92	0.86	0.8
Naive bayes	1	1	1	1
Prediction statistics : DE Genes
ML Model	Sensitivity	Specificity	Balanced Accuracy	F1
RF	0.8	1	0.9	0.85
avNNet	1	1	1	1
Naive bayes	0.6	1	0.8	0.75
Prediction statistics : DE Genes and DE Proteins
ML Model	Sensitivity	Specificity	Balanced Accuracy	F1
RF	1	1	1	1
avNNet	1	1	1	1
Naive bayes	1	1	1	1
